# Supplementary material for: A high-throughput optomechanical retrieval method for sequence-verified clonal DNA from the NGS platform
Source: Nat Commun. 2015 Feb 2;6:6073. doi: 10.1038/ncomms7073 (PMC4327316; doi:10.1038/ncomms7073)
Supplement: Supplementary Data 1 — 1st pool sequence (sequence information attached with excel file: Supplementary Data 1. 1st pool sequence). To confirm system feasibility, we constructed a shRNA library pool of 1,528 (1,338 after repetition removal) clones targeting 147 human protein-coding genes (aminoacyl-tRNAsynthetases) using a DNA microarray synthesizer. [file ncomms7073-s2.xlsx]

## Sheet: Sheet1
Supplementary Data 1. To confirm system feasibility, we constructed a shRNA library pool of 1,528 (1,338 after repetition removal) clones targeting 147 human protein-coding genes (aminoacyl-tRNAsynthetases) using a DNA microarray synthesizer.
AACACGTCCGTCCTAGAACTGCCGGCGGCGAATCAACATGGTAGAACTCGAGTTCTACCATGTTGATTCGCCGTTTTTGAATTCGATCTGAGTGTACCGCTTGC
TTGCGACATCACAATTCTCGCCCGGGCCTTTCATCACTTATCACAACTCGAGTTGTGATAAGTGATGAAAGGCTTTTTGAATTCACGCATGAAGTCTCGAAGTA
AACACGTCCGTCCTAGAACTGCCGGCCTGGAAGTGACTTGCATCAACTCGAGTTGATGCAAGTCACTTCCAGGTTTTTGAATTCGATCTGAGTGTACCGCTTGC
AACACGTCCGTCCTAGAACTGCCGGCGTGGACCCAAATCAATACTACTCGAGTAGTATTGATTTGGGTCCACGTTTTTGAATTCGATCTGAGTGTACCGCTTGC
AACACGTCCGTCCTAGAACTGCCGGCCAGAGATACTTGGACTTGATCTCGAGATCAAGTCCAAGTATCTCTGGTTTTTGAATTCGATCTGAGTGTACCGCTTGC
AACACGTCCGTCCTAGAACTGCCGGCCCACGACTTTAACCACCAATCTCGAGATTGGTGGTTAAAGTCGTGGGTTTTTGAATTCGATCTGAGTGTACCGCTTGC
TTGCGACATCACAATTCTCGCCCGGGCTGGGTAGATATTGCGATTTCTCGAGAAATCGCAATATCTACCCAGCTTTTTGAATTCACGCATGAAGTCTCGAAGTA
AACACGTCCGTCCTAGAACTGCCGGCGAAGGGAACATTGCACGTTTCTCGAGAAACGTGCAATGTTCCCTTCGTTTTTGAATTCGATCTGAGTGTACCGCTTGC
AACACGTCCGTCCTAGAACTGCCGGCTTGGATGTAACCAACATAATCTCGAGATTATGTTGGTTACATCCAAGTTTTTGAATTCGATCTGAGTGTACCGCTTGC
TTGCGACATCACAATTCTCGCCCGGGCTGGGAATGAACTCACCGTACTCGAGTACGGTGAGTTCATTCCCAGCTTTTTGAATTCACGCATGAAGTCTCGAAGTA
AACACGTCCGTCCTAGAACTGCCGGCGGATGAGCCCACGACTTTAACTCGAGTTAAAGTCGTGGGCTCATCCGTTTTTGAATTCGATCTGAGTGTACCGCTTGC
TTGCGACATCACAATTCTCGCCCGGGCACTGTTAATATCCGCACAACTCGAGTTGTGCGGATATTAACAGTGCTTTTTGAATTCACGCATGAAGTCTCGAAGTA
TTGCGACATCACAATTCTCGCCCGGGCCTACATTTATAATGCACTTCTCGAGAAGTGCATTATAAATGTAGGCTTTTTGAATTCACGCATGAAGTCTCGAAGTA
TTGCGACATCACAATTCTCGCCCGGGCACTCTAGTGCTCACATAATCTCGAGATTATGTGAGCACTAGAGTGCTTTTTGAATTCACGCATGAAGTCTCGAAGTA
AACACGTCCGTCCTAGAACTGCCGGCCTGTGATGAATATGCCCAAACTCGAGTTTGGGCATATTCATCACAGGTTTTTGAATTCGATCTGAGTGTACCGCTTGC
AACACGTCCGTCCTAGAACTGCCGGCTCCAGAGAATTTATGGCATTCTCGAGAATGCCATAAATTCTCTGGAGTTTTTGAATTCGATCTGAGTGTACCGCTTGC
AACACGTCCGTCCTAGAACTGCCGGCGTACGGTATATAGCGTATTTCTCGAGAAATACGCTATATACCGTACGTTTTTGAATTCGATCTGAGTGTACCGCTTGC
TTCTGTAAGTTTCGTCGGGAACCGGTGGCCGACAACACCGTTATTGCTCGAGCAATAACGGTGTTGTCGGCCATTTTTGAATTCTAGTGAGGTGCGGTGTTTAG
AACACGTCCGTCCTAGAACTGCCGGCAACCTGCAGGCGTAACTATTCTCGAGAATAGTTACGCCTGCAGGTTGTTTTTGAATTCGATCTGAGTGTACCGCTTGC
AACACGTCCGTCCTAGAACTGCCGGCCCTTCGACAAGTTCCAGTTTCTCGAGAAACTGGAACTTGTCGAAGGGTTTTTGAATTCGATCTGAGTGTACCGCTTGC
TTGCGACATCACAATTCTCGCCCGGGCTAGGCTACACACCTTACAACTCGAGTTGTAAGGTGTGTAGCCTAGCTTTTTGAATTCACGCATGAAGTCTCGAAGTA
AACACGTCCGTCCTAGAACTGCCGGCCACACACCATGAATCTACTACTCGAGTAGTAGATTCATGGTGTGTGGTTTTTGAATTCGATCTGAGTGTACCGCTTGC
TTGCGACATCACAATTCTCGCCCGGGCGACTATTCCAGCACAAGAACTCGAGTTCTTGTGCTGGAATAGTCGCTTTTTGAATTCACGCATGAAGTCTCGAAGTA
TTCTGTAAGTTTCGTCGGGAACCGGTCGCCTCTATGAGCGACTATTCTCGAGAATAGTCGCTCATAGAGGCGATTTTTGAATTCTAGTGAGGTGCGGTGTTTAG
TTGCGACATCACAATTCTCGCCCGGGTTTGAGCGTCTTGGATATTTCTCGAGAAATATCCAAGACGCTCAAACTTTTTGAATTCACGCATGAAGTCTCGAAGTA
TTGCGACATCACAATTCTCGCCCGGGCAATGCACTGGACGTCTATTCTCGAGAATAGACGTCCAGTGCATTGCTTTTTGAATTCACGCATGAAGTCTCGAAGTA
TTGCGACATCACAATTCTCGCCCGGGGAGCTCAAAGGCCATAATACCTCGAGGTATTATGGCCTTTGAGCTCCTTTTTGAATTCACGCATGAAGTCTCGAAGTA
TCAGCCTTTCATTGATTGCGTCCGGAGCCTATCGAGTCAAGTATACCTCGAGGTATACTTGACTCGATAGGCTTTTTTGAATTCCGAGCTACGGTATCAAGGAA
AACACGTCCGTCCTAGAACTGCCGGCCACTCCCTATTACTGGTATACTCGAGTATACCAGTAATAGGGAGTGGTTTTTGAATTCGATCTGAGTGTACCGCTTGC
TTGCGACATCACAATTCTCGCCCGGGCCTTTCAAACGGATGAACTACTCGAGTAGTTCATCCGTTTGAAAGGCTTTTTGAATTCACGCATGAAGTCTCGAAGTA
TTGCGACATCACAATTCTCGCCCGGGCAGTGTATGGAATGCTAAATCTCGAGATTTAGCATTCCATACACTGCTTTTTGAATTCACGCATGAAGTCTCGAAGTA
TTGCGACATCACAATTCTCGCCCGGGTGTGCTTATACCCTCGATTTCTCGAGAAATCGAGGGTATAAGCACACTTTTTGAATTCACGCATGAAGTCTCGAAGTA
TTGCGACATCACAATTCTCGCCCGGGAAGCAAAGAAGATTACCATTCTCGAGAATGGTAATCTTCTTTGCTTCTTTTTGAATTCACGCATGAAGTCTCGAAGTA
AACACGTCCGTCCTAGAACTGCCGGCCTGGATGTCATCTATGGAATCTCGAGATTCCATAGATGACATCCAGGTTTTTGAATTCGATCTGAGTGTACCGCTTGC
AACACGTCCGTCCTAGAACTGCCGGCCTCGTGTCCTTTGCCTATAACTCGAGTTATAGGCAAAGGACACGAGGTTTTTGAATTCGATCTGAGTGTACCGCTTGC
AACACGTCCGTCCTAGAACTGCCGGCTTCCCATTGTCTTCGATGAACTCGAGTTCATCGAAGACAATGGGAAGTTTTTGAATTCGATCTGAGTGTACCGCTTGC
TTGCGACATCACAATTCTCGCCCGGGTCTACTTGGAGTGCCTGAAACTCGAGTTTCAGGCACTCCAAGTAGACTTTTTGAATTCACGCATGAAGTCTCGAAGTA
TTGCGACATCACAATTCTCGCCCGGGCTAGGAGAAGTGGTTCTATACTCGAGTATAGAACCACTTCTCCTAGCTTTTTGAATTCACGCATGAAGTCTCGAAGTA
TTGCGACATCACAATTCTCGCCCGGGTTACGCCGACACGGAGTTAACTCGAGTTAACTCCGTGTCGGCGTAACTTTTTGAATTCACGCATGAAGTCTCGAAGTA
TCAGCCTTTCATTGATTGCGTCCGGATCGCATCCCAGCCTACTTTGCTCGAGCAAAGTAGGCTGGGATGCGATTTTTTGAATTCCGAGCTACGGTATCAAGGAA
AACACGTCCGTCCTAGAACTGCCGGCCACGAAGTTATGGAAGAAATCTCGAGATTTCTTCCATAACTTCGTGGTTTTTGAATTCGATCTGAGTGTACCGCTTGC
TTGCGACATCACAATTCTCGCCCGGGCCAACTCTAAGACTAGAATACTCGAGTATTCTAGTCTTAGAGTTGGCTTTTTGAATTCACGCATGAAGTCTCGAAGTA
TTGCGACATCACAATTCTCGCCCGGGCAAGCAAGCAGATGGTTAAACTCGAGTTTAACCATCTGCTTGCTTGCTTTTTGAATTCACGCATGAAGTCTCGAAGTA
TTCTGTAAGTTTCGTCGGGAACCGGTTCAGTATAGGTTCGTTTAAACTCGAGTTTAAACGAACCTATACTGAATTTTTGAATTCTAGTGAGGTGCGGTGTTTAG
AACACGTCCGTCCTAGAACTGCCGGCAAACGACTCACTCCTTAAATCTCGAGATTTAAGGAGTGAGTCGTTTGTTTTTGAATTCGATCTGAGTGTACCGCTTGC
AACACGTCCGTCCTAGAACTGCCGGCCCAGGCAACATGAAGGATAACTCGAGTTATCCTTCATGTTGCCTGGGTTTTTGAATTCGATCTGAGTGTACCGCTTGC
TTGCGACATCACAATTCTCGCCCGGGCAGAATAAGATGTCCAACTACTCGAGTAGTTGGACATCTTATTCTGCTTTTTGAATTCACGCATGAAGTCTCGAAGTA
TTGCGACATCACAATTCTCGCCCGGGCAGCGATTTATAGATTTCTTCTCGAGAAGAAATCTATAAATCGCTGCTTTTTGAATTCACGCATGAAGTCTCGAAGTA
AACACGTCCGTCCTAGAACTGCCGGCGATGTCCAGAAACGAGTGTTCTCGAGAACACTCGTTTCTGGACATCGTTTTTGAATTCGATCTGAGTGTACCGCTTGC
TCAGCCTTTCATTGATTGCGTCCGGACATGGTGAAGGACATCATTACTCGAGTAATGATGTCCTTCACCATGTTTTTTGAATTCCGAGCTACGGTATCAAGGAA
TTGCGACATCACAATTCTCGCCCGGGTCAACCAGGACGACCCTAATCTCGAGATTAGGGTCGTCCTGGTTGACTTTTTGAATTCACGCATGAAGTCTCGAAGTA
TTCTGTAAGTTTCGTCGGGAACCGGTCATCTGCTACAAGAACATTTCTCGAGAAATGTTCTTGTAGCAGATGATTTTTGAATTCTAGTGAGGTGCGGTGTTTAG
TTGCGACATCACAATTCTCGCCCGGGACCTCATTATGCTGGACATTCTCGAGAATGTCCAGCATAATGAGGTCTTTTTGAATTCACGCATGAAGTCTCGAAGTA
AACACGTCCGTCCTAGAACTGCCGGCCTGTTCTAATTGCACGGATTCTCGAGAATCCGTGCAATTAGAACAGGTTTTTGAATTCGATCTGAGTGTACCGCTTGC
AACACGTCCGTCCTAGAACTGCCGGCCCATCAGTAACGATGAGGATCTCGAGATCCTCATCGTTACTGATGGGTTTTTGAATTCGATCTGAGTGTACCGCTTGC
TTGCGACATCACAATTCTCGCCCGGGCTAACCTGAAAGTCTCACAACTCGAGTTGTGAGACTTTCAGGTTAGCTTTTTGAATTCACGCATGAAGTCTCGAAGTA
TTGCGACATCACAATTCTCGCCCGGGCCTGAGAAATTGAAGGAGTTCTCGAGAACTCCTTCAATTTCTCAGGCTTTTTGAATTCACGCATGAAGTCTCGAAGTA
AACACGTCCGTCCTAGAACTGCCGGCATCAGTTTGAGAAGATTGAACTCGAGTTCAATCTTCTCAAACTGATGTTTTTGAATTCGATCTGAGTGTACCGCTTGC
TCAGCCTTTCATTGATTGCGTCCGGATGATGAGAAGTACCTGATTGCTCGAGCAATCAGGTACTTCTCATCATTTTTTGAATTCCGAGCTACGGTATCAAGGAA
AACACGTCCGTCCTAGAACTGCCGGCCTTACCACATTGTGAATATTCTCGAGAATATTCACAATGTGGTAAGGTTTTTGAATTCGATCTGAGTGTACCGCTTGC
AACACGTCCGTCCTAGAACTGCCGGCTATTTGCCAGGCTTTCATTTCTCGAGAAATGAAAGCCTGGCAAATAGTTTTTGAATTCGATCTGAGTGTACCGCTTGC
TTGCGACATCACAATTCTCGCCCGGGCTCGGTATTTGGCAATGAATCTCGAGATTCATTGCCAAATACCGAGCTTTTTGAATTCACGCATGAAGTCTCGAAGTA
TTGCGACATCACAATTCTCGCCCGGGCTACCACATAGCAAAGGTATCTCGAGATACCTTTGCTATGTGGTAGCTTTTTGAATTCACGCATGAAGTCTCGAAGTA
TTGCGACATCACAATTCTCGCCCGGGCTGTACAAGAAGAACCCAAACTCGAGTTTGGGTTCTTCTTGTACAGCTTTTTGAATTCACGCATGAAGTCTCGAAGTA
AACACGTCCGTCCTAGAACTGCCGGCGAGAAGGTGTTTGACGTAATCTCGAGATTACGTCAAACACCTTCTCGTTTTTGAATTCGATCTGAGTGTACCGCTTGC
AACACGTCCGTCCTAGAACTGCCGGCGCATTCTAGATGGGATGTTTCTCGAGAAACATCCCATCTAGAATGCGTTTTTGAATTCGATCTGAGTGTACCGCTTGC
TTCTGTAAGTTTCGTCGGGAACCGGTTGAGTACCTGACCCTATTTGCTCGAGCAAATAGGGTCAGGTACTCAATTTTTGAATTCTAGTGAGGTGCGGTGTTTAG
TTGCGACATCACAATTCTCGCCCGGGAAGTGGGACTGGCACTATTTCTCGAGAAATAGTGCCAGTCCCACTTCTTTTTGAATTCACGCATGAAGTCTCGAAGTA
TCAGCCTTTCATTGATTGCGTCCGGAGTCATTGATACACCTGTATTCTCGAGAATACAGGTGTATCAATGACTTTTTTGAATTCCGAGCTACGGTATCAAGGAA
TTGCGACATCACAATTCTCGCCCGGGAGAAGAAACTTCGAGTTGAACTCGAGTTCAACTCGAAGTTTCTTCTCTTTTTTGAATTCACGCATGAAGTCTCGAAGTA
AACACGTCCGTCCTAGAACTGCCGGCTGCACGCTAATTCTATGGTTCTCGAGAACCATAGAATTAGCGTGCAGTTTTTTGAATTCGATCTGAGTGTACCGCTTGC
AACACGTCCGTCCTAGAACTGCCGGCCAGAGTAACCCTGACTAATACTCGAGTATTAGTCAGGGTTACTCTGGTTTTTTGAATTCGATCTGAGTGTACCGCTTGC
AACACGTCCGTCCTAGAACTGCCGGCAGCCTGATCTTCACACTAATCTCGAGATTAGTGTGAAGATCAGGCTGTTTTTTGAATTCGATCTGAGTGTACCGCTTGC
TTGCGACATCACAATTCTCGCCCGGGCCAGAGTAACCCTGACTAATCTCGAGATTAGTCAGGGTTACTCTGGCTTTTTTGAATTCACGCATGAAGTCTCGAAGTA
TTCTGTAAGTTTCGTCGGGAACCGGTTCGAATTGGTTGCATCATAACTCGAGTTATGATGCAACCAATTCGAATTTTTGAATTCTAGTGAGGTGCGGTGTTTAG
TCAGCCTTTCATTGATTGCGTCCGGAGAAGTAGATGTCGGAGAAATCTCGAGATTTCTCCGACATCTACTTCTTTTTTGAATTCCGAGCTACGGTATCAAGGAA
AACACGTCCGTCCTAGAACTGCCGGCTGCACGCTAATTCTATGGTTCTCGAGAACCATAGAATTAGCGTGCAGTTTTTGAATTCGATCTGAGTGTACCGCTTGC
TTGCGACATCACAATTCTCGCCCGGGAGAAGAAACTTCGAGTTGAACTCGAGTTCAACTCGAAGTTTCTTCTCTTTTTGAATTCACGCATGAAGTCTCGAAGTA
TTGCGACATCACAATTCTCGCCCGGGCCATGTCCAACAAGTGGATTCTCGAGAATCCACTTGTTGGACATGGCTTTTTGAATTCACGCATGAAGTCTCGAAGTA
TTGCGACATCACAATTCTCGCCCGGGCGCCCAACGATGATCAAATACTCGAGTATTTGATCATCGTTGGGCGCTTTTTGAATTCACGCATGAAGTCTCGAAGTA
TTGCGACATCACAATTCTCGCCCGGGACACCTTCTTCCTTCGAGATCTCGAGATCTCGAAGGAAGAAGGTGTCTTTTTGAATTCACGCATGAAGTCTCGAAGTA
TTGCGACATCACAATTCTCGCCCGGGCAAAGGCAGTGCCTTTAGTACTCGAGTACTAAAGGCACTGCCTTTGCTTTTTGAATTCACGCATGAAGTCTCGAAGTA
AACACGTCCGTCCTAGAACTGCCGGCCCGAGAACGTGTCGGTCATTCTCGAGAATGACCGACACGTTCTCGGGTTTTTGAATTCGATCTGAGTGTACCGCTTGC
TTCTGTAAGTTTCGTCGGGAACCGGTTCTCCATCGACCGCGTATTCCTCGAGGAATACGCGGTCGATGGAGAATTTTTTGAATTCTAGTGAGGTGCGGTGTTTAG
TCAGCCTTTCATTGATTGCGTCCGGACTCTAGGACAGGTCATCCTCCTCGAGGAGGATGACCTGTCCTAGAGTTTTTTTGAATTCCGAGCTACGGTATCAAGGAA
TTCTGTAAGTTTCGTCGGGAACCGGTTGTATTTATGAGGCCTCTGTCTCGAGACAGAGGCCTCATAAATACAATTTTTTGAATTCTAGTGAGGTGCGGTGTTTAG
TTGCGACATCACAATTCTCGCCCGGGCTAATACAATGGAAGACTTTCTCGAGAAAGTCTTCCATTGTATTAGCTTTTTGAATTCACGCATGAAGTCTCGAAGTA
TTGCGACATCACAATTCTCGCCCGGGCCTGGCAAGAACAGTTGAAACTCGAGTTTCAACTGTTCTTGCCAGGCTTTTTGAATTCACGCATGAAGTCTCGAAGTA
TTGCGACATCACAATTCTCGCCCGGGCTCCACGATATGTTGCATTACTCGAGTAATGCAACATATCGTGGAGCTTTTTGAATTCACGCATGAAGTCTCGAAGTA
TTGCGACATCACAATTCTCGCCCGGGCCAAAGGAAAGACCCTTCTACTCGAGTAGAAGGGTCTTTCCTTTGGCTTTTTGAATTCACGCATGAAGTCTCGAAGTA
AACACGTCCGTCCTAGAACTGCCGGCCAACCCTTTATCGCTGCAAACTCGAGTTTGCAGCGATAAAGGGTTGGTTTTTGAATTCGATCTGAGTGTACCGCTTGC
TTGCGACATCACAATTCTCGCCCGGGCCAAGTACTACACCTTATTTCTCGAGAAATAAGGTGTAGTACTTGGCTTTTTGAATTCACGCATGAAGTCTCGAAGTA
TCAGCCTTTCATTGATTGCGTCCGGATGAACCTGTTAGCCCATATACTCGAGTATATGGGCTAACAGGTTCATTTTTTGAATTCCGAGCTACGGTATCAAGGAA
AACACGTCCGTCCTAGAACTGCCGGCTCTTCAACTCCTCTCACTTTCTCGAGAAAGTGAGAGGAGTTGAAGAGTTTTTGAATTCGATCTGAGTGTACCGCTTGC
AACACGTCCGTCCTAGAACTGCCGGCCACAGGACTAATGTAAATTACTCGAGTAATTTACATTAGTCCTGTGGTTTTTGAATTCGATCTGAGTGTACCGCTTGC
TTGCGACATCACAATTCTCGCCCGGGCAATCGTTCAGCAGTGGTTACTCGAGTAACCACTGCTGAACGATTGCTTTTTGAATTCACGCATGAAGTCTCGAAGTA
TTGCGACATCACAATTCTCGCCCGGGCAGCTCATCTAGTCAAGCAACTCGAGTTGCTTGACTAGATGAGCTGCTTTTTGAATTCACGCATGAAGTCTCGAAGTA
TTGCGACATCACAATTCTCGCCCGGGTCTAACAGGATTGACTACTACTCGAGTAGTAGTCAATCCTGTTAGACTTTTTGAATTCACGCATGAAGTCTCGAAGTA
TTGCGACATCACAATTCTCGCCCGGGCATCAGGCAACATCTGTCTACTCGAGTAGACAGATGTTGCCTGATGCTTTTTGAATTCACGCATGAAGTCTCGAAGTA
TTCTGTAAGTTTCGTCGGGAACCGGTATGGACTTCATCGCTTTATACTCGAGTATAAAGCGATGAAGTCCATATTTTTGAATTCTAGTGAGGTGCGGTGTTTAG
TTCTGTAAGTTTCGTCGGGAACCGGTCATCAAGAACAGACTATATACTCGAGTATATAGTCTGTTCTTGATGATTTTTGAATTCTAGTGAGGTGCGGTGTTTAG
TTGCGACATCACAATTCTCGCCCGGGCCATACAGAAGATCTATTAACTCGAGTTAATAGATCTTCTGTATGGCTTTTTGAATTCACGCATGAAGTCTCGAAGTA
TTGCGACATCACAATTCTCGCCCGGGTCTACCTTACAGGGTATAACCTCGAGGTTATACCCTGTAAGGTAGACTTTTTGAATTCACGCATGAAGTCTCGAAGTA
TTGCGACATCACAATTCTCGCCCGGGCTGTTGAACAGGGTGTGATTCTCGAGAATCACACCCTGTTCAACAGCTTTTTGAATTCACGCATGAAGTCTCGAAGTA
TTGCGACATCACAATTCTCGCCCGGGCTGTGCTTTGAAGAACAATACTCGAGTATTGTTCTTCAAAGCACAGCTTTTTGAATTCACGCATGAAGTCTCGAAGTA
TTGCGACATCACAATTCTCGCCCGGGAACCCAGTAAGGGAGCAATTCTCGAGAATTGCTCCCTTACTGGGTTCTTTTTGAATTCACGCATGAAGTCTCGAAGTA
AACACGTCCGTCCTAGAACTGCCGGCGTGACTCAATGCGGCAGATACTCGAGTATCTGCCGCATTGAGTCACGTTTTTGAATTCGATCTGAGTGTACCGCTTGC
AACACGTCCGTCCTAGAACTGCCGGCAGCCCAAAGATGATATTGTACTCGAGTACAATATCATCTTTGGGCTGTTTTTGAATTCGATCTGAGTGTACCGCTTGC
AACACGTCCGTCCTAGAACTGCCGGCCCAGTTTATCACCCGTTCTTCTCGAGAAGAACGGGTGATAAACTGGGTTTTTGAATTCGATCTGAGTGTACCGCTTGC
AACACGTCCGTCCTAGAACTGCCGGCGCTTCTATCTGCTGTACATTCTCGAGAATGTACAGCAGATAGAAGCGTTTTTGAATTCGATCTGAGTGTACCGCTTGC
AACACGTCCGTCCTAGAACTGCCGGCAAGGAAACATTGTCCGAGAACTCGAGTTCTCGGACAATGTTTCCTTGTTTTTGAATTCGATCTGAGTGTACCGCTTGC
AACACGTCCGTCCTAGAACTGCCGGCTGTACTATTTAGTGGTCCAACTCGAGTTGGACCACTAAATAGTACAGTTTTTGAATTCGATCTGAGTGTACCGCTTGC
TTCTGTAAGTTTCGTCGGGAACCGGTCGACATGGCAACCAATATATCTCGAGATATATTGGTTGCCATGTCGATTTTTGAATTCTAGTGAGGTGCGGTGTTTAG
AACACGTCCGTCCTAGAACTGCCGGCTAGTGCAATCTGCCGATATTCTCGAGAATATCGGCAGATTGCACTAGTTTTTGAATTCGATCTGAGTGTACCGCTTGC
AACACGTCCGTCCTAGAACTGCCGGCCGCTGGTTTAACATTTCGTTCTCGAGAACGAAATGTTAAACCAGCGGTTTTTGAATTCGATCTGAGTGTACCGCTTGC
AACACGTCCGTCCTAGAACTGCCGGCCCATTTACTTATACTGCAAACTCGAGTTTGCAGTATAAGTAAATGGGTTTTTGAATTCGATCTGAGTGTACCGCTTGC
AACACGTCCGTCCTAGAACTGCCGGCCAGTTATCTATGATAGCAATCTCGAGATTGCTATCATAGATAACTGGTTTTTGAATTCGATCTGAGTGTACCGCTTGC
TTGCGACATCACAATTCTCGCCCGGGCTGGACAGAATTATGCAGTTCTCGAGAACTGCATAATTCTGTCCAGCTTTTTGAATTCACGCATGAAGTCTCGAAGTA
TTGCGACATCACAATTCTCGCCCGGGCACCTACACTGACGAAGAATCTCGAGATTCTTCGTCAGTGTAGGTGCTTTTTGAATTCACGCATGAAGTCTCGAAGTA
TTGCGACATCACAATTCTCGCCCGGGCATGTGATATTGTAGAAGATCTCGAGATCTTCTACAATATCACATGCTTTTTGAATTCACGCATGAAGTCTCGAAGTA
TCAGCCTTTCATTGATTGCGTCCGGAGCTATTGCTTATGGATATAACTCGAGTTATATCCATAAGCAATAGCTTTTTTGAATTCCGAGCTACGGTATCAAGGAA
AACACGTCCGTCCTAGAACTGCCGGCCATCCTTTCCCTGCATATTACTCGAGTAATATGCAGGGAAAGGATGGTTTTTGAATTCGATCTGAGTGTACCGCTTGC
AACACGTCCGTCCTAGAACTGCCGGCGAGCATATCAGTGTGTAGTTCTCGAGAACTACACACTGATATGCTCGTTTTTGAATTCGATCTGAGTGTACCGCTTGC
AACACGTCCGTCCTAGAACTGCCGGCCATACCATTAACCATAGTAACTCGAGTTACTATGGTTAATGGTATGGTTTTTGAATTCGATCTGAGTGTACCGCTTGC
AACACGTCCGTCCTAGAACTGCCGGCCACACTCTCTGTGATTATATCTCGAGATATAATCACAGAGAGTGTGGTTTTTGAATTCGATCTGAGTGTACCGCTTGC
AACACGTCCGTCCTAGAACTGCCGGCCTCCCAGACAATGAATGTATCTCGAGATACATTCATTGTCTGGGAGGTTTTTGAATTCGATCTGAGTGTACCGCTTGC
AACACGTCCGTCCTAGAACTGCCGGCCTTCACTAGAATCAGGTCTACTCGAGTAGACCTGATTCTAGTGAAGGTTTTTGAATTCGATCTGAGTGTACCGCTTGC
AACACGTCCGTCCTAGAACTGCCGGCCAGCACCTACCAGTAATCATCTCGAGATGATTACTGGTAGGTGCTGGTTTTTGAATTCGATCTGAGTGTACCGCTTGC
TTGCGACATCACAATTCTCGCCCGGGCTGTCCTTCGACTTTCAGTACTCGAGTACTGAAAGTCGAAGGACAGCTTTTTGAATTCACGCATGAAGTCTCGAAGTA
AACACGTCCGTCCTAGAACTGCCGGCTTTGACATCAACAAGACTTTCTCGAGAAAGTCTTGTTGATGTCAAAGTTTTTGAATTCGATCTGAGTGTACCGCTTGC
AACACGTCCGTCCTAGAACTGCCGGCAAAGAGCTAATAAACCGAATCTCGAGATTCGGTTTATTAGCTCTTTGTTTTTGAATTCGATCTGAGTGTACCGCTTGC
TTGCGACATCACAATTCTCGCCCGGGTCACGGATGAGATAGTGAAACTCGAGTTTCACTATCTCATCCGTGACTTTTTGAATTCACGCATGAAGTCTCGAAGTA
TTGCGACATCACAATTCTCGCCCGGGCGGGTACAATTAAAGATATACTCGAGTATATCTTTAATTGTACCCGCTTTTTGAATTCACGCATGAAGTCTCGAAGTA
AACACGTCCGTCCTAGAACTGCCGGCCGCCTTTCAAGAACGTAATTCTCGAGAATTACGTTCTTGAAAGGCGGTTTTTGAATTCGATCTGAGTGTACCGCTTGC
AACACGTCCGTCCTAGAACTGCCGGCCCATAAAGTATCCTTTGAAACTCGAGTTTCAAAGGATACTTTATGGGTTTTTGAATTCGATCTGAGTGTACCGCTTGC
TTGCGACATCACAATTCTCGCCCGGGCAGGAAATTACAGAAGACATCTCGAGATGTCTTCTGTAATTTCCTGCTTTTTGAATTCACGCATGAAGTCTCGAAGTA
AACACGTCCGTCCTAGAACTGCCGGCGCAGAAGATTAAAGGGTGAACTCGAGTTCACCCTTTAATCTTCTGCGTTTTTGAATTCGATCTGAGTGTACCGCTTGC
TCAGCCTTTCATTGATTGCGTCCGGATGTTGCCAGAGGACGATTACCTCGAGGTAATCGTCCTCTGGCAACATTTTTTTGAATTCCGAGCTACGGTATCAAGGAA
TTCTGTAAGTTTCGTCGGGAACCGGTACTTCAGCCCACAGTTTATTCTCGAGAATAAACTGTGGGCTGAAGTATTTTTTGAATTCTAGTGAGGTGCGGTGTTTAG
TTGCGACATCACAATTCTCGCCCGGGCAAGCCAAGAAGCTGAAGAACTCGAGTTCTTCAGCTTCTTGGCTTGCTTTTTGAATTCACGCATGAAGTCTCGAAGTA
TTGCGACATCACAATTCTCGCCCGGGCTGTGATGTCACTGACAATTCTCGAGAATTGTCAGTGACATCACAGCTTTTTGAATTCACGCATGAAGTCTCGAAGTA
AACACGTCCGTCCTAGAACTGCCGGCCTCACCCATATGCTGAAGATCTCGAGATCTTCAGCATATGGGTGAGGTTTTTGAATTCGATCTGAGTGTACCGCTTGC
TTGCGACATCACAATTCTCGCCCGGGAAGTGTTCATACCTCAAGATCTCGAGATCTTGAGGTATGAACACTTCTTTTTGAATTCACGCATGAAGTCTCGAAGTA
TTGCGACATCACAATTCTCGCCCGGGTAGACAGAAACACCTTATTACTCGAGTAATAAGGTGTTTCTGTCTACTTTTTGAATTCACGCATGAAGTCTCGAAGTA
AACACGTCCGTCCTAGAACTGCCGGCGAGTCAGTTACTATGAGAATCTCGAGATTCTCATAGTAACTGACTCGTTTTTGAATTCGATCTGAGTGTACCGCTTGC
TTGCGACATCACAATTCTCGCCCGGGCCAGGAAATGTGGAGAACAACTCGAGTTGTTCTCCACATTTCCTGGCTTTTTGAATTCACGCATGAAGTCTCGAAGTA
TTGCGACATCACAATTCTCGCCCGGGCTTTGGATGAAGAGTATTTACTCGAGTAAATACTCTTCATCCAAAGCTTTTTGAATTCACGCATGAAGTCTCGAAGTA
AACACGTCCGTCCTAGAACTGCCGGCCCTGCACTTGGCTATTCAAACTCGAGTTTGAATAGCCAAGTGCAGGGTTTTTGAATTCGATCTGAGTGTACCGCTTGC
TTGCGACATCACAATTCTCGCCCGGGCACTGAACAAGTTGCTGGATCTCGAGATCCAGCAACTTGTTCAGTGCTTTTTGAATTCACGCATGAAGTCTCGAAGTA
TTCTGTAAGTTTCGTCGGGAACCGGTTATGCCACAGTCCTTATAATCTCGAGATTATAAGGACTGTGGCATAATTTTTGAATTCTAGTGAGGTGCGGTGTTTAG
TTGCGACATCACAATTCTCGCCCGGGTTCATCAAAGGCACTGATTACTCGAGTAATCAGTGCCTTTGATGAACTTTTTGAATTCACGCATGAAGTCTCGAAGTA
TTGCGACATCACAATTCTCGCCCGGGCTAACTATTAAGGAGGATAACTCGAGTTATCCTCCTTAATAGTTAGCTTTTTGAATTCACGCATGAAGTCTCGAAGTA
TTGCGACATCACAATTCTCGCCCGGGCTGTGCTTATGGAGAATATACTCGAGTATATTCTCCATAAGCACAGCTTTTTGAATTCACGCATGAAGTCTCGAAGTA
AACACGTCCGTCCTAGAACTGCCGGCCAGGGCTTTACCAAAGACAACTCGAGTTGTCTTTGGTAAAGCCCTGGTTTTTGAATTCGATCTGAGTGTACCGCTTGC
AACACGTCCGTCCTAGAACTGCCGGCGCTCCATTCTGTCCACATTTCTCGAGAAATGTGGACAGAATGGAGCGTTTTTGAATTCGATCTGAGTGTACCGCTTGC
AACACGTCCGTCCTAGAACTGCCGGCCTCACTTTGACCCAAGCTATCTCGAGATAGCTTGGGTCAAAGTGAGGTTTTTGAATTCGATCTGAGTGTACCGCTTGC
AACACGTCCGTCCTAGAACTGCCGGCGAGAAGATGACCCAGATCATCTCGAGATGATCTGGGTCATCTTCTCGTTTTTAATTCGATCTGAGTGTACCGCTTGC
AACACGTCCGTCCTAGAACTGCCGGCGTGCGTGACATTAAGGAGAACTCGAGTTCTCCTTAATGTCACGCACGTTTTTAATTCGATCTGAGTGTACCGCTTGC
TTGCGACATCACAATTCTCGCCCGGGTTGCTATCCAGGCTGTGCTACTCGAGTAGCACAGCCTGGATAGCAACTTTTTAATTCACGCATGAAGTCTCGAAGTA
AACACGTCCGTCCTAGAACTGCCGGCGAAACTACCTTCAACTCCATCTCGAGATGGAGTTGAAGGTAGTTTCGTTTTTAATTCGATCTGAGTGTACCGCTTGC
AACACGTCCGTCCTAGAACTGCCGGCAAATATGAGATGCGTTGTTACTCGAGTAACAACGCATCTCATATTTGTTTTTGAATTCGATCTGAGTGTACCGCTTGC
TTGCGACATCACAATTCTCGCCCGGGAAGTCCCTTGCCATCCTAAACTCGAGTTTAGGATGGCAAGGGACTTCTTTTTGAATTCACGCATGAAGTCTCGAAGTA
AACACGTCCGTCCTAGAACTGCCGGCGAGAAGATGACCCAGATCATCTCGAGATGATCTGGGTCATCTTCTCGTTTTTGAATTCGATCTGAGTGTACCGCTTGC
AACACGTCCGTCCTAGAACTGCCGGCGAAACTACCTTCAACTCCATCTCGAGATGGAGTTGAAGGTAGTTTCGTTTTTGAATTCGATCTGAGTGTACCGCTTGC
AACACGTCCGTCCTAGAACTGCCGGCAAGGATATGTACCAGATCATCTCGAGATGATCTGGTACATATCCTTGTTTTTGAATTCGATCTGAGTGTACCGCTTGC
AACACGTCCGTCCTAGAACTGCCGGCTTCTCCTTCTACCTGGACATCTCGAGATGTCCAGGTAGAAGGAGAAGTTTTTGAATTCGATCTGAGTGTACCGCTTGC
AACACGTCCGTCCTAGAACTGCCGGCCAGGATGTACCATCACACAACTCGAGTTGTGTGATGGTACATCCTGGTTTTTGAATTCGATCTGAGTGTACCGCTTGC
AACACGTCCGTCCTAGAACTGCCGGCAGCTACGTCATAGACCACTTCTCGAGAAGTGGTCTATGACGTAGCTGTTTTTGAATTCGATCTGAGTGTACCGCTTGC
TTGCGACATCACAATTCTCGCCCGGGTACCAGATCATGGACGAGATCTCGAGATCTCGTCCATGATCTGGTACTTTTTGAATTCACGCATGAAGTCTCGAAGTA
TCAGCCTTTCATTGATTGCGTCCGGAGGCATCGACATCCTGTACTCCTCGAGGAGTACAGGATGTCGATGCCTTTTTTTGAATTCCGAGCTACGGTATCAAGGAA
TTCTGTAAGTTTCGTCGGGAACCGGTGAGGGATCAGGAGCAAACAGCTCGAGCTGTTTGCTCCTGATCCCTCATTTTTTGAATTCTAGTGAGGTGCGGTGTTTAG
AACACGTCCGTCCTAGAACTGCCGGCCTTCAGACTTTGCTTCCCATCTCGAGATGGGAAGCAAAGTCTGAAGGTTTTTAATTCGATCTGAGTGTACCGCTTGC
AACACGTCCGTCCTAGAACTGCCGGCCTGCTAATCAAGTCACACATCTCGAGATGTGTGACTTGATTAGCAGGTTTTTAATTCGATCTGAGTGTACCGCTTGC
TTGCGACATCACAATTCTCGCCCGGGAAATGTTATGAAGCAGGGATCTCGAGATCCCTGCTTCATAACATTTCTTTTTAATTCACGCATGAAGTCTCGAAGTA
AACACGTCCGTCCTAGAACTGCCGGCGCGACTACTACAACTTTCCACTCGAGTGGAAAGTTGTAGTAGTCGCGTTTTTAATTCGATCTGAGTGTACCGCTTGC
AACACGTCCGTCCTAGAACTGCCGGCACCAATGTCAACTCCAGGATCTCGAGATCCTGGAGTTGACATTGGTGTTTTTAATTCGATCTGAGTGTACCGCTTGC
TTGCGACATCACAATTCTCGCCCGGGAGCGTGGACTTTCCGGAAATCTCGAGATTTCCGGAAAGTCCACGCTCTTTTTGAATTCACGCATGAAGTCTCGAAGTA
TTGCGACATCACAATTCTCGCCCGGGATGTCTTCTGCCTGTTATAACTCGAGTTATAACAGGCAGAAGACATCTTTTTGAATTCACGCATGAAGTCTCGAAGTA
AACACGTCCGTCCTAGAACTGCCGGCCTGCTAATCAAGTCACACATCTCGAGATGTGTGACTTGATTAGCAGGTTTTTGAATTCGATCTGAGTGTACCGCTTGC
AACACGTCCGTCCTAGAACTGCCGGCACCAATGTCAACTCCAGGATCTCGAGATCCTGGAGTTGACATTGGTGTTTTTGAATTCGATCTGAGTGTACCGCTTGC
TTGCGACATCACAATTCTCGCCCGGGAAATGTTATGAAGCAGGGATCTCGAGATCCCTGCTTCATAACATTTCTTTTTGAATTCACGCATGAAGTCTCGAAGTA
TTGCGACATCACAATTCTCGCCCGGGTCAAGTTCAACGTATGGGATCTCGAGATCCCATACGTTGAACTTGACTTTTTGAATTCACGCATGAAGTCTCGAAGTA
TTGCGACATCACAATTCTCGCCCGGGCTCACATGGTTAACCTCTAACTCGAGTTAGAGGTTAACCATGTGAGCTTTTTGAATTCACGCATGAAGTCTCGAAGTA
AACACGTCCGTCCTAGAACTGCCGGCGGGAACAAGGAAATGCGGATCTCGAGATCCGCATTTCCTTGTTCCCGTTTTTGAATTCGATCTGAGTGTACCGCTTGC
AACACGTCCGTCCTAGAACTGCCGGCATTACTACACTGGGACCCAACTCGAGTTGGGTCCCAGTGTAGTAATGTTTTTGAATTCGATCTGAGTGTACCGCTTGC
AACACGTCCGTCCTAGAACTGCCGGCTTGCTGTAGATGGCTTATTTCTCGAGAAATAAGCCATCTACAGCAAGTTTTTGAATTCGATCTGAGTGTACCGCTTGC
TTCTGTAAGTTTCGTCGGGAACCGGTCGGGACAGGAACTGGTATGTCTCGAGACATACCAGTTCCTGTCCCGATTTTTGAATTCTAGTGAGGTGCGGTGTTTAG
AACACGTCCGTCCTAGAACTGCCGGCAACAATCCTGTACAAGTTGACTCGAGTCAACTTGTACAGGATTGTTGTTTTTGAATTCGATCTGAGTGTACCGCTTGC
TTGCGACATCACAATTCTCGCCCGGGGATGCTCTGATCTGACATTTCTCGAGAAATGTCAGATCAGAGCATCCTTTTTTGAATTCACGCATGAAGTCTCGAAGTA
TCAGCCTTTCATTGATTGCGTCCGGACCTCTAACTACAAATCTTAACTCGAGTTAAGATTTGTAGTTAGAGGTTTTTTTGAATTCCGAGCTACGGTATCAAGGAA
TCAGCCTTTCATTGATTGCGTCCGGAGCTGCACCGCATTATCAATGCTCGAGCATTGATAATGCGGTGCAGCTTTTTTTGAATTCCGAGCTACGGTATCAAGGAA
TTCTGTAAGTTTCGTCGGGAACCGGTCAACGTGGAGACGGTGACTTCTCGAGAAGTCACCGTCTCCACGTTGATTTTTTGAATTCTAGTGAGGTGCGGTGTTTAG
TTCTGTAAGTTTCGTCGGGAACCGGTCTGGCGGCATTACTACACTGCTCGAGCAGTGTAGTAATGCCGCCAGATTTTTTGAATTCTAGTGAGGTGCGGTGTTTAG
TTGCGACATCACAATTCTCGCCCGGGGAAATGCGGATCCTCATGTTCTCGAGAACATGAGGATCCGCATTTCCTTTTTTGAATTCACGCATGAAGTCTCGAAGTA
AACACGTCCGTCCTAGAACTGCCGGCAAGTTCAACGTATGGGATGTCTCGAGACATCCCATACGTTGAACTTGTTTTTTGAATTCGATCTGAGTGTACCGCTTGC
AACACGTCCGTCCTAGAACTGCCGGCATTCCCACTGTGGGTTTCAACTCGAGTTGAAACCCACAGTGGGAATGTTTTTTGAATTCGATCTGAGTGTACCGCTTGC
TTCTGTAAGTTTCGTCGGGAACCGGTAATCCTCATCTTCGCCAACACTCGAGTGTTGGCGAAGATGAGGATTATTTTTTGAATTCTAGTGAGGTGCGGTGTTTAG
TTGCGACATCACAATTCTCGCCCGGGCTCTGTTACAATGGTGAAATCTCGAGATTTCACCATTGTAACAGAGCTTTTTGAATTCACGCATGAAGTCTCGAAGTA
AACACGTCCGTCCTAGAACTGCCGGCGAGTGAAGAAATATCCGTATCTCGAGATACGGATATTTCTTCACTCGTTTTTGAATTCGATCTGAGTGTACCGCTTGC
AACACGTCCGTCCTAGAACTGCCGGCGTCAAGTCTTTGAACGCCATCTCGAGATGGCGTTCAAAGACTTGACGTTTTTGAATTCGATCTGAGTGTACCGCTTGC
TTGCGACATCACAATTCTCGCCCGGGTGAACATTATGAAGTCCTTTCTCGAGAAAGGACTTCATAATGTTCACTTTTTGAATTCACGCATGAAGTCTCGAAGTA
TTGCGACATCACAATTCTCGCCCGGGCTGTATGTTCAGAAGCTAAACTCGAGTTTAGCTTCTGAACATACAGCTTTTTGAATTCACGCATGAAGTCTCGAAGTA
AACACGTCCGTCCTAGAACTGCCGGCCATCCTTTACCATGCTCATTCTCGAGAATGAGCATGGTAAAGGATGGTTTTTGAATTCGATCTGAGTGTACCGCTTGC
TTGCGACATCACAATTCTCGCCCGGGCCTGAATTCTACAACCGGTTCTCGAGAACCGGTTGTAGAATTCAGGCTTTTTGAATTCACGCATGAAGTCTCGAAGTA
AACACGTCCGTCCTAGAACTGCCGGCCTAGCCCTGAGTGTGAATTTCTCGAGAAATTCACACTCAGGGCTAGGTTTTTGAATTCGATCTGAGTGTACCGCTTGC
AACACGTCCGTCCTAGAACTGCCGGCTCAGGCTGAAGGAATATCATCTCGAGATGATATTCCTTCAGCCTGAGTTTTTGAATTCGATCTGAGTGTACCGCTTGC
AACACGTCCGTCCTAGAACTGCCGGCAGAAGGAAGACTTCGAGGAACTCGAGTTCCTCGAAGTCTTCCTTCTGTTTTTGAATTCGATCTGAGTGTACCGCTTGC
AACACGTCCGTCCTAGAACTGCCGGCCCAAGTACAGGCGCTAATTGCTCGAGCAATTAGCGCCTGTACTTGGGTTTTTTGAATTCGATCTGAGTGTACCGCTTGC
TCAGCCTTTCATTGATTGCGTCCGGATGAACGTGCAGGGTGATTATCTCGAGATAATCACCCTGCACGTTCATTTTTTTGAATTCCGAGCTACGGTATCAAGGAA
TCAGCCTTTCATTGATTGCGTCCGGACGCAAAGCAACACGGGATTCCTCGAGGAATCCCGTGTTGCTTTGCGTTTTTTTGAATTCCGAGCTACGGTATCAAGGAA
AACACGTCCGTCCTAGAACTGCCGGCCTGCCAACATACTTTAAGTACTCGAGTACTTAAAGTATGTTGGCAGGTTTTTGAATTCGATCTGAGTGTACCGCTTGC
TTGCGACATCACAATTCTCGCCCGGGCCGTCAACTAGAACATGATACTCGAGTATCATGTTCTAGTTGACGGCTTTTTGAATTCACGCATGAAGTCTCGAAGTA
TTGCGACATCACAATTCTCGCCCGGGCCATAATTCAGGGTAGTTTACTCGAGTAAACTACCCTGAATTATGGCTTTTTGAATTCACGCATGAAGTCTCGAAGTA
TTGCGACATCACAATTCTCGCCCGGGCACTGAAAGAGGATCGTAAACTCGAGTTTACGATCCTCTTTCAGTGCTTTTTGAATTCACGCATGAAGTCTCGAAGTA
AACACGTCCGTCCTAGAACTGCCGGCGTGTCTTAATGAGACTACAACTCGAGTTGTAGTCTCATTAAGACACGTTTTTGAATTCGATCTGAGTGTACCGCTTGC
AACACGTCCGTCCTAGAACTGCCGGCCTTTCATTCAGCCTTTAGAACTCGAGTTCTAAAGGCTGAATGAAAGGTTTTTGAATTCGATCTGAGTGTACCGCTTGC
TTGCGACATCACAATTCTCGCCCGGGCACGCTAGAACCTACCAAATCTCGAGATTTGGTAGGTTCTAGCGTGCTTTTTGAATTCACGCATGAAGTCTCGAAGTA
AACACGTCCGTCCTAGAACTGCCGGCCTGAAACTTTGGATGAAATTCTCGAGAATTTCATCCAAAGTTTCAGGTTTTTGAATTCGATCTGAGTGTACCGCTTGC
TTGCGACATCACAATTCTCGCCCGGGCCTCCAATTCTTCACAGTAACTCGAGTTACTGTGAAGAATTGGAGGCTTTTTGAATTCACGCATGAAGTCTCGAAGTA
TTGCGACATCACAATTCTCGCCCGGGCTAGAATAATTCATGCTGTTCTCGAGAACAGCATGAATTATTCTAGCTTTTTGAATTCACGCATGAAGTCTCGAAGTA
TTGCGACATCACAATTCTCGCCCGGGCTAAGTCACTGACCCATATTCTCGAGAATATGGGTCAGTGACTTAGCTTTTTTGAATTCACGCATGAAGTCTCGAAGTA
AACACGTCCGTCCTAGAACTGCCGGCACAAACTCTTGGTCATTATACTCGAGTATAATGACCAAGAGTTTGTGTTTTTTGAATTCGATCTGAGTGTACCGCTTGC
AACACGTCCGTCCTAGAACTGCCGGCCTGCGATTGTTAACATCAAACTCGAGTTTGATGTTAACAATCGCAGGTTTTTTGAATTCGATCTGAGTGTACCGCTTGC
AACACGTCCGTCCTAGAACTGCCGGCCAAGGTCTATGATATGCTTACTCGAGTAAGCATATCATAGACCTTGGTTTTTTGAATTCGATCTGAGTGTACCGCTTGC
TTGCGACATCACAATTCTCGCCCGGGCCATATTCTTTCCGTCTATTCTCGAGAATAGACGGAAAGAATATGGCTTTTTTGAATTCACGCATGAAGTCTCGAAGTA
AACACGTCCGTCCTAGAACTGCCGGCTGGTGACTATACAGTCATTTCTCGAGAAATGACTGTATAGTCACCAGTTTTTTGAATTCGATCTGAGTGTACCGCTTGC
AACACGTCCGTCCTAGAACTGCCGGCAAACGAAATCTCAGTGATATCTCGAGATATCACTGAGATTTCGTTTGTTTTTTGAATTCGATCTGAGTGTACCGCTTGC
AACACGTCCGTCCTAGAACTGCCGGCCTACTTTGTGCAGGTCATACCTCGAGGTATGACCTGCACAAAGTAGGTTTTTTGAATTCGATCTGAGTGTACCGCTTGC
TTGCGACATCACAATTCTCGCCCGGGTATTACCTTTCGTGGTATAACTCGAGTTATACCACGAAAGGTAATACTTTTTTGAATTCACGCATGAAGTCTCGAAGTA
TTCTGTAAGTTTCGTCGGGAACCGGTCGTGTATTAGTGAGTATAATCTCGAGATTATACTCACTAATACACGATTTTTGAATTCTAGTGAGGTGCGGTGTTTAG
TTCTGTAAGTTTCGTCGGGAACCGGTGGTCAAATACTTCATCAAATCTCGAGATTTGATGAAGTATTTGACCATTTTTGAATTCTAGTGAGGTGCGGTGTTTAG
AACACGTCCGTCCTAGAACTGCCGGCGAGATCCTGAAACAATTAAACTCGAGTTTAATTGTTTCAGGATCTCGTTTTTGAATTCGATCTGAGTGTACCGCTTGC
TTCTGTAAGTTTCGTCGGGAACCGGTGGGTGTGATCTTCAGTATATCTCGAGATATACTGAAGATCACACCCATTTTTGAATTCTAGTGAGGTGCGGTGTTTAG
TTCTGTAAGTTTCGTCGGGAACCGGTGATGGTCTTAAGGAACATCTCTCGAGAGATGTTCCTTAAGACCATCATTTTTGAATTCTAGTGAGGTGCGGTGTTTAG
AACACGTCCGTCCTAGAACTGCCGGCCATTCTTCAAGACTTAGTTACTCGAGTAACTAAGTCTTGAAGAATGGTTTTTAATTCGATCTGAGTGTACCGCTTGC
AACACGTCCGTCCTAGAACTGCCGGCCCAATGTGAAGCAGTAGATACTCGAGTATCTACTGCTTCACATTGGGTTTTTAATTCGATCTGAGTGTACCGCTTGC
TTGCGACATCACAATTCTCGCCCGGGCTTTGCACTATGCAGTGGAACTCGAGTTCCACTGCATAGTGCAAAGCTTTTTAATTCACGCATGAAGTCTCGAAGTA
TTGCGACATCACAATTCTCGCCCGGGAGCCCAGTGGGACCTTATTTCTCGAGAAATAAGGTCCCACTGGGCTCTTTTTTGAATTCACGCATGAAGTCTCGAAGTA
TTCTGTAAGTTTCGTCGGGAACCGGTTAAGGCTAAAGACCTAATAGCTCGAGCTATTAGGTCTTTAGCCTTAATTTTTTGAATTCTAGTGAGGTGCGGTGTTTAG
AACACGTCCGTCCTAGAACTGCCGGCATTAATGTAAGCCATATAACCTCGAGGTTATATGGCTTACATTAATGTTTTTTGAATTCGATCTGAGTGTACCGCTTGC
TTGCGACATCACAATTCTCGCCCGGGATCAAGAATGGGTCCCATATCTCGAGATATGGGACCCATTCTTGATCTTTTTTGAATTCACGCATGAAGTCTCGAAGTA
AACACGTCCGTCCTAGAACTGCCGGCCTGTGTTGTTTGCCCAGTTTCTCGAGAAACTGGGCAAACAACACAGGTTTTTAATTCGATCTGAGTGTACCGCTTGC
TTGCGACATCACAATTCTCGCCCGGGCGAATCAATGGACTCTGGAACTCGAGTTCCAGAGTCCATTGATTCGCTTTTTAATTCACGCATGAAGTCTCGAAGTA
AACACGTCCGTCCTAGAACTGCCGGCCTGAGATGGGTTTATGTATACTCGAGTATACATAAACCCATCTCAGGTTTTTAATTCGATCTGAGTGTACCGCTTGC
AACACGTCCGTCCTAGAACTGCCGGCCGAAAGGTGGCAACAGAATTCTCGAGAATTCTGTTGCCACCTTTCGGTTTTTAATTCGATCTGAGTGTACCGCTTGC
AACACGTCCGTCCTAGAACTGCCGGCTAAAGGTGGTGAGGCAATAACTCGAGTTATTGCCTCACCACCTTTAGTTTTTAATTCGATCTGAGTGTACCGCTTGC
TTCTGTAAGTTTCGTCGGGAACCGGTCCACAGCACCTGGTTATTATCTCGAGATAATAACCAGGTGCTGTGGATTTTTGAATTCTAGTGAGGTGCGGTGTTTAG
TCAGCCTTTCATTGATTGCGTCCGGATGCCGACAAGCTTGAATTTACTCGAGTAAATTCAAGCTTGTCGGCATTTTTTGAATTCCGAGCTACGGTATCAAGGAA
TCAGCCTTTCATTGATTGCGTCCGGATCCCTGGACAACAGTTATAACTCGAGTTATAACTGTTGTCCAGGGATTTTTTGAATTCCGAGCTACGGTATCAAGGAA
AACACGTCCGTCCTAGAACTGCCGGCTAAAGGTGGTGAGGCAATAACTCGAGTTATTGCCTCACCACCTTTAGTTTTTGAATTCGATCTGAGTGTACCGCTTGC
AACACGTCCGTCCTAGAACTGCCGGCCGAAAGGTGGCAACAGAATTCTCGAGAATTCTGTTGCCACCTTTCGGTTTTTGAATTCGATCTGAGTGTACCGCTTGC
TTGCGACATCACAATTCTCGCCCGGGTGGAATTGATGCGTGATGTTCTCGAGAACATCACGCATCAATTCCACTTTTTAATTCACGCATGAAGTCTCGAAGTA
TTGCGACATCACAATTCTCGCCCGGGACTTCCTCATGTGTTACTCTCTCGAGAGAGTAACACATGAGGAAGTCTTTTTAATTCACGCATGAAGTCTCGAAGTA
AACACGTCCGTCCTAGAACTGCCGGCCTTTGGATGTAGTAGATAATCTCGAGATTATCTACTACATCCAAAGGTTTTTAATTCGATCTGAGTGTACCGCTTGC
AACACGTCCGTCCTAGAACTGCCGGCTCATGTGTTACTCTGTTGCACTCGAGTGCAACAGAGTAACACATGAGTTTTTAATTCGATCTGAGTGTACCGCTTGC
TTGCGACATCACAATTCTCGCCCGGGTTAGGGTGAAGCATTATGGTCTCGAGACCATAATGCTTCACCCTAACTTTTTAATTCACGCATGAAGTCTCGAAGTA
TTCTGTAAGTTTCGTCGGGAACCGGTGGCGAAGGCAATCACATTTACTCGAGTAAATGTGATTGCCTTCGCCATTTTTTGAATTCTAGTGAGGTGCGGTGTTTAG
TCAGCCTTTCATTGATTGCGTCCGGAGAAGTTGGACACCAACATAACTCGAGTTATGTTGGTGTCCAACTTCTTTTTTTGAATTCCGAGCTACGGTATCAAGGAA
TTGCGACATCACAATTCTCGCCCGGGCTTTGTGTGTGTCTTCCTGACTCGAGTCAGGAAGACACACACAAAGCTTTTTAATTCACGCATGAAGTCTCGAAGTA
TTGCGACATCACAATTCTCGCCCGGGAATCACAGACTTTGGACAAACTCGAGTTTGTCCAAAGTCTGTGATTCTTTTTAATTCACGCATGAAGTCTCGAAGTA
TTGCGACATCACAATTCTCGCCCGGGACATGAACCTGCTGGATATTCTCGAGAATATCCAGCAGGTTCATGTCTTTTTAATTCACGCATGAAGTCTCGAAGTA
AACACGTCCGTCCTAGAACTGCCGGCCTGGCCGATGGTACTATTTACTCGAGTAAATAGTACCATCGGCCAGGTTTTTAATTCGATCTGAGTGTACCGCTTGC
TTCTGTAAGTTTCGTCGGGAACCGGTCACAGCATTAGGGACAGGAACTCGAGTTCCTGTCCCTAATGCTGTGATTTTTAATTCTAGTGAGGTGCGGTGTTTAG
TTGCGACATCACAATTCTCGCCCGGGCCTTGATGTTATTCCAGAGACTCGAGTCTCTGGAATAACATCAAGGCTTTTTAATTCACGCATGAAGTCTCGAAGTA
TCAGCCTTTCATTGATTGCGTCCGGATCACCTCAAACGAGATATATCTCGAGATATATCTCGTTTGAGGTGATTTTTTGAATTCCGAGCTACGGTATCAAGGAA
TTCTGTAAGTTTCGTCGGGAACCGGTCAGAGGAGCAACCCTATTTACTCGAGTAAATAGGGTTGCTCCTCTGATTTTTGAATTCTAGTGAGGTGCGGTGTTTAG
TTGCGACATCACAATTCTCGCCCGGGGAGCTGCTCTTCCGAATTAACTCGAGTTAATTCGGAAGAGCAGCTCCTTTTTGAATTCACGCATGAAGTCTCGAAGTA
TCAGCCTTTCATTGATTGCGTCCGGACATGAACCTGCTGGATATTTCTCGAGAAATATCCAGCAGGTTCATGTTTTTTGAATTCCGAGCTACGGTATCAAGGAA
AACACGTCCGTCCTAGAACTGCCGGCACCAGGCAGGGCTCAAATTTCTCGAGAAATTTGAGCCCTGCCTGGTGTTTTTGAATTCGATCTGAGTGTACCGCTTGC
TTCTGTAAGTTTCGTCGGGAACCGGTTGCTGATTACCTACCTAAACCTCGAGGTTTAGGTAGGTAATCAGCAATTTTTGAATTCTAGTGAGGTGCGGTGTTTAG
AACACGTCCGTCCTAGAACTGCCGGCGAGAGTATGTCGACTTAGAACTCGAGTTCTAAGTCGACATACTCTCGTTTTTAATTCGATCTGAGTGTACCGCTTGC
AACACGTCCGTCCTAGAACTGCCGGCCGCGAGTGTGAGATTAAGTACTCGAGTACTTAATCTCACACTCGCGGTTTTTAATTCGATCTGAGTGTACCGCTTGC
TTGCGACATCACAATTCTCGCCCGGGAAGATAGAGACAGGTCTCATCTCGAGATGAGACCTGTCTCTATCTTCTTTTTAATTCACGCATGAAGTCTCGAAGTA
TTGCGACATCACAATTCTCGCCCGGGCTGGCAGTAACTGGCAAGAACTCGAGTTCTTGCCAGTTACTGCCAGCTTTTTAATTCACGCATGAAGTCTCGAAGTA
TTCTGTAAGTTTCGTCGGGAACCGGTGAGATTAAGTACACGGGCTTCTCGAGAAGCCCGTGTACTTAATCTCATTTTTAATTCTAGTGAGGTGCGGTGTTTAG
TTCTGTAAGTTTCGTCGGGAACCGGTGACCTCAAACTTCGTTAATTCTCGAGAATTAACGAAGTTTGAGGTCATTTTTGAATTCTAGTGAGGTGCGGTGTTTAG
TTGCGACATCACAATTCTCGCCCGGGAGAAGCAGGCAAGGTATATTCTCGAGAATATACCTTGCCTGCTTCTCTTTTTGAATTCACGCATGAAGTCTCGAAGTA
AACACGTCCGTCCTAGAACTGCCGGCCGCGAGTGTGAGATTAAGTACTCGAGTACTTAATCTCACACTCGCGGTTTTTGAATTCGATCTGAGTGTACCGCTTGC
TTGCGACATCACAATTCTCGCCCGGGAAGATAGAGACAGGTCTCATCTCGAGATGAGACCTGTCTCTATCTTCTTTTTGAATTCACGCATGAAGTCTCGAAGTA
TTGCGACATCACAATTCTCGCCCGGGCTGGCAGTAACTGGCAAGAACTCGAGTTCTTGCCAGTTACTGCCAGCTTTTTGAATTCACGCATGAAGTCTCGAAGTA
TTGCGACATCACAATTCTCGCCCGGGCGGAACTACATGACCAAGTTCTCGAGAACTTGGTCATGTAGTTCCGCTTTTTGAATTCACGCATGAAGTCTCGAAGTA
AACACGTCCGTCCTAGAACTGCCGGCTTGCCAGATATTCTGAAGAACTCGAGTTCTTCAGAATATCTGGCAAGTTTTTGAATTCGATCTGAGTGTACCGCTTGC
AACACGTCCGTCCTAGAACTGCCGGCCGTCAGACCAAGTTGGCAAACTCGAGTTTGCCAACTTGGTCTGACGGTTTTTGAATTCGATCTGAGTGTACCGCTTGC
TCAGCCTTTCATTGATTGCGTCCGGACACGATTATCGAGCCGACATCTCGAGATGTCGGCTCGATAATCGTGTTTTTTGAATTCCGAGCTACGGTATCAAGGAA
TTGCGACATCACAATTCTCGCCCGGGACTGCGCAGAGTGGATTAAACTCGAGTTTAATCCACTCTGCGCAGTCTTTTTGAATTCACGCATGAAGTCTCGAAGTA
TTGCGACATCACAATTCTCGCCCGGGCCCTATTAGTGATTTCCAAACTCGAGTTTGGAAATCACTAATAGGGCTTTTTGAATTCACGCATGAAGTCTCGAAGTA
AACACGTCCGTCCTAGAACTGCCGGCCTCCCAGTATGACACATATTCTCGAGAATATGTGTCATACTGGGAGGTTTTTGAATTCGATCTGAGTGTACCGCTTGC
AACACGTCCGTCCTAGAACTGCCGGCGGAAGTGCTACTTCAGACAACTCGAGTTGTCTGAAGTAGCACTTCCGTTTTTGAATTCGATCTGAGTGTACCGCTTGC
AACACGTCCGTCCTAGAACTGCCGGCCAACTCTAATGTCAATCGTTCTCGAGAACGATTGACATTAGAGTTGGTTTTTGAATTCGATCTGAGTGTACCGCTTGC
AACACGTCCGTCCTAGAACTGCCGGCGCTATGTCCAGAAAGGAGAACTCGAGTTCTCCTTTCTGGACATAGCGTTTTTGAATTCGATCTGAGTGTACCGCTTGC
TCAGCCTTTCATTGATTGCGTCCGGATGGACTCCAGTCATAGTATACTCGAGTATACTATGACTGGAGTCCATTTTTTGAATTCCGAGCTACGGTATCAAGGAA
AACACGTCCGTCCTAGAACTGCCGGCCGTTGGAAACATAACCATTACTCGAGTAATGGTTATGTTTCCAACGGTTTTTGAATTCGATCTGAGTGTACCGCTTGC
TTGCGACATCACAATTCTCGCCCGGGGACCAATTACCATAACTATTCTCGAGAATAGTTATGGTAATTGGTCCTTTTTGAATTCACGCATGAAGTCTCGAAGTA
AACACGTCCGTCCTAGAACTGCCGGCGTGTTCTTGTAACCTTTATTCTCGAGAATAAAGGTTACAAGAACACGTTTTTAATTCGATCTGAGTGTACCGCTTGC
TTGCGACATCACAATTCTCGCCCGGGCCCAAATGTTAGTTCAAGATCTCGAGATCTTGAACTAACATTTGGGCTTTTTAATTCACGCATGAAGTCTCGAAGTA
AACACGTCCGTCCTAGAACTGCCGGCCTGTGTAGATGGGAAAGAATCTCGAGATTCTTTCCCATCTACACAGGTTTTTAATTCGATCTGAGTGTACCGCTTGC
TTGCGACATCACAATTCTCGCCCGGGCCAATGTGATCTGGAACTTACTCGAGTAAGTTCCAGATCACATTGGCTTTTTAATTCACGCATGAAGTCTCGAAGTA
AACACGTCCGTCCTAGAACTGCCGGCGGTTGCTCTTGTTACGGATACTCGAGTATCCGTAACAAGAGCAACCGTTTTTGAATTCGATCTGAGTGTACCGCTTGC
TTGCGACATCACAATTCTCGCCCGGGCCCAAATGTTAGTTCAAGATCTCGAGATCTTGAACTAACATTTGGGCTTTTTGAATTCACGCATGAAGTCTCGAAGTA
TTGCGACATCACAATTCTCGCCCGGGCCAATGTGATCTGGAACTTACTCGAGTAAGTTCCAGATCACATTGGCTTTTTGAATTCACGCATGAAGTCTCGAAGTA
AACACGTCCGTCCTAGAACTGCCGGCGTGTTCTTGTAACCTTTATTCTCGAGAATAAAGGTTACAAGAACACGTTTTTGAATTCGATCTGAGTGTACCGCTTGC
TCAGCCTTTCATTGATTGCGTCCGGACACTCGTGCAGTCAATTATTCTCGAGAATAATTGACTGCACGAGTGTTTTTTTGAATTCCGAGCTACGGTATCAAGGAA
AACACGTCCGTCCTAGAACTGCCGGCGGTTGCTCTTGTTACGGATACTCGAGTATCCGTAACAAGAGCAACCGTTTTTAATTCGATCTGAGTGTACCGCTTGC
AACACGTCCGTCCTAGAACTGCCGGCCCGAGAAAGTAAACAAAGATCTCGAGATCTTTGTTTACTTTCTCGGGTTTTTGAATTCGATCTGAGTGTACCGCTTGC
AACACGTCCGTCCTAGAACTGCCGGCCAGATAGAATTGGGAGACTACTCGAGTAGTCTCCCAATTCTATCTGGTTTTTGAATTCGATCTGAGTGTACCGCTTGC
AACACGTCCGTCCTAGAACTGCCGGCCTACAGTATTTGATGAGAATCTCGAGATTCTCATCAAATACTGTAGGTTTTTGAATTCGATCTGAGTGTACCGCTTGC
AACACGTCCGTCCTAGAACTGCCGGCCAAAGAAGTAGGACCCACTACTCGAGTAGTGGGTCCTACTTCTTTGGTTTTTGAATTCGATCTGAGTGTACCGCTTGC
AACACGTCCGTCCTAGAACTGCCGGCCTGGAACATACCAAACCCTACTCGAGTAGGGTTTGGTATGTTCCAGGTTTTTGAATTCGATCTGAGTGTACCGCTTGC
TCAGCCTTTCATTGATTGCGTCCGGATTCGGTCGTGTGGTACTTATCTCGAGATAAGTACCACACGACCGAATTTTTTGAATTCCGAGCTACGGTATCAAGGAA
AACACGTCCGTCCTAGAACTGCCGGCAACGAGGGCACATACTATTCCTCGAGGAATAGTATGTGCCCTCGTTGTTTTTGAATTCGATCTGAGTGTACCGCTTGC
TTGCGACATCACAATTCTCGCCCGGGCCGATGTACATGGAATATACCTCGAGGTATATTCCATGTACATCGGCTTTTTGAATTCACGCATGAAGTCTCGAAGTA
TTGCGACATCACAATTCTCGCCCGGGCCGTATAGGATGTCAGACAACTCGAGTTGTCTGACATCCTATACGGCTTTTTAATTCACGCATGAAGTCTCGAAGTA
AACACGTCCGTCCTAGAACTGCCGGCCATGTTCAGTTCCTTATCTACTCGAGTAGATAAGGAACTGAACATGGTTTTTAATTCGATCTGAGTGTACCGCTTGC
AACACGTCCGTCCTAGAACTGCCGGCCATGAGGCAAGAAACTATATCTCGAGATATAGTTTCTTGCCTCATGGTTTTTAATTCGATCTGAGTGTACCGCTTGC
AACACGTCCGTCCTAGAACTGCCGGCGAGGTCTAAAGTATATACATCTCGAGATGTATATACTTTAGACCTCGTTTTTAATTCGATCTGAGTGTACCGCTTGC
AACACGTCCGTCCTAGAACTGCCGGCCATTTCAGTCCATCATTCATCTCGAGATGAATGATGGACTGAAATGGTTTTTAATTCGATCTGAGTGTACCGCTTGC
AACACGTCCGTCCTAGAACTGCCGGCCTAGTAATCTAGCTGTGAATCTCGAGATTCACAGCTAGATTACTAGGTTTTTTGAATTCGATCTGAGTGTACCGCTTGC
TTGCGACATCACAATTCTCGCCCGGGTACTTCCTGTGTACTCTTTACTCGAGTAAAGAGTACACAGGAAGTACTTTTTTGAATTCACGCATGAAGTCTCGAAGTA
AACACGTCCGTCCTAGAACTGCCGGCTTCGGTTTCTGAGCATAATGCTCGAGCATTATGCTCAGAAACCGAAGTTTTTTGAATTCGATCTGAGTGTACCGCTTGC
TTGCGACATCACAATTCTCGCCCGGGCGGTTACTTAAACATATGAACTCGAGTTCATATGTTTAAGTAACCGCTTTTTTGAATTCACGCATGAAGTCTCGAAGTA
TTGCGACATCACAATTCTCGCCCGGGTTACGTGTGGCAGTGAAGAACTCGAGTTCTTCACTGCCACACGTAACTTTTTAATTCACGCATGAAGTCTCGAAGTA
TTGCGACATCACAATTCTCGCCCGGGTTCAGTTCCTTATCTACCAACTCGAGTTGGTAGATAAGGAACTGAACTTTTTAATTCACGCATGAAGTCTCGAAGTA
TTGCGACATCACAATTCTCGCCCGGGACATAATTCACAGGGACCTACTCGAGTAGGTCCCTGTGAATTATGTCTTTTTAATTCACGCATGAAGTCTCGAAGTA
AACACGTCCGTCCTAGAACTGCCGGCTCGGCACACAGATGATGAAACTCGAGTTTCATCATCTGTGTGCCGAGTTTTTAATTCGATCTGAGTGTACCGCTTGC
TTGCGACATCACAATTCTCGCCCGGGCACCTCATTATCTTTCATAACTCGAGTTATGAAAGATAATGAGGTGCTTTTTGAATTCACGCATGAAGTCTCGAAGTA
AACACGTCCGTCCTAGAACTGCCGGCCTTCATAATAGACTTCGTTTCTCGAGAAACGAAGTCTATTATGAAGGTTTTTGAATTCGATCTGAGTGTACCGCTTGC
TTGCGACATCACAATTCTCGCCCGGGCCTTCATAATAGACTTCGTTCTCGAGAACGAAGTCTATTATGAAGGCTTTTTGAATTCACGCATGAAGTCTCGAAGTA
AACACGTCCGTCCTAGAACTGCCGGCCACTAGGAATTGCCTTGAAACTCGAGTTTCAAGGCAATTCCTAGTGGTTTTTGAATTCGATCTGAGTGTACCGCTTGC
TTGCGACATCACAATTCTCGCCCGGGTGCTACTTTGGGAGATTATGCTCGAGCATAATCTCCCAAAGTAGCACTTTTTTGAATTCACGCATGAAGTCTCGAAGTA
TTCTGTAAGTTTCGTCGGGAACCGGTGGAAGTCACAGCTAGTATTCCTCGAGGAATACTAGCTGTGACTTCCATTTTTTGAATTCTAGTGAGGTGCGGTGTTTAG
TTCTGTAAGTTTCGTCGGGAACCGGTCAAGAACCTAAAGCTATTTACTCGAGTAAATAGCTTTAGGTTCTTGATTTTTTGAATTCTAGTGAGGTGCGGTGTTTAG
TCAGCCTTTCATTGATTGCGTCCGGATCAAATCTTCCTGAGTAATTCTCGAGAATTACTCAGGAAGATTTGATTTTTTTGAATTCCGAGCTACGGTATCAAGGAA
TCAGCCTTTCATTGATTGCGTCCGGATTACAGGTCAATTCTGTTAACTCGAGTTAACAGAATTGACCTGTAATTTTTTTGAATTCCGAGCTACGGTATCAAGGAA
TTGCGACATCACAATTCTCGCCCGGGCCCAGTTCCTGGAATCTAATCTCGAGATTAGATTCCAGGAACTGGGCTTTTTGAATTCACGCATGAAGTCTCGAAGTA
TTGCGACATCACAATTCTCGCCCGGGCTGACTTCATCCCTATTCTTCTCGAGAAGAATAGGGATGAAGTCAGCTTTTTGAATTCACGCATGAAGTCTCGAAGTA
TTGCGACATCACAATTCTCGCCCGGGCCTAGTCAACCTGAATAATACTCGAGTATTATTCAGGTTGACTAGGCTTTTTGAATTCACGCATGAAGTCTCGAAGTA
AACACGTCCGTCCTAGAACTGCCGGCGACAAGGTGTTAAGTGAGAACTCGAGTTCTCACTTAACACCTTGTCGTTTTTGAATTCGATCTGAGTGTACCGCTTGC
AACACGTCCGTCCTAGAACTGCCGGCTGTCTGGTATTCTGGGTAATCTCGAGATTACCCAGAATACCAGACAGTTTTTGAATTCGATCTGAGTGTACCGCTTGC
TTGCGACATCACAATTCTCGCCCGGGCACAACAAGAGACACAAGTTCTCGAGAACTTGTGTCTCTTGTTGTGCTTTTTGAATTCACGCATGAAGTCTCGAAGTA
TCAGCCTTTCATTGATTGCGTCCGGACATCGTCTTGGACCTCTTTGCTCGAGCAAAGAGGTCCAAGACGATGTTTTTTTGAATTCCGAGCTACGGTATCAAGGAA
AACACGTCCGTCCTAGAACTGCCGGCAAATGCAGCTGCGCTCTTAGCTCGAGCTAAGAGCGCAGCTGCATTTGTTTTTTGAATTCGATCTGAGTGTACCGCTTGC
TTGCGACATCACAATTCTCGCCCGGGCTTAGTATCTCATCAACAAACTCGAGTTTGTTGATGAGATACTAAGCTTTTTAATTCACGCATGAAGTCTCGAAGTA
TTGCGACATCACAATTCTCGCCCGGGCCAACTACATGGAAGGCATTCTCGAGAATGCCTTCCATGTAGTTGGCTTTTTAATTCACGCATGAAGTCTCGAAGTA
TTGCGACATCACAATTCTCGCCCGGGCAAAGAATAAACAGTGCCAACTCGAGTTGGCACTGTTTATTCTTTGCTTTTTAATTCACGCATGAAGTCTCGAAGTA
AACACGTCCGTCCTAGAACTGCCGGCGACGTTGAGAAGATAATCATCTCGAGATGATTATCTTCTCAACGTCGTTTTTAATTCGATCTGAGTGTACCGCTTGC
TTGCGACATCACAATTCTCGCCCGGGCTGGCCTGATTCCTTTCTTTCTCGAGAAAGAAAGGAATCAGGCCAGCTTTTTAATTCACGCATGAAGTCTCGAAGTA
TTCTGTAAGTTTCGTCGGGAACCGGTTGCAGATTCATTCAACTTTACTCGAGTAAAGTTGAATGAATCTGCAATTTTTGAATTCTAGTGAGGTGCGGTGTTTAG
TTCTGTAAGTTTCGTCGGGAACCGGTGGAAAGAGCTGGGTTAATTGCTCGAGCAATTAACCCAGCTCTTTCCATTTTTGAATTCTAGTGAGGTGCGGTGTTTAG
TTGCGACATCACAATTCTCGCCCGGGCTTGTCTGCTTTCGGCTAAACTCGAGTTTAGCCGAAAGCAGACAAGCTTTTTGAATTCACGCATGAAGTCTCGAAGTA
AACACGTCCGTCCTAGAACTGCCGGCGACGTTGAGAAGATAATCATCTCGAGATGATTATCTTCTCAACGTCGTTTTTGAATTCGATCTGAGTGTACCGCTTGC
TTGCGACATCACAATTCTCGCCCGGGCTTAGTATCTCATCAACAAACTCGAGTTTGTTGATGAGATACTAAGCTTTTTGAATTCACGCATGAAGTCTCGAAGTA
AACACGTCCGTCCTAGAACTGCCGGCCTAGTTCTTTCCAGTTTGTTCTCGAGAACAAACTGGAAAGAACTAGGTTTTTAATTCGATCTGAGTGTACCGCTTGC
TTGCGACATCACAATTCTCGCCCGGGCACAATTTCTCCATCTCCTTCTCGAGAAGGAGATGGAGAAATTGTGCTTTTTAATTCACGCATGAAGTCTCGAAGTA
TTGCGACATCACAATTCTCGCCCGGGCCATAGACAACAAGATCGAACTCGAGTTCGATCTTGTTGTCTATGGCTTTTTAATTCACGCATGAAGTCTCGAAGTA
TTGCGACATCACAATTCTCGCCCGGGCGTGAGAACACCCTGTTGAACTCGAGTTCAACAGGGTGTTCTCACGCTTTTTAATTCACGCATGAAGTCTCGAAGTA
TTGCGACATCACAATTCTCGCCCGGGTGAAGAATCATCTGATGTATCTCGAGATACATCAGATGATTCTTCACTTTTTAATTCACGCATGAAGTCTCGAAGTA
AACACGTCCGTCCTAGAACTGCCGGCGGTCTACCAGCTGCACAATTCTCGAGAATTGTGCAGCTGGTAGACCGTTTTTGAATTCGATCTGAGTGTACCGCTTGC
AACACGTCCGTCCTAGAACTGCCGGCCATAGACAACAAGATCGAACCTCGAGGTTCGATCTTGTTGTCTATGGTTTTTGAATTCGATCTGAGTGTACCGCTTGC
TTCTGTAAGTTTCGTCGGGAACCGGTGAAGAATCATCTGATGTATGCTCGAGCATACATCAGATGATTCTTCATTTTTGAATTCTAGTGAGGTGCGGTGTTTAG
TTGCGACATCACAATTCTCGCCCGGGAAGTTCCAGTCCTGTCTGAGCTCGAGCTCAGACAGGACTGGAACTTCTTTTTGAATTCACGCATGAAGTCTCGAAGTA
TTCTGTAAGTTTCGTCGGGAACCGGTTTCCGTTAAGCTGGACAACACTCGAGTGTTGTCCAGCTTAACGGAAATTTTTGAATTCTAGTGAGGTGCGGTGTTTAG
AACACGTCCGTCCTAGAACTGCCGGCCTTGGTTCAAGGGATGGAAACTCGAGTTTCCATCCCTTGAACCAAGGTTTTTAATTCGATCTGAGTGTACCGCTTGC
TTGCGACATCACAATTCTCGCCCGGGCTGCCATTGTTGATATGGTTCTCGAGAACCATATCAACAATGGCAGCTTTTTAATTCACGCATGAAGTCTCGAAGTA
AACACGTCCGTCCTAGAACTGCCGGCCAGAAGAGATATGAGGAAATCTCGAGATTTCCTCATATCTCTTCTGGTTTTTAATTCGATCTGAGTGTACCGCTTGC
AACACGTCCGTCCTAGAACTGCCGGCCCAGGACACAGAGACTTTATCTCGAGATAAAGTCTCTGTGTCCTGGGTTTTTAATTCGATCTGAGTGTACCGCTTGC
AACACGTCCGTCCTAGAACTGCCGGCCTCTCCAGGATGTCTACAAACTCGAGTTTGTAGACATCCTGGAGAGGTTTTTAATTCGATCTGAGTGTACCGCTTGC
AACACGTCCGTCCTAGAACTGCCGGCAAGTACTACATCACCATCATCTCGAGATGATGGTGATGTAGTACTTGTTTTTTGAATTCGATCTGAGTGTACCGCTTGC
AACACGTCCGTCCTAGAACTGCCGGCAAATGCGGAGGTATTGACAACTCGAGTTGTCAATACCTCCGCATTTGTTTTTTGAATTCGATCTGAGTGTACCGCTTGC
AACACGTCCGTCCTAGAACTGCCGGCATCAAGAACGTGGAGAAGAACTCGAGTTCTTCTCCACGTTCTTGATGTTTTTTGAATTCGATCTGAGTGTACCGCTTGC
TTGCGACATCACAATTCTCGCCCGGGAAGTTCGAGACCACCAAGTACTCGAGTACTTGGTGGTCTCGAACTTCTTTTTTGAATTCACGCATGAAGTCTCGAAGTA
TTGCGACATCACAATTCTCGCCCGGGTGTACAAGATTGGCGGCATTCTCGAGAATGCCGCCAATCTTGTACACTTTTTTGAATTCACGCATGAAGTCTCGAAGTA
AACACGTCCGTCCTAGAACTGCCGGCATCAAGAAGATCGGCTACAACTCGAGTTGTAGCCGATCTTCTTGATGTTTTTTGAATTCGATCTGAGTGTACCGCTTGC
TCAGCCTTTCATTGATTGCGTCCGGACCATTGAGAAGTTCGAGAAGCTCGAGCTTCTCGAACTTCTCAATGGTTTTTTGAATTCCGAGCTACGGTATCAAGGAA
TTCTGTAAGTTTCGTCGGGAACCGGTTCACCTCCCAGGTCATCATCCTCGAGGATGATGACCTGGGAGGTGAATTTTTGAATTCTAGTGAGGTGCGGTGTTTAG
TTGCGACATCACAATTCTCGCCCGGGTACTACATCACCATCATCGACTCGAGTCGATGATGGTGATGTAGTACTTTTTTGAATTCACGCATGAAGTCTCGAAGTA
TTGCGACATCACAATTCTCGCCCGGGCGACTTCATCAAGAACATGACTCGAGTCATGTTCTTGATGAAGTCGCTTTTTTGAATTCACGCATGAAGTCTCGAAGTA
AACACGTCCGTCCTAGAACTGCCGGCTCCCTAATTTATGTGCTATACTCGAGTATAGCACATAAATTAGGGAGTTTTTAATTCGATCTGAGTGTACCGCTTGC
AACACGTCCGTCCTAGAACTGCCGGCCGAAAGCTGAGCAAAGAGTACTCGAGTACTCTTTGCTCAGCTTTCGGTTTTTAATTCGATCTGAGTGTACCGCTTGC
TTGCGACATCACAATTCTCGCCCGGGCCATGAGGTACTACTACAAACTCGAGTTTGTAGTAGTACCTCATGGCTTTTTAATTCACGCATGAAGTCTCGAAGTA
TTGCGACATCACAATTCTCGCCCGGGCTCTTCTGATGAGCTCAGTTCTCGAGAACTGAGCTCATCAGAAGAGCTTTTTAATTCACGCATGAAGTCTCGAAGTA
AACACGTCCGTCCTAGAACTGCCGGCAACTACTTCAGTGCGATGTACTCGAGTACATCGCACTGAAGTAGTTGTTTTTAATTCGATCTGAGTGTACCGCTTGC
TTGCGACATCACAATTCTCGCCCGGGAACTGAGGGTTGGAACTATACTCGAGTATAGTTCCAACCCTCAGTTCTTTTTTGAATTCACGCATGAAGTCTCGAAGTA
TCAGCCTTTCATTGATTGCGTCCGGAGATGTACATAGAGATCTATTCTCGAGAATAGATCTCTATGTACATCTTTTTTTGAATTCCGAGCTACGGTATCAAGGAA
AACACGTCCGTCCTAGAACTGCCGGCCCTATTGAATAAGGACACAACTCGAGTTGTGTCCTTATTCAATAGGGTTTTTGAATTCGATCTGAGTGTACCGCTTGC
AACACGTCCGTCCTAGAACTGCCGGCCAACTTCTAATCGCCATATACTCGAGTATATGGCGATTAGAAGTTGGTTTTTGAATTCGATCTGAGTGTACCGCTTGC
TTGCGACATCACAATTCTCGCCCGGGCCAAACTGAAGTCTCATATTCTCGAGAATATGAGACTTCAGTTTGGCTTTTTGAATTCACGCATGAAGTCTCGAAGTA
AACACGTCCGTCCTAGAACTGCCGGCCAGCAAATATAACACGTCAACTCGAGTTGACGTGTTATATTTGCTGGTTTTTGAATTCGATCTGAGTGTACCGCTTGC
TTGCGACATCACAATTCTCGCCCGGGCTAGTGATTCAGGAGTGGAACTCGAGTTCCACTCCTGAATCACTAGCTTTTTGAATTCACGCATGAAGTCTCGAAGTA
AACACGTCCGTCCTAGAACTGCCGGCCCAGAATTATCAGGAACATACTCGAGTATGTTCCTGATAATTCTGGGTTTTTAATTCGATCTGAGTGTACCGCTTGC
AACACGTCCGTCCTAGAACTGCCGGCCGGATATGGAATGTGCAGATCTCGAGATCTGCACATTCCATATCCGGTTTTTAATTCGATCTGAGTGTACCGCTTGC
AACACGTCCGTCCTAGAACTGCCGGCCGCTATACCTCGGATTACTTCTCGAGAAGTAATCCGAGGTATAGCGGTTTTTAATTCGATCTGAGTGTACCGCTTGC
AACACGTCCGTCCTAGAACTGCCGGCTGGAATTACTCACTGATAAACTCGAGTTTATCAGTGAGTAATTCCAGTTTTTAATTCGATCTGAGTGTACCGCTTGC
TTGCGACATCACAATTCTCGCCCGGGCCCTGGGTAAAGACTGCTTTCTCGAGAAAGCAGTCTTTACCCAGGGCTTTTTAATTCACGCATGAAGTCTCGAAGTA
AACACGTCCGTCCTAGAACTGCCGGCCAAATTCATGGGACTTATATCTCGAGATATAAGTCCCATGAATTTGGTTTTTGAATTCGATCTGAGTGTACCGCTTGC
TTGCGACATCACAATTCTCGCCCGGGTGCAGATGTCCCACTATTAACTCGAGTTAATAGTGGGACATCTGCACTTTTTGAATTCACGCATGAAGTCTCGAAGTA
TTCTGTAAGTTTCGTCGGGAACCGGTGTGAAACCATATCAAGTTAACTCGAGTTAACTTGATATGGTTTCACATTTTTGAATTCTAGTGAGGTGCGGTGTTTAG
TCAGCCTTTCATTGATTGCGTCCGGATCCCGCTATACCTCGGATTACTCGAGTAATCCGAGGTATAGCGGGATTTTTTGAATTCCGAGCTACGGTATCAAGGAA
TTGCGACATCACAATTCTCGCCCGGGACCGTGCTGACCTCAATAAGCTCGAGCTTATTGAGGTCAGCACGGTCTTTTTGAATTCACGCATGAAGTCTCGAAGTA
AACACGTCCGTCCTAGAACTGCCGGCCAGGTGGTCTCCTCTGACTTCTCGAGAAGTCAGAGGAGACCACCTGGTTTTTAATTCGATCTGAGTGTACCGCTTGC
AACACGTCCGTCCTAGAACTGCCGGCCTCAACTACATGGTTTACATCTCGAGATGTAAACCATGTAGTTGAGGTTTTTAATTCGATCTGAGTGTACCGCTTGC
TTCTGTAAGTTTCGTCGGGAACCGGTCCGGGAAACTGTGGCGTGATCTCGAGATCACGCCACAGTTTCCCGGATTTTTAATTCTAGTGAGGTGCGGTGTTTAG
TTGCGACATCACAATTCTCGCCCGGGCTCATTTCCTGGTATGACAACTCGAGTTGTCATACCAGGAAATGAGCTTTTTAATTCACGCATGAAGTCTCGAAGTA
TTGCGACATCACAATTCTCGCCCGGGTGGATATTGTTGCCATCAATCTCGAGATTGATGGCAACAATATCCACTTTTTAATTCACGCATGAAGTCTCGAAGTA
TCAGCCTTTCATTGATTGCGTCCGGACCTGACCTGCCGTCTAGAAACTCGAGTTTCTAGACGGCAGGTCAGGTTTTTTTGAATTCCGAGCTACGGTATCAAGGAA
AACACGTCCGTCCTAGAACTGCCGGCCAATATGATTCCACCCATGGCTCGAGCCATGGGTGGAATCATATTGGTTTTTTGAATTCGATCTGAGTGTACCGCTTGC
TTGCGACATCACAATTCTCGCCCGGGCAACGTCTATGACCTCCTAACTCGAGTTAGGAGGTCATAGACGTTGCTTTTTGAATTCACGCATGAAGTCTCGAAGTA
AACACGTCCGTCCTAGAACTGCCGGCTACAGCAAGTTCGACACAAACTCGAGTTTGTGTCGAACTTGCTGTAGTTTTTGAATTCGATCTGAGTGTACCGCTTGC
AACACGTCCGTCCTAGAACTGCCGGCCTCTGTTTCTCAGAGTCTATCTCGAGATAGACTCTGAGAAACAGAGGTTTTTGAATTCGATCTGAGTGTACCGCTTGC
TTGCGACATCACAATTCTCGCCCGGGCAGATCTTCAAGCAGACCTACTCGAGTAGGTCTGCTTGAAGATCTGCTTTTTGAATTCACGCATGAAGTCTCGAAGTA
TTGCGACATCACAATTCTCGCCCGGGTTCGACACAAACTCACACAACTCGAGTTGTGTGAGTTTGTGTCGAACTTTTTGAATTCACGCATGAAGTCTCGAAGTA
TTGCGACATCACAATTCTCGCCCGGGAGTTTGAAGAAGCCTATATCCTCGAGGATATAGGCTTCTTCAAACTCTTTTTGAATTCACGCATGAAGTCTCGAAGTA
TCAGCCTTTCATTGATTGCGTCCGGACCTAGAGGAAGGCATCCAAACTCGAGTTTGGATGCCTTCCTCTAGGTTTTTTGAATTCCGAGCTACGGTATCAAGGAA
AACACGTCCGTCCTAGAACTGCCGGCTTCCCAACCATTCCCTTATCCTCGAGGATAAGGGAATGGTTGGGAAGTTTTTGAATTCGATCTGAGTGTACCGCTTGC
AACACGTCCGTCCTAGAACTGCCGGCCTCACACATTGATGAGTTATCTCGAGATAACTCATCAATGTGTGAGGTTTTTGAATTCGATCTGAGTGTACCGCTTGC
AACACGTCCGTCCTAGAACTGCCGGCCATAAGAATCTTGATGGATTCTCGAGAATCCATCAAGATTCTTATGGTTTTTGAATTCGATCTGAGTGTACCGCTTGC
TTGCGACATCACAATTCTCGCCCGGGCACAGACATGGTTGGTATATCTCGAGATATACCAACCATGTCTGTGCTTTTTGAATTCACGCATGAAGTCTCGAAGTA
TTGCGACATCACAATTCTCGCCCGGGCCCTGAAGCAGTTCGAAATACTCGAGTATTTCGAACTGCTTCAGGGCTTTTTGAATTCACGCATGAAGTCTCGAAGTA
TTGCGACATCACAATTCTCGCCCGGGATGGTGTCATGCTAGACAAACTCGAGTTTGTCTAGCATGACACCATCTTTTTGAATTCACGCATGAAGTCTCGAAGTA
TTGCGACATCACAATTCTCGCCCGGGCAGTTCCACTCATTCAAGAACTCGAGTTCTTGAATGAGTGGAACTGCTTTTTGAATTCACGCATGAAGTCTCGAAGTA
AACACGTCCGTCCTAGAACTGCCGGCTCTGTGTTAACCCTGATCTTCTCGAGAAGATCAGGGTTAACACAGAGTTTTTGAATTCGATCTGAGTGTACCGCTTGC
TTGCGACATCACAATTCTCGCCCGGGCTGAGCAGGTTCCATGCCAACTCGAGTTGGCATGGAACCTGCTCAGCTTTTTGAATTCACGCATGAAGTCTCGAAGTA
TTGCGACATCACAATTCTCGCCCGGGAAGCCTTTCACCGAGGTCATCTCGAGATGACCTCGGTGAAAGGCTTCTTTTTGAATTCACGCATGAAGTCTCGAAGTA
AACACGTCCGTCCTAGAACTGCCGGCTCATTCAAGAAGGTGCTCATCTCGAGATGAGCACCTTCTTGAATGAGTTTTTGAATTCGATCTGAGTGTACCGCTTGC
TTGCGACATCACAATTCTCGCCCGGGGTTCGCAGTTCCACTCATTCCTCGAGGAATGAGTGGAACTGCGAACCTTTTTGAATTCACGCATGAAGTCTCGAAGTA
AACACGTCCGTCCTAGAACTGCCGGCACTTCCGGATGACCATTCTGCTCGAGCAGAATGGTCATCCGGAAGTGTTTTTGAATTCGATCTGAGTGTACCGCTTGC
AACACGTCCGTCCTAGAACTGCCGGCTTCGAAGAGCGGCTCTTTCTCTCGAGAGAAAGAGCCGCTCTTCGAAGTTTTTGAATTCGATCTGAGTGTACCGCTTGC
TTGCGACATCACAATTCTCGCCCGGGCAGTGCAGGTGGATTACTACCTCGAGGTAGTAATCCACCTGCACTGCTTTTTGAATTCACGCATGAAGTCTCGAAGTA
TCAGCCTTTCATTGATTGCGTCCGGACCGAGCAGGTCTTCAATGAGCTCGAGCTCATTGAAGACCTGCTCGGTTTTTTGAATTCCGAGCTACGGTATCAAGGAA
TTGCGACATCACAATTCTCGCCCGGGCAGAAGAAATGCTTAGCAAACTCGAGTTTGCTAAGCATTTCTTCTGCTTTTTAATTCACGCATGAAGTCTCGAAGTA
AACACGTCCGTCCTAGAACTGCCGGCCTCTCTGTCAAGTTTGGAAACTCGAGTTTCCAAACTTGACAGAGAGGTTTTTAATTCGATCTGAGTGTACCGCTTGC
AACACGTCCGTCCTAGAACTGCCGGCGGCTTCATTCCCAAGAACTACTCGAGTAGTTCTTGGGAATGAAGCCGTTTTTAATTCGATCTGAGTGTACCGCTTGC
TTGCGACATCACAATTCTCGCCCGGGATCTACATCTGTCTCCAGAACTCGAGTTCTGGAGACAGATGTAGATCTTTTTAATTCACGCATGAAGTCTCGAAGTA
AACACGTCCGTCCTAGAACTGCCGGCAGATATTCCTGCGGGACATACTCGAGTATGTCCCGCAGGAATATCTGTTTTTAATTCGATCTGAGTGTACCGCTTGC
AACACGTCCGTCCTAGAACTGCCGGCAGATATTCCTGCGGGACATACTCGAGTATGTCCCGCAGGAATATCTGTTTTTGAATTCGATCTGAGTGTACCGCTTGC
TTGCGACATCACAATTCTCGCCCGGGCAGAAGAAATGCTTAGCAAACTCGAGTTTGCTAAGCATTTCTTCTGCTTTTTGAATTCACGCATGAAGTCTCGAAGTA
TTGCGACATCACAATTCTCGCCCGGGATCTACATCTGTCTCCAGAACTCGAGTTCTGGAGACAGATGTAGATCTTTTTGAATTCACGCATGAAGTCTCGAAGTA
AACACGTCCGTCCTAGAACTGCCGGCGGCTTCATTCCCAAGAACTACTCGAGTAGTTCTTGGGAATGAAGCCGTTTTTGAATTCGATCTGAGTGTACCGCTTGC
TTGCGACATCACAATTCTCGCCCGGGCAGAGTCTGAGGATATACTTCTCGAGAAGTATATCCTCAGACTCTGCTTTTTGAATTCACGCATGAAGTCTCGAAGTA
TTGCGACATCACAATTCTCGCCCGGGCCGACTCCTTCACCTTTAATCTCGAGATTAAAGGTGAAGGAGTCGGCTTTTTGAATTCACGCATGAAGTCTCGAAGTA
TTGCGACATCACAATTCTCGCCCGGGCCACTATCCAGGACAAGTTACTCGAGTAACTTGTCCTGGATAGTGGCTTTTTGAATTCACGCATGAAGTCTCGAAGTA
AACACGTCCGTCCTAGAACTGCCGGCCTGAGAGACTGGAATCTCATCTCGAGATGAGATTCCAGTCTCTCAGGTTTTTGAATTCGATCTGAGTGTACCGCTTGC
TTCTGTAAGTTTCGTCGGGAACCGGTTCGTCTAAAGGGTCCTAATTCTCGAGAATTAGGACCCTTTAGACGAATTTTTGAATTCTAGTGAGGTGCGGTGTTTAG
AACACGTCCGTCCTAGAACTGCCGGCACTATCCAGGACAAGTTAATCTCGAGATTAACTTGTCCTGGATAGTGTTTTTGAATTCGATCTGAGTGTACCGCTTGC
TCAGCCTTTCATTGATTGCGTCCGGAGCCAGAGTCTGAGGATATACCTCGAGGTATATCCTCAGACTCTGGCTTTTTTGAATTCCGAGCTACGGTATCAAGGAA
TTCTGTAAGTTTCGTCGGGAACCGGTGGTACTGAAATGGCTAAATACTCGAGTATTTAGCCATTTCAGTACCATTTTTGAATTCTAGTGAGGTGCGGTGTTTAG
TTCTGTAAGTTTCGTCGGGAACCGGTTAAACTCTGGTTCGTGATTCCTCGAGGAATCACGAACCAGAGTTTAATTTTTTGAATTCTAGTGAGGTGCGGTGTTTAG
TTGCGACATCACAATTCTCGCCCGGGCCGACGGTTTCGCTCTGTTACTCGAGTAACAGAGCGAAACCGTCGGCTTTTTGAATTCACGCATGAAGTCTCGAAGTA
AACACGTCCGTCCTAGAACTGCCGGCTTTCTGCAAAGGCACCTGAACTCGAGTTCAGGTGCCTTTGCAGAAAGTTTTTGAATTCGATCTGAGTGTACCGCTTGC
AACACGTCCGTCCTAGAACTGCCGGCCGGAACACACAGATCTACAACTCGAGTTGTAGATCTGTGTGTTCCGGTTTTTGAATTCGATCTGAGTGTACCGCTTGC
AACACGTCCGTCCTAGAACTGCCGGCAAACTCAGGACACTGAGCTTCTCGAGAAGCTCAGTGTCCTGAGTTTGTTTTTGAATTCGATCTGAGTGTACCGCTTGC
AACACGTCCGTCCTAGAACTGCCGGCCACTCCATGAGGTATTTCTACTCGAGTAGAAATACCTCATGGAGTGGTTTTTGAATTCGATCTGAGTGTACCGCTTGC
TCAGCCTTTCATTGATTGCGTCCGGAGACCAGACCAGCAGGAGATACTCGAGTATCTCCTGCTGGTCTGGTCTTTTTTGAATTCCGAGCTACGGTATCAAGGAA
AACACGTCCGTCCTAGAACTGCCGGCCCAGTCATCTTTCTTGTTCCCTCGAGGGAACAAGAAAGATGACTGGGTTTTTTGAATTCGATCTGAGTGTACCGCTTGC
TTGCGACATCACAATTCTCGCCCGGGGGTTTCTACCCTGCGGAGATCTCGAGATCTCCGCAGGGTAGAAACCCTTTTTTGAATTCACGCATGAAGTCTCGAAGTA
AACACGTCCGTCCTAGAACTGCCGGCACCCAGTTCGTGAGGTTCGACTCGAGTCGAACCTCACGAACTGGGTGTTTTTTGAATTCGATCTGAGTGTACCGCTTGC
TTGCGACATCACAATTCTCGCCCGGGCCAGGTTCTATTTGGAATTTCTCGAGAAATTCCAAATAGAACCTGGCTTTTTAATTCACGCATGAAGTCTCGAAGTA
TTGCGACATCACAATTCTCGCCCGGGCCACAACTGTGAAGTTAGAACTCGAGTTCTAACTTCACAGTTGTGGCTTTTTAATTCACGCATGAAGTCTCGAAGTA
AACACGTCCGTCCTAGAACTGCCGGCGAAGTGGTTCTGGAAACTTTCTCGAGAAAGTTTCCAGAACCACTTCGTTTTTAATTCGATCTGAGTGTACCGCTTGC
TTCTGTAAGTTTCGTCGGGAACCGGTGTGGTAATGAGAGATCCAAACTCGAGTTTGGATCTCTCATTACCACATTTTTAATTCTAGTGAGGTGCGGTGTTTAG
TCAGCCTTTCATTGATTGCGTCCGGAGATATTTGTTGGTGGCATTACTCGAGTAATGCCACCAACAAATATCTTTTTTAATTCCGAGCTACGGTATCAAGGAA
TTGCGACATCACAATTCTCGCCCGGGACCTGAAGTTCACCATTAAACTCGAGTTTAATGGTGAACTTCAGGTCTTTTTGAATTCACGCATGAAGTCTCGAAGTA
AACACGTCCGTCCTAGAACTGCCGGCGACCATGACTCCGTGGATAACTCGAGTTATCCACGGAGTCATGGTCGTTTTTGAATTCGATCTGAGTGTACCGCTTGC
TCAGCCTTTCATTGATTGCGTCCGGATATTTGTTGGTGGCATTAAACTCGAGTTTAATGCCACCAACAAATATTTTTTGAATTCCGAGCTACGGTATCAAGGAA
AACACGTCCGTCCTAGAACTGCCGGCAACAATCAGTCTTCAAATTTCTCGAGAAATTTGAAGACTGATTGTTGTTTTTGAATTCGATCTGAGTGTACCGCTTGC
TCAGCCTTTCATTGATTGCGTCCGGACCCATGAAGGGAGGAAATTTCTCGAGAAATTTCCTCCCTTCATGGGTTTTTTGAATTCCGAGCTACGGTATCAAGGAA
TTGCGACATCACAATTCTCGCCCGGGTCTGATCGTGACGCTGAATACTCGAGTATTCAGCGTCACGATCAGACTTTTTGAATTCACGCATGAAGTCTCGAAGTA
TTCTGTAAGTTTCGTCGGGAACCGGTGTAGTTGAACTGATAGTTACCTCGAGGTAACTATCAGTTCAACTACATTTTTGAATTCTAGTGAGGTGCGGTGTTTAG
TTGCGACATCACAATTCTCGCCCGGGCTATAATGGATTTGGTAATGCTCGAGCATTACCAAATCCATTATAGCTTTTTGAATTCACGCATGAAGTCTCGAAGTA
TCAGCCTTTCATTGATTGCGTCCGGAGATATTTGTTGGTGGCATTACTCGAGTAATGCCACCAACAAATATCTTTTTTGAATTCCGAGCTACGGTATCAAGGAA
TTGCGACATCACAATTCTCGCCCGGGTTATCCTACACCTGAAAGAACTCGAGTTCTTTCAGGTGTAGGATAACTTTTTAATTCACGCATGAAGTCTCGAAGTA
AACACGTCCGTCCTAGAACTGCCGGCCAGAATGAAGGAGAACCAGACTCGAGTCTGGTTCTCCTTCATTCTGGTTTTTAATTCGATCTGAGTGTACCGCTTGC
TTCTGTAAGTTTCGTCGGGAACCGGTCATCAATACTTTCTACTCGACTCGAGTCGAGTAGAAAGTATTGATGATTTTTAATTCTAGTGAGGTGCGGTGTTTAG
TTGCGACATCACAATTCTCGCCCGGGAAGGATGGTGACAAGAAGAACTCGAGTTCTTCTTGTCACCATCCTTCTTTTTAATTCACGCATGAAGTCTCGAAGTA
TTCTGTAAGTTTCGTCGGGAACCGGTATGGCATGACAACTACTTTACTCGAGTAAAGTAGTTGTCATGCCATATTTTTGAATTCTAGTGAGGTGCGGTGTTTAG
TTCTGTAAGTTTCGTCGGGAACCGGTACTTGGAGGAACGAAGAATACTCGAGTATTCTTCGTTCCTCCAAGTATTTTTGAATTCTAGTGAGGTGCGGTGTTTAG
TCAGCCTTTCATTGATTGCGTCCGGAGCTGCATATTAACCTTATACCTCGAGGTATAAGGTTAATATGCAGCTTTTTTGAATTCCGAGCTACGGTATCAAGGAA
TTGCGACATCACAATTCTCGCCCGGGTTATCCTACACCTGAAAGAACTCGAGTTCTTTCAGGTGTAGGATAACTTTTTGAATTCACGCATGAAGTCTCGAAGTA
TTGCGACATCACAATTCTCGCCCGGGAAGGATGGTGACAAGAAGAACTCGAGTTCTTCTTGTCACCATCCTTCTTTTTGAATTCACGCATGAAGTCTCGAAGTA
AACACGTCCGTCCTAGAACTGCCGGCCCTCTAAACATATCCCGTGACTCGAGTCACGGGATATGTTTAGAGGGTTTTTAATTCGATCTGAGTGTACCGCTTGC
AACACGTCCGTCCTAGAACTGCCGGCCGGTATGAGATTGTCATCATCTCGAGATGATGACAATCTCATACCGGTTTTTAATTCGATCTGAGTGTACCGCTTGC
TTGCGACATCACAATTCTCGCCCGGGCCAACCAATGTGCTATTCAACTCGAGTTGAATAGCACATTGGTTGGCTTTTTAATTCACGCATGAAGTCTCGAAGTA
AACACGTCCGTCCTAGAACTGCCGGCCTCAGCACGTACCTCTATAACTCGAGTTATAGAGGTACGTGCTGAGGTTTTTAATTCGATCTGAGTGTACCGCTTGC
AACACGTCCGTCCTAGAACTGCCGGCCAGCGGAAGATCAAGAAATACTCGAGTATTTCTTGATCTTCCGCTGGTTTTTAATTCGATCTGAGTGTACCGCTTGC
AACACGTCCGTCCTAGAACTGCCGGCCAGCCCAAGTTGTTGGGCATCTCGAGATGCCCAACAACTTGGGCTGGTTTTTAATTCGATCTGAGTGTACCGCTTGC
TTGCGACATCACAATTCTCGCCCGGGCCCGAGCTCAAGTGTCTAAACTCGAGTTTAGACACTTGAGCTCGGGCTTTTTGAATTCACGCATGAAGTCTCGAAGTA
AACACGTCCGTCCTAGAACTGCCGGCGGCTGACGTGTGCAGTAATACTCGAGTATTACTGCACACGTCAGCCGTTTTTGAATTCGATCTGAGTGTACCGCTTGC
TTGCGACATCACAATTCTCGCCCGGGATCACCATGGAGCCAATTTCCTCGAGGAAATTGGCTCCATGGTGATCTTTTTGAATTCACGCATGAAGTCTCGAAGTA
TTGCGACATCACAATTCTCGCCCGGGACTTGAATGTCCAACGCAAACTCGAGTTTGCGTTGGACATTCAAGTCTTTTTGAATTCACGCATGAAGTCTCGAAGTA
AACACGTCCGTCCTAGAACTGCCGGCATTCAGATGTAGCGGATAATCTCGAGATTATCCGCTACATCTGAATGTTTTTGAATTCGATCTGAGTGTACCGCTTGC
TTGCGACATCACAATTCTCGCCCGGGCAGAGCCAAATTGTCTCCTTCTCGAGAAGGAGACAATTTGGCTCTGCTTTTTGAATTCACGCATGAAGTCTCGAAGTA
AACACGTCCGTCCTAGAACTGCCGGCTCATCCAAGTGATGGCTGAACTCGAGTTCAGCCATCACTTGGATGAGTTTTTGAATTCGATCTGAGTGTACCGCTTGC
TTCTGTAAGTTTCGTCGGGAACCGGTGTTTCAAGGTCGAAGAGCATCTCGAGATGCTCTTCGACCTTGAAACATTTTTGAATTCTAGTGAGGTGCGGTGTTTAG
TTCTGTAAGTTTCGTCGGGAACCGGTATAAGTGAAGTGATACTATCCTCGAGGATAGTATCACTTCACTTATATTTTTGAATTCTAGTGAGGTGCGGTGTTTAG
TTCTGTAAGTTTCGTCGGGAACCGGTGTTACTGCCAGGACCCATATCTCGAGATATGGGTCCTGGCAGTAACATTTTTGAATTCTAGTGAGGTGCGGTGTTTAG
TTGCGACATCACAATTCTCGCCCGGGGTTGTCCTGCCTGCAATATTCTCGAGAATATTGCAGGCAGGACAACCTTTTTGAATTCACGCATGAAGTCTCGAAGTA
TTGCGACATCACAATTCTCGCCCGGGCACTGGGAAAGTATCTGAAACTCGAGTTTCAGATACTTTCCCAGTGCTTTTTAATTCACGCATGAAGTCTCGAAGTA
AACACGTCCGTCCTAGAACTGCCGGCCAGCCAAGAAGAGTGAAGAACTCGAGTTCTTCACTCTTCTTGGCTGGTTTTTAATTCGATCTGAGTGTACCGCTTGC
TTGCGACATCACAATTCTCGCCCGGGCTGGTTCATATCTTGAACATCTCGAGATGTTCAAGATATGAACCAGCTTTTTAATTCACGCATGAAGTCTCGAAGTA
AACACGTCCGTCCTAGAACTGCCGGCGGAAGTACCTGAACCAGTTTCTCGAGAAACTGGTTCAGGTACTTCCGTTTTTAATTCGATCTGAGTGTACCGCTTGC
AACACGTCCGTCCTAGAACTGCCGGCCATGATGAATCTCCTCCGAACTCGAGTTCGGAGGAGATTCATCATGGTTTTTAATTCGATCTGAGTGTACCGCTTGC
AACACGTCCGTCCTAGAACTGCCGGCCTACTACTTTGGTGGTTGTCCTCGAGGACAACCACCAAAGTAGTAGGTTTTTTGAATTCGATCTGAGTGTACCGCTTGC
AACACGTCCGTCCTAGAACTGCCGGCAAGGAGAACAGAGGTTAATACTCGAGTATTAACCTCTGTTCTCCTTGTTTTTGAATTCGATCTGAGTGTACCGCTTGC
AACACGTCCGTCCTAGAACTGCCGGCGGAAGTACCTGAACCAGTTTCTCGAGAAACTGGTTCAGGTACTTCCGTTTTTGAATTCGATCTGAGTGTACCGCTTGC
AACACGTCCGTCCTAGAACTGCCGGCCAGCCAAGAAGAGTGAAGAACTCGAGTTCTTCACTCTTCTTGGCTGGTTTTTGAATTCGATCTGAGTGTACCGCTTGC
TTGCGACATCACAATTCTCGCCCGGGCTGGTTCATATCTTGAACATCTCGAGATGTTCAAGATATGAACCAGCTTTTTGAATTCACGCATGAAGTCTCGAAGTA
TCAGCCTTTCATTGATTGCGTCCGGATCATCCATCGGGATCTAAAGCTCGAGCTTTAGATCCCGATGGATGATTTTTTTGAATTCCGAGCTACGGTATCAAGGAA
TTGCGACATCACAATTCTCGCCCGGGTATTTCAGACGGCAAGTTAACTCGAGTTAACTTGCCGTCTGAAATACTTTTTTGAATTCACGCATGAAGTCTCGAAGTA
TCAGCCTTTCATTGATTGCGTCCGGACAGCGAGCAAACCGAGTTTGCTCGAGCAAACTCGGTTTGCTCGCTGTTTTTTTGAATTCCGAGCTACGGTATCAAGGAA
AACACGTCCGTCCTAGAACTGCCGGCATGAATGCCTCTCGACTTAGCTCGAGCTAAGTCGAGAGGCATTCATGTTTTTTGAATTCGATCTGAGTGTACCGCTTGC
TTGCGACATCACAATTCTCGCCCGGGGCAGTCTTTGCACATCATTCCTCGAGGAATGATGTGCAAAGACTGCCTTTTTTGAATTCACGCATGAAGTCTCGAAGTA
TTCTGTAAGTTTCGTCGGGAACCGGTCAGAGCTTTGTCACTTGCCACTCGAGTGGCAAGTGACAAAGCTCTGATTTTTAATTCTAGTGAGGTGCGGTGTTTAG
AACACGTCCGTCCTAGAACTGCCGGCCGAAATGGAACCCTGAACAACTCGAGTTGTTCAGGGTTCCATTTCGGTTTTTAATTCGATCTGAGTGTACCGCTTGC
TTGCGACATCACAATTCTCGCCCGGGCAGTACAAGGCAGACATCAACTCGAGTTGATGTCTGCCTTGTACTGCTTTTTAATTCACGCATGAAGTCTCGAAGTA
AACACGTCCGTCCTAGAACTGCCGGCTGAACAAACACTCTGGCATTCTCGAGAATGCCAGAGTGTTTGTTCAGTTTTTAATTCGATCTGAGTGTACCGCTTGC
TTCTGTAAGTTTCGTCGGGAACCGGTCCCACGACATGCACTCAATACTCGAGTATTGAGTGCATGTCGTGGGATTTTTAATTCTAGTGAGGTGCGGTGTTTAG
TTGCGACATCACAATTCTCGCCCGGGCACTCAATAGCCGTAGTGTACTCGAGTACACTACGGCTATTGAGTGCTTTTTTGAATTCACGCATGAAGTCTCGAAGTA
AACACGTCCGTCCTAGAACTGCCGGCGACCCAAATTTGACATGATTCTCGAGAATCATGTCAAATTTGGGTCGTTTTTTGAATTCGATCTGAGTGTACCGCTTGC
AACACGTCCGTCCTAGAACTGCCGGCCGTAGTGTAATGATTGATGACTCGAGTCATCAATCATTACACTACGGTTTTTTGAATTCGATCTGAGTGTACCGCTTGC
TTGCGACATCACAATTCTCGCCCGGGCAATGACATTGTCGTGAAGGCTCGAGCCTTCACGACAATGTCATTGCTTTTTTGAATTCACGCATGAAGTCTCGAAGTA
TTGCGACATCACAATTCTCGCCCGGGACTGGAAGGTCCTTGCCTGACTCGAGTCAGGCAAGGACCTTCCAGTCTTTTTTGAATTCACGCATGAAGTCTCGAAGTA
AACACGTCCGTCCTAGAACTGCCGGCCGTAGTGTAATGATTGATGACTCGAGTCATCAATCATTACACTACGGTTTTTGAATTCGATCTGAGTGTACCGCTTGC
TTGCGACATCACAATTCTCGCCCGGGCAATGACATTGTCGTGAAGGCTCGAGCCTTCACGACAATGTCATTGCTTTTTGAATTCACGCATGAAGTCTCGAAGTA
AACACGTCCGTCCTAGAACTGCCGGCGACCCAAATTTGACATGATTCTCGAGAATCATGTCAAATTTGGGTCGTTTTTGAATTCGATCTGAGTGTACCGCTTGC
TTGCGACATCACAATTCTCGCCCGGGCAGTACAAGGCAGACATCAACTCGAGTTGATGTCTGCCTTGTACTGCTTTTTGAATTCACGCATGAAGTCTCGAAGTA
TTCTGTAAGTTTCGTCGGGAACCGGTCAGAGCTTTGTCACTTGCCACTCGAGTGGCAAGTGACAAAGCTCTGATTTTTGAATTCTAGTGAGGTGCGGTGTTTAG
TTGCGACATCACAATTCTCGCCCGGGCCCTTCAAGTGTTTCACCAACTCGAGTTGGTGAAACACTTGAAGGGCTTTTTGAATTCACGCATGAAGTCTCGAAGTA
AACACGTCCGTCCTAGAACTGCCGGCCATCTGCAAATCGTGACTAACTCGAGTTAGTCACGATTTGCAGATGGTTTTTGAATTCGATCTGAGTGTACCGCTTGC
AACACGTCCGTCCTAGAACTGCCGGCGTAAGGTCTTGCCAAGAAATCTCGAGATTTCTTGGCAAGACCTTACGTTTTTGAATTCGATCTGAGTGTACCGCTTGC
AACACGTCCGTCCTAGAACTGCCGGCGCTGTTGGAAATAGCTTCTTCTCGAGAAGAAGCTATTTCCAACAGCGTTTTTGAATTCGATCTGAGTGTACCGCTTGC
AACACGTCCGTCCTAGAACTGCCGGCAATCAGTAAAGAGTACCATACTCGAGTATGGTACTCTTTACTGATTGTTTTTGAATTCGATCTGAGTGTACCGCTTGC
AACACGTCCGTCCTAGAACTGCCGGCCTCAGCAAATCCTCTTCTAACTCGAGTTAGAAGAGGATTTGCTGAGGTTTTTGAATTCGATCTGAGTGTACCGCTTGC
TTGCGACATCACAATTCTCGCCCGGGCCGCTCAAGTGAGGATTTAACTCGAGTTAAATCCTCACTTGAGCGGCTTTTTGAATTCACGCATGAAGTCTCGAAGTA
AACACGTCCGTCCTAGAACTGCCGGCCCTGTAAGCTATGCTGACATCTCGAGATGTCAGCATAGCTTACAGGGTTTTTGAATTCGATCTGAGTGTACCGCTTGC
TTGCGACATCACAATTCTCGCCCGGGCTAAGCAACTATATCTGCATCTCGAGATGCAGATATAGTTGCTTAGCTTTTTGAATTCACGCATGAAGTCTCGAAGTA
AACACGTCCGTCCTAGAACTGCCGGCCTACTACTCATTGCCAAGATCTCGAGATCTTGGCAATGAGTAGTAGGTTTTTGAATTCGATCTGAGTGTACCGCTTGC
TTGCGACATCACAATTCTCGCCCGGGGCATCAAACTACCGATTTAACTCGAGTTAAATCGGTAGTTTGATGCCTTTTTGAATTCACGCATGAAGTCTCGAAGTA
TTGCGACATCACAATTCTCGCCCGGGGAGGAGCTAAGCAACTATATCTCGAGATATAGTTGCTTAGCTCCTCCTTTTTGAATTCACGCATGAAGTCTCGAAGTA
TCAGCCTTTCATTGATTGCGTCCGGACTCATTGCCAAGATCCTTTACTCGAGTAAAGGATCTTGGCAATGAGTTTTTTTGAATTCCGAGCTACGGTATCAAGGAA
TTGCGACATCACAATTCTCGCCCGGGGGTTTGGAGAATGGTCTTAACTCGAGTTAAGACCATTCTCCAAACCCTTTTTGAATTCACGCATGAAGTCTCGAAGTA
TCAGCCTTTCATTGATTGCGTCCGGAGTTCAGAGATCGTTCCTATCTCGAGATAGGAACGATCTCTGAACTCTTTTTGAATTCCGAGCTACGGTATCAAGGAA
AACACGTCCGTCCTAGAACTGCCGGCAGAATGAAGACCTAAATGACCTCGAGGTCATTTAGGTCTTCATTCTGTTTTTGAATTCGATCTGAGTGTACCGCTTGC
AACACGTCCGTCCTAGAACTGCCGGCAGTGTTAGATATGATGAGAACTCGAGTTCTCATCATATCTAACACTGTTTTTAATTCGATCTGAGTGTACCGCTTGC
AACACGTCCGTCCTAGAACTGCCGGCCCTGACCCTAAATAATACATCTCGAGATGTATTATTTAGGGTCAGGGTTTTTAATTCGATCTGAGTGTACCGCTTGC
AACACGTCCGTCCTAGAACTGCCGGCACAGTTTGAAGAGAGACATTCTCGAGAATGTCTCTCTTCAAACTGTGTTTTTAATTCGATCTGAGTGTACCGCTTGC
TTGCGACATCACAATTCTCGCCCGGGCTTTGTCTTTCGTGTCATTACTCGAGTAATGACACGAAAGACAAAGCTTTTTAATTCACGCATGAAGTCTCGAAGTA
TTGCGACATCACAATTCTCGCCCGGGCAGAATTAGCAAACCTTATACTCGAGTATAAGGTTTGCTAATTCTGCTTTTTAATTCACGCATGAAGTCTCGAAGTA
TTGCGACATCACAATTCTCGCCCGGGCGGAATTTATGCGTATGATTCTCGAGAATCATACGCATAAATTCCGCTTTTTTGAATTCACGCATGAAGTCTCGAAGTA
AACACGTCCGTCCTAGAACTGCCGGCGCAGATTTATTCAGCAATTCCTCGAGGAATTGCTGAATAAATCTGCGTTTTTTGAATTCGATCTGAGTGTACCGCTTGC
TTGCGACATCACAATTCTCGCCCGGGCCAATAACATTCTTCGATCTCTCGAGAGATCGAAGAATGTTATTGGCTTTTTTGAATTCACGCATGAAGTCTCGAAGTA
TTGCGACATCACAATTCTCGCCCGGGCCATCATACGAGATCTTAACCTCGAGGTTAAGATCTCGTATGATGGCTTTTTTGAATTCACGCATGAAGTCTCGAAGTA
TTGCGACATCACAATTCTCGCCCGGGCAGAATTAGCAAACCTTATACTCGAGTATAAGGTTTGCTAATTCTGCTTTTTGAATTCACGCATGAAGTCTCGAAGTA
AACACGTCCGTCCTAGAACTGCCGGCCCTGACCCTAAATAATACATCTCGAGATGTATTATTTAGGGTCAGGGTTTTTGAATTCGATCTGAGTGTACCGCTTGC
AACACGTCCGTCCTAGAACTGCCGGCACAGTTTGAAGAGAGACATTCTCGAGAATGTCTCTCTTCAAACTGTGTTTTTGAATTCGATCTGAGTGTACCGCTTGC
TTGCGACATCACAATTCTCGCCCGGGCTTTGTCTTTCGTGTCATTACTCGAGTAATGACACGAAAGACAAAGCTTTTTGAATTCACGCATGAAGTCTCGAAGTA
TCAGCCTTTCATTGATTGCGTCCGGAGTGATCCTGGCATTAGTATTCTCGAGAATACTAATGCCAGGATCACTTTTTTTGAATTCCGAGCTACGGTATCAAGGAA
TTGCGACATCACAATTCTCGCCCGGGCAACTTGGCAAGGGTAATTTCTCGAGAAATTACCCTTGCCAAGTTGCTTTTTTGAATTCACGCATGAAGTCTCGAAGTA
AACACGTCCGTCCTAGAACTGCCGGCCAGCGTATCTATATGGAATTCTCGAGAATTCCATATAGATACGCTGGTTTTTGAATTCGATCTGAGTGTACCGCTTGC
AACACGTCCGTCCTAGAACTGCCGGCGGACCTTATGGCTACAGTAACTCGAGTTACTGTAGCCATAAGGTCCGTTTTTGAATTCGATCTGAGTGTACCGCTTGC
AACACGTCCGTCCTAGAACTGCCGGCGCAAACCTCAGCAACTTCAACTCGAGTTGAAGTTGCTGAGGTTTGCGTTTTTGAATTCGATCTGAGTGTACCGCTTGC
TCAGCCTTTCATTGATTGCGTCCGGACTCATGCTAACGCAGCAGTTCTCGAGAACTGCTGCGTTAGCATGAGTTTTTTGAATTCCGAGCTACGGTATCAAGGAA
AACACGTCCGTCCTAGAACTGCCGGCCTGATAATCCAGTCCAGCAACTCGAGTTGCTGGACTGGATTATCAGGTTTTTGAATTCGATCTGAGTGTACCGCTTGC
TCAGCCTTTCATTGATTGCGTCCGGATTCGATCTCATTCAGTATTACTCGAGTAATACTGAATGAGATCGAATTTTTTGAATTCCGAGCTACGGTATCAAGGAA
TTGCGACATCACAATTCTCGCCCGGGAAAGTCATGAACCACGTTAACTCGAGTTAACGTGGTTCATGACTTTCTTTTTGAATTCACGCATGAAGTCTCGAAGTA
TTGCGACATCACAATTCTCGCCCGGGAACAGGTGGCACAGCTTAAACTCGAGTTTAAGCTGTGCCACCTGTTCTTTTTGAATTCACGCATGAAGTCTCGAAGTA
TTGCGACATCACAATTCTCGCCCGGGCTAACGCAGCAGTTGCAAACCTCGAGGTTTGCAACTGCTGCGTTAGCTTTTTGAATTCACGCATGAAGTCTCGAAGTA
AACACGTCCGTCCTAGAACTGCCGGCTACGCAAACCTCAGCAACTTCTCGAGAAGTTGCTGAGGTTTGCGTAGTTTTTGAATTCGATCTGAGTGTACCGCTTGC
TTCTGTAAGTTTCGTCGGGAACCGGTTCTGGCCTGCCTTCGTTAACCTCGAGGTTAACGAAGGCAGGCCAGAATTTTTGAATTCTAGTGAGGTGCGGTGTTTAG
TTCTGTAAGTTTCGTCGGGAACCGGTGGGTGCCAACTCATGCTAACCTCGAGGTTAGCATGAGTTGGCACCCATTTTTGAATTCTAGTGAGGTGCGGTGTTTAG
AACACGTCCGTCCTAGAACTGCCGGCACGTTAACAGTGGGTGCCAACTCGAGTTGGCACCCACTGTTAACGTGTTTTTGAATTCGATCTGAGTGTACCGCTTGC
TCAGCCTTTCATTGATTGCGTCCGGACCTTATGGCTACAGTAACCCTCGAGGGTTACTGTAGCCATAAGGTCTTTTTGAATTCCGAGCTACGGTATCAAGGAA
TTCTGTAAGTTTCGTCGGGAACCGGTAGTACTCCTTAAGAACACAACTCGAGTTGTGTTCTTAAGGAGTACTATTTTTGAATTCTAGTGAGGTGCGGTGTTTAG
AACACGTCCGTCCTAGAACTGCCGGCCTGCTGATGTCAGTGTTATACTCGAGTATAACACTGACATCAGCAGGTTTTTAATTCGATCTGAGTGTACCGCTTGC
TTGCGACATCACAATTCTCGCCCGGGCAGTGACCAAGGAGGAATTTCTCGAGAAATTCCTCCTTGGTCACTGCTTTTTAATTCACGCATGAAGTCTCGAAGTA
AACACGTCCGTCCTAGAACTGCCGGCGTGCAATTGTTGCCATTGAACTCGAGTTCAATGGCAACAATTGCACGTTTTTAATTCGATCTGAGTGTACCGCTTGC
TTGCGACATCACAATTCTCGCCCGGGATCTGTACTTCTACAGAGATCTCGAGATCTCTGTAGAAGTACAGATCTTTTTAATTCACGCATGAAGTCTCGAAGTA
AACACGTCCGTCCTAGAACTGCCGGCCAGATGGAACAGTACATCTACTCGAGTAGATGTACTGTTCCATCTGGTTTTTAATTCGATCTGAGTGTACCGCTTGC
TTGCGACATCACAATTCTCGCCCGGGCAGTGACCAAGGAGGAATTTCTCGAGAAATTCCTCCTTGGTCACTGCTTTTTGAATTCACGCATGAAGTCTCGAAGTA
AACACGTCCGTCCTAGAACTGCCGGCCTGCTGATGTCAGTGTTATACTCGAGTATAACACTGACATCAGCAGGTTTTTGAATTCGATCTGAGTGTACCGCTTGC
AACACGTCCGTCCTAGAACTGCCGGCCAGATGGAACAGTACATCTACTCGAGTAGATGTACTGTTCCATCTGGTTTTTGAATTCGATCTGAGTGTACCGCTTGC
TTGCGACATCACAATTCTCGCCCGGGATCTGTACTTCTACAGAGATCTCGAGATCTCTGTAGAAGTACAGATCTTTTTGAATTCACGCATGAAGTCTCGAAGTA
AACACGTCCGTCCTAGAACTGCCGGCAGGGTTTGATGTTCGGCTATCTCGAGATAGCCGAACATCAAACCCTGTTTTTGAATTCGATCTGAGTGTACCGCTTGC
AACACGTCCGTCCTAGAACTGCCGGCCATTTCGGAAGAAGCGAGTTCTCGAGAACTCGCTTCTTCCGAAATGGTTTTTGAATTCGATCTGAGTGTACCGCTTGC
TTGCGACATCACAATTCTCGCCCGGGTGTGGTGAGATCACCTCAATCTCGAGATTGAGGTGATCTCACCACACTTTTTGAATTCACGCATGAAGTCTCGAAGTA
TTGCGACATCACAATTCTCGCCCGGGTCCAGGTTTCCTATGCCATTCTCGAGAATGGCATAGGAAACCTGGACTTTTTGAATTCACGCATGAAGTCTCGAAGTA
TTGCGACATCACAATTCTCGCCCGGGACTCAGGTGACAGTTCAGTACTCGAGTACTGAACTGTCACCTGAGTCTTTTTGAATTCACGCATGAAGTCTCGAAGTA
TTCTGTAAGTTTCGTCGGGAACCGGTGCGTCCATCTGGACAGAAATCTCGAGATTTCTGTCCAGATGGACGCATTTTTTGAATTCTAGTGAGGTGCGGTGTTTAG
TTGCGACATCACAATTCTCGCCCGGGAGGTTGGATCTTGATGTAAGCTCGAGCTTACATCAAGATCCAACCTCTTTTTTGAATTCACGCATGAAGTCTCGAAGTA
TTGCGACATCACAATTCTCGCCCGGGTGTCACTGGCCGTAAGATTACTCGAGTAATCTTACGGCCAGTGACACTTTTTTGAATTCACGCATGAAGTCTCGAAGTA
TTGCGACATCACAATTCTCGCCCGGGCTGTTAAACACATTGGATATCTCGAGATATCCAATGTGTTTAACAGCTTTTTGAATTCACGCATGAAGTCTCGAAGTA
AACACGTCCGTCCTAGAACTGCCGGCTCAAGTTACTGTGCAGTATACTCGAGTATACTGCACAGTAACTTGAGTTTTTGAATTCGATCTGAGTGTACCGCTTGC
AACACGTCCGTCCTAGAACTGCCGGCATCCATTATCTATCTCCATTCTCGAGAATGGAGATAGATAATGGATGTTTTTGAATTCGATCTGAGTGTACCGCTTGC
AACACGTCCGTCCTAGAACTGCCGGCCAGATAAGATTTGTGACCAACTCGAGTTGGTCACAAATCTTATCTGGTTTTTGAATTCGATCTGAGTGTACCGCTTGC
TCAGCCTTTCATTGATTGCGTCCGGAGTACTTGTAGTTCCACTTATCTCGAGATAAGTGGAACTACAAGTACTTTTTTGAATTCCGAGCTACGGTATCAAGGAA
TCAGCCTTTCATTGATTGCGTCCGGAGCAGTTGTGCCTGCGAAATACTCGAGTATTTCGCAGGCACAACTGCTTTTTTGAATTCCGAGCTACGGTATCAAGGAA
TTGCGACATCACAATTCTCGCCCGGGTTCAGGTCTCTTATGCTATTCTCGAGAATAGCATAAGAGACCTGAACTTTTTGAATTCACGCATGAAGTCTCGAAGTA
TTCTGTAAGTTTCGTCGGGAACCGGTGGTTACGCCCTGATTCTAAACTCGAGTTTAGAATCAGGGCGTAACCATTTTTGAATTCTAGTGAGGTGCGGTGTTTAG
AACACGTCCGTCCTAGAACTGCCGGCTGGCAGAACTACGCCGTAATCTCGAGATTACGGCGTAGTTCTGCCAGTTTTTGAATTCGATCTGAGTGTACCGCTTGC
TTGCGACATCACAATTCTCGCCCGGGCATCACTAAAGGGAGATATACTCGAGTATATCTCCCTTTAGTGATGCTTTTTGAATTCACGCATGAAGTCTCGAAGTA
TTGCGACATCACAATTCTCGCCCGGGCTCCAATATCCAAGAGATTTCTCGAGAAATCTCTTGGATATTGGAGCTTTTTGAATTCACGCATGAAGTCTCGAAGTA
AACACGTCCGTCCTAGAACTGCCGGCACCAATGAAACTTCGCTTTACTCGAGTAAAGCGAAGTTTCATTGGTGTTTTTGAATTCGATCTGAGTGTACCGCTTGC
TTGCGACATCACAATTCTCGCCCGGGAAAGCAAGATTAGAGAGTTTCTCGAGAAACTCTCTAATCTTGCTTTCTTTTTGAATTCACGCATGAAGTCTCGAAGTA
AACACGTCCGTCCTAGAACTGCCGGCAGCAAAGATAAACCTGGCAACTCGAGTTGCCAGGTTTATCTTTGCTGTTTTTGAATTCGATCTGAGTGTACCGCTTGC
TCAGCCTTTCATTGATTGCGTCCGGAGAGTTCGTGAATGATCTAAACTCGAGTTTAGATCATTCACGAACTCTTTTTTTGAATTCCGAGCTACGGTATCAAGGAA
TTCTGTAAGTTTCGTCGGGAACCGGTGCGACACCGAGTTCACTAAACTCGAGTTTAGTGAACTCGGTGTCGCATTTTTTGAATTCTAGTGAGGTGCGGTGTTTAG
TTGCGACATCACAATTCTCGCCCGGGAAGAACTGAACCGGACTAAGCTCGAGCTTAGTCCGGTTCAGTTCTTCTTTTTTGAATTCACGCATGAAGTCTCGAAGTA
TTGCGACATCACAATTCTCGCCCGGGAGAGGGTGAAGCTATCAAAGCTCGAGCTTTGATAGCTTCACCCTCTCTTTTTTGAATTCACGCATGAAGTCTCGAAGTA
AACACGTCCGTCCTAGAACTGCCGGCTTTGGTAGTGGAATAGTGAACTCGAGTTCACTATTCCACTACCAAAGTTTTTAATTCGATCTGAGTGTACCGCTTGC
TTGCGACATCACAATTCTCGCCCGGGATTCCAGAGAGTCATGTGTTCTCGAGAACACATGACTCTCTGGAATCTTTTTAATTCACGCATGAAGTCTCGAAGTA
AACACGTCCGTCCTAGAACTGCCGGCGATTATATGATGAGAAGCAACTCGAGTTGCTTCTCATCATATAATCGTTTTTAATTCGATCTGAGTGTACCGCTTGC
AACACGTCCGTCCTAGAACTGCCGGCTGTGTGTAATAAGGGAGATACTCGAGTATCTCCCTTATTACACACAGTTTTTAATTCGATCTGAGTGTACCGCTTGC
AACACGTCCGTCCTAGAACTGCCGGCTCAGCCATCAACTTCTAGTACTCGAGTACTAGAAGTTGATGGCTGAGTTTTTAATTCGATCTGAGTGTACCGCTTGC
TTCTGTAAGTTTCGTCGGGAACCGGTAGTATAATTGACCTACTTTGCTCGAGCAAAGTAGGTCAATTATACTATTTTTGAATTCTAGTGAGGTGCGGTGTTTAG
AACACGTCCGTCCTAGAACTGCCGGCTCTCGACTCAGAAGATTATACTCGAGTATAATCTTCTGAGTCGAGAGTTTTTGAATTCGATCTGAGTGTACCGCTTGC
TCAGCCTTTCATTGATTGCGTCCGGATTATCTGGTGAACGACAAAGCTCGAGCTTTGTCGTTCACCAGATAATTTTTTGAATTCCGAGCTACGGTATCAAGGAA
TCAGCCTTTCATTGATTGCGTCCGGATCAACTTCTAGTAGCATTATCTCGAGATAATGCTACTAGAAGTTGATTTTTTGAATTCCGAGCTACGGTATCAAGGAA
AACACGTCCGTCCTAGAACTGCCGGCCACTCTTATTGTGCAGGTTACTCGAGTAACCTGCACAATAAGAGTGGTTTTTAATTCGATCTGAGTGTACCGCTTGC
TTGCGACATCACAATTCTCGCCCGGGCCTGTTGAAATCAGGTATAACTCGAGTTATACCTGATTTCAACAGGCTTTTTAATTCACGCATGAAGTCTCGAAGTA
TTGCGACATCACAATTCTCGCCCGGGCCTTTCGTATCTCCATGAAACTCGAGTTTCATGGAGATACGAAAGGCTTTTTAATTCACGCATGAAGTCTCGAAGTA
AACACGTCCGTCCTAGAACTGCCGGCCTCTCCTTTATCTCATCATTCTCGAGAATGATGAGATAAAGGAGAGGTTTTTAATTCGATCTGAGTGTACCGCTTGC
AACACGTCCGTCCTAGAACTGCCGGCGGTCGTGAGATGGAGAATAACTCGAGTTATTCTCCATCTCACGACCGTTTTTAATTCGATCTGAGTGTACCGCTTGC
TTGCGACATCACAATTCTCGCCCGGGCCACAGTTTAGCGGAAAGAACTCGAGTTCTTTCCGCTAAACTGTGGCTTTTTTGAATTCACGCATGAAGTCTCGAAGTA
AACACGTCCGTCCTAGAACTGCCGGCTGGAAATTGTATCGTGTAATCTCGAGATTACACGATACAATTTCCAGTTTTTTGAATTCGATCTGAGTGTACCGCTTGC
TTGCGACATCACAATTCTCGCCCGGGCTCATTTGCTGAGTAAATATCTCGAGATATTTACTCAGCAAATGAGCTTTTTTGAATTCACGCATGAAGTCTCGAAGTA
TTGCGACATCACAATTCTCGCCCGGGACCCACAGTTGACCTTTATTCTCGAGAATAAAGGTCAACTGTGGGTCTTTTTTGAATTCACGCATGAAGTCTCGAAGTA
TTGCGACATCACAATTCTCGCCCGGGATGTGGCTCTTCGTTGTTTACTCGAGTAAACAACGAAGAGCCACATCTTTTTTGAATTCACGCATGAAGTCTCGAAGTA
TTGCGACATCACAATTCTCGCCCGGGTAGCAGCAATAGTAGTAATGCTCGAGCATTACTACTATTGCTGCTACTTTTTTGAATTCACGCATGAAGTCTCGAAGTA
TTGCGACATCACAATTCTCGCCCGGGCAATTACAATCTCTTCATTGCTCGAGCAATGAAGAGATTGTAATTGCTTTTTTGAATTCACGCATGAAGTCTCGAAGTA
TCAGCCTTTCATTGATTGCGTCCGGATCTCATCATTCCCAATTAATCTCGAGATTAATTGGGAATGATGAGATTTTTTGAATTCCGAGCTACGGTATCAAGGAA
TTCTGTAAGTTTCGTCGGGAACCGGTGAAGTTTGCATGACTAAATTCTCGAGAATTTAGTCATGCAAACTTCATTTTTGAATTCTAGTGAGGTGCGGTGTTTAG
TTGCGACATCACAATTCTCGCCCGGGGCGTAGCTCAAGGATCAAAGCTCGAGCTTTGATCCTTGAGCTACGCCTTTTTGAATTCACGCATGAAGTCTCGAAGTA
TTGCGACATCACAATTCTCGCCCGGGCCACAGTTTAGCGGAAAGAACTCGAGTTCTTTCCGCTAAACTGTGGCTTTTTGAATTCACGCATGAAGTCTCGAAGTA
AACACGTCCGTCCTAGAACTGCCGGCGGCCTGTGAAATATGAAGATCTCGAGATCTTCATATTTCACAGGCCGTTTTTAATTCGATCTGAGTGTACCGCTTGC
TTGCGACATCACAATTCTCGCCCGGGTGCGAGATCCAGTTGCTAAACTCGAGTTTAGCAACTGGATCTCGCACTTTTTAATTCACGCATGAAGTCTCGAAGTA
AACACGTCCGTCCTAGAACTGCCGGCCAGGGTATGAAGAGTGTTATCTCGAGATAACACTCTTCATACCCTGGTTTTTAATTCGATCTGAGTGTACCGCTTGC
TCAGCCTTTCATTGATTGCGTCCGGAGGAATACTCAGATCGGGAAACTCGAGTTTCCCGATCTGAGTATTCCTTTTTTAATTCCGAGCTACGGTATCAAGGAA
TTCTGTAAGTTTCGTCGGGAACCGGTGCCTTCGGCAGGGTCTATTTCTCGAGAAATAGACCCTGCCGAAGGCATTTTTGAATTCTAGTGAGGTGCGGTGTTTAG
TTGCGACATCACAATTCTCGCCCGGGCGTCATCAAGGCAACTTGTTCTCGAGAACAAGTTGCCTTGATGACGCTTTTTTGAATTCACGCATGAAGTCTCGAAGTA
TTGCGACATCACAATTCTCGCCCGGGCCGTCACTTTCTCATCATTCCTCGAGGAATGATGAGAAAGTGACGGCTTTTTTGAATTCACGCATGAAGTCTCGAAGTA
TTGCGACATCACAATTCTCGCCCGGGACCAAGTTGTTGCTTAATTTCTCGAGAAATTAAGCAACAACTTGGTCTTTTTTGAATTCACGCATGAAGTCTCGAAGTA
TCAGCCTTTCATTGATTGCGTCCGGACCTCTTGATCTACATTACATCTCGAGATGTAATGTAGATCAAGAGGTTTTTTAATTCCGAGCTACGGTATCAAGGAA
TTCTGTAAGTTTCGTCGGGAACCGGTGTTTAGGCTTCTGTGTGTTTCTCGAGAAACACACAGAAGCCTAAACATTTTTAATTCTAGTGAGGTGCGGTGTTTAG
AACACGTCCGTCCTAGAACTGCCGGCGGGACATAAAGGGTGACAATCTCGAGATTGTCACCCTTTATGTCCCGTTTTTAATTCGATCTGAGTGTACCGCTTGC
TTGCGACATCACAATTCTCGCCCGGGCTTACCTCTTGTGGATCGTTCTCGAGAACGATCCACAAGAGGTAAGCTTTTTAATTCACGCATGAAGTCTCGAAGTA
TTGCGACATCACAATTCTCGCCCGGGAAGACACTATAAGCCGGTTTCTCGAGAAACCGGCTTATAGTGTCTTCTTTTTAATTCACGCATGAAGTCTCGAAGTA
AACACGTCCGTCCTAGAACTGCCGGCTGCGGAGAAAGAGATGTCAACTCGAGTTGACATCTCTTTCTCCGCAGTTTTTAATTCGATCTGAGTGTACCGCTTGC
TCAGCCTTTCATTGATTGCGTCCGGATTCGGCAGCGAGTAGATAATCTCGAGATTATCTACTCGCTGCCGAATTTTTTGAATTCCGAGCTACGGTATCAAGGAA
AACACGTCCGTCCTAGAACTGCCGGCAGTACTTCCGGGAATCTATACTCGAGTATAGATTCCCGGAAGTACTGTTTTTGAATTCGATCTGAGTGTACCGCTTGC
AACACGTCCGTCCTAGAACTGCCGGCCTTGCATCTGAGAGTGATACCTCGAGGTATCACTCTCAGATGCAAGGTTTTTTGAATTCGATCTGAGTGTACCGCTTGC
AACACGTCCGTCCTAGAACTGCCGGCCAGTATTTGTTTACTCATGTCTCGAGACATGAGTAAACAAATACTGGTTTTTTGAATTCGATCTGAGTGTACCGCTTGC
AACACGTCCGTCCTAGAACTGCCGGCCTTCTTATTTGTCTATCAACCTCGAGGTTGATAGACAAATAAGAAGGTTTTTTGAATTCGATCTGAGTGTACCGCTTGC
TTCTGTAAGTTTCGTCGGGAACCGGTAAAGTTCTTCGGAATCATAACTCGAGTTATGATTCCGAAGAACTTTATTTTTTGAATTCTAGTGAGGTGCGGTGTTTAG
TTGCGACATCACAATTCTCGCCCGGGCACTCCTTCATCGAGCTATTCTCGAGAATAGCTCGATGAAGGAGTGCTTTTTTGAATTCACGCATGAAGTCTCGAAGTA
TTGCGACATCACAATTCTCGCCCGGGCTATTGCACTTCAGCCAAATCTCGAGATTTGGCTGAAGTGCAATAGCTTTTTTGAATTCACGCATGAAGTCTCGAAGTA
TTGCGACATCACAATTCTCGCCCGGGCAAATACTGGAAGGATTAAACTCGAGTTTAATCCTTCCAGTATTTGCTTTTTTGAATTCACGCATGAAGTCTCGAAGTA
TTGCGACATCACAATTCTCGCCCGGGCTCTTTCAGCTGGATCAAATCTCGAGATTTGATCCAGCTGAAAGAGCTTTTTTGAATTCACGCATGAAGTCTCGAAGTA
AACACGTCCGTCCTAGAACTGCCGGCCAACTTCTTTCATCAGGAAACTCGAGTTTCCTGATGAAAGAAGTTGGTTTTTAATTCGATCTGAGTGTACCGCTTGC
AACACGTCCGTCCTAGAACTGCCGGCGGCATTTGTTGCTCAGAATACTCGAGTATTCTGAGCAACAAATGCCGTTTTTAATTCGATCTGAGTGTACCGCTTGC
TTGCGACATCACAATTCTCGCCCGGGCATTAAAGAACTAGGTACTTCTCGAGAAGTACCTAGTTCTTTAATGCTTTTTAATTCACGCATGAAGTCTCGAAGTA
AACACGTCCGTCCTAGAACTGCCGGCGTGGACTATATCCGAAAGTTCTCGAGAACTTTCGGATATAGTCCACGTTTTTAATTCGATCTGAGTGTACCGCTTGC
AACACGTCCGTCCTAGAACTGCCGGCGGGAAACTTGATTGATCTTTCTCGAGAAAGATCAATCAAGTTTCCCGTTTTTAATTCGATCTGAGTGTACCGCTTGC
TTCTGTAAGTTTCGTCGGGAACCGGTAACATAAATGACCGCATTAACTCGAGTTAATGCGGTCATTTATGTTATTTTTGAATTCTAGTGAGGTGCGGTGTTTAG
TTCTGTAAGTTTCGTCGGGAACCGGTTAGCCTAGAATCAAGTTATACTCGAGTATAACTTGATTCTAGGCTAATTTTTGAATTCTAGTGAGGTGCGGTGTTTAG
TTGCGACATCACAATTCTCGCCCGGGGGAGCTCACAGCGTGTATTTCTCGAGAAATACACGCTGTGAGCTCCCTTTTTGAATTCACGCATGAAGTCTCGAAGTA
AACACGTCCGTCCTAGAACTGCCGGCTGCACTGCATTCGCACAAACCTCGAGGTTTGTGCGAATGCAGTGCAGTTTTTGAATTCGATCTGAGTGTACCGCTTGC
AACACGTCCGTCCTAGAACTGCCGGCGGGAAACTTGATTGATCTTTCTCGAGAAAGATCAATCAAGTTTCCCGTTTTTGAATTCGATCTGAGTGTACCGCTTGC
AACACGTCCGTCCTAGAACTGCCGGCATCTATTTCTCAAGCCCAAACTCGAGTTTGGGCTTGAGAAATAGATGTTTTTGAATTCGATCTGAGTGTACCGCTTGC
AACACGTCCGTCCTAGAACTGCCGGCGACTTCCTAATGGCACAGAACTCGAGTTCTGTGCCATTAGGAAGTCGTTTTTGAATTCGATCTGAGTGTACCGCTTGC
TTGCGACATCACAATTCTCGCCCGGGTACATCATTTACGGCATGTACTCGAGTACATGCCGTAAATGATGTACTTTTTGAATTCACGCATGAAGTCTCGAAGTA
AACACGTCCGTCCTAGAACTGCCGGCCTGTACGTGTACATCATTTACTCGAGTAAATGATGTACACGTACAGGTTTTTGAATTCGATCTGAGTGTACCGCTTGC
AACACGTCCGTCCTAGAACTGCCGGCCCATACCGCAGCATCTATTTCTCGAGAAATAGATGCTGCGGTATGGGTTTTTGAATTCGATCTGAGTGTACCGCTTGC
TTGCGACATCACAATTCTCGCCCGGGGATGAAGCTGTATGGCTGGACTCGAGTCCAGCCATACAGCTTCATCCTTTTTTGAATTCACGCATGAAGTCTCGAAGTA
TTGCGACATCACAATTCTCGCCCGGGGGTTGGAGTTCTTCGACCAGCTCGAGCTGGTCGAAGAACTCCAACCCTTTTTTGAATTCACGCATGAAGTCTCGAAGTA
TCAGCCTTTCATTGATTGCGTCCGGATTTCTGGGACAGGTCCTAGTCTCGAGACTAGGACCTGTCCCAGAAATTTTTTTGAATTCCGAGCTACGGTATCAAGGAA
TTGCGACATCACAATTCTCGCCCGGGCTGCAATAATTTCCGAGTTACTCGAGTAACTCGGAAATTATTGCAGCTTTTTGAATTCACGCATGAAGTCTCGAAGTA
AACACGTCCGTCCTAGAACTGCCGGCCAGAATAAGTGGAGGTCTTTCTCGAGAAAGACCTCCACTTATTCTGGTTTTTGAATTCGATCTGAGTGTACCGCTTGC
AACACGTCCGTCCTAGAACTGCCGGCCAGATCATATCAGGGAAATTCTCGAGAATTTCCCTGATATGATCTGGTTTTTGAATTCGATCTGAGTGTACCGCTTGC
AACACGTCCGTCCTAGAACTGCCGGCCCAAGATATTTAACGACAAACTCGAGTTTGTCGTTAAATATCTTGGGTTTTTGAATTCGATCTGAGTGTACCGCTTGC
TTGCGACATCACAATTCTCGCCCGGGCTGTAATGTTGCAGGATCAACTCGAGTTGATCCTGCAACATTACAGCTTTTTGAATTCACGCATGAAGTCTCGAAGTA
TTCTGTAAGTTTCGTCGGGAACCGGTTCAGGGACGATCGTTGATAACTCGAGTTATCAACGATCGTCCCTGAATTTTTTGAATTCTAGTGAGGTGCGGTGTTTAG
TTGCGACATCACAATTCTCGCCCGGGTTTCTACCTCAGGTTATAAACTCGAGTTTATAACCTGAGGTAGAAACTTTTTTGAATTCACGCATGAAGTCTCGAAGTA
TCAGCCTTTCATTGATTGCGTCCGGAGAGTATCCAAGACGACATTCCTCGAGGAATGTCGTCTTGGATACTCTTTTTTTGAATTCCGAGCTACGGTATCAAGGAA
TCAGCCTTTCATTGATTGCGTCCGGATATTAGACAGGACCATTATGCTCGAGCATAATGGTCCTGTCTAATATTTTTTTGAATTCCGAGCTACGGTATCAAGGAA
AACACGTCCGTCCTAGAACTGCCGGCAGTGAAGCCCACGTTTATTGCTCGAGCAATAAACGTGGGCTTCACTGTTTTTTGAATTCGATCTGAGTGTACCGCTTGC
AACACGTCCGTCCTAGAACTGCCGGCCATAATGTAAACTGCCTCAACTCGAGTTGAGGCAGTTTACATTATGGTTTTTGAATTCGATCTGAGTGTACCGCTTGC
AACACGTCCGTCCTAGAACTGCCGGCCCAAGGTAGTTATCCTTAAACTCGAGTTTAAGGATAACTACCTTGGGTTTTTGAATTCGATCTGAGTGTACCGCTTGC
AACACGTCCGTCCTAGAACTGCCGGCAGTTGAAACACAAACTTGAACTCGAGTTCAAGTTTGTGTTTCAACTGTTTTTGAATTCGATCTGAGTGTACCGCTTGC
AACACGTCCGTCCTAGAACTGCCGGCAGGAACTATGACCTCGACTACTCGAGTAGTCGAGGTCATAGTTCCTGTTTTTGAATTCGATCTGAGTGTACCGCTTGC
AACACGTCCGTCCTAGAACTGCCGGCCTGAGACAGATCAGCAACAACTCGAGTTGTTGCTGATCTGTCTCAGGTTTTTGAATTCGATCTGAGTGTACCGCTTGC
AACACGTCCGTCCTAGAACTGCCGGCCAGAGGAGGAACGAGCTAAACTCGAGTTTAGCTCGTTCCTCCTCTGGTTTTTGAATTCGATCTGAGTGTACCGCTTGC
TCAGCCTTTCATTGATTGCGTCCGGATCATCATCCAGGACTGTATGCTCGAGCATACAGTCCTGGATGATGATTTTTTGAATTCCGAGCTACGGTATCAAGGAA
TTCTGTAAGTTTCGTCGGGAACCGGTACGGAACTCTTGTGCGTAAGCTCGAGCTTACGCACAAGAGTTCCGTATTTTTGAATTCTAGTGAGGTGCGGTGTTTAG
TTGCGACATCACAATTCTCGCCCGGGCTTCACCAACAGGAACTATGCTCGAGCATAGTTCCTGTTGGTGAAGCTTTTTGAATTCACGCATGAAGTCTCGAAGTA
TCAGCCTTTCATTGATTGCGTCCGGACTGAAAGATTTAGCCATAATCTCGAGATTATGGCTAAATCTTTCAGTTTTTTGAATTCCGAGCTACGGTATCAAGGAA
TCAGCCTTTCATTGATTGCGTCCGGACTCGGTGCAGCCGTATTTCTCTCGAGAGAAATACGGCTGCACCGAGTTTTTTGAATTCCGAGCTACGGTATCAAGGAA
TCAGCCTTTCATTGATTGCGTCCGGAACTATGACCTCGACTACGACTCGAGTCGTAGTCGAGGTCATAGTTCTTTTTGAATTCCGAGCTACGGTATCAAGGAA
TCAGCCTTTCATTGATTGCGTCCGGAATGTCAAGAGGCGAACACACTCGAGTGTGTTCGCCTCTTGACATTCTTTTTGAATTCCGAGCTACGGTATCAAGGAA
AACACGTCCGTCCTAGAACTGCCGGCAACCTTGGCTGAGTCTTGAGCTCGAGCTCAAGACTCAGCCAAGGTTGTTTTTGAATTCGATCTGAGTGTACCGCTTGC
TTGCGACATCACAATTCTCGCCCGGGCTCATAATGAGGCATCATATCTCGAGATATGATGCCTCATTATGAGCTTTTTAATTCACGCATGAAGTCTCGAAGTA
TTGCGACATCACAATTCTCGCCCGGGAAAGGAGATTGAGATTGACACTCGAGTGTCAATCTCAATCTCCTTTCTTTTTAATTCACGCATGAAGTCTCGAAGTA
TTGCGACATCACAATTCTCGCCCGGGCAAGCAGATGAATGATGAGACTCGAGTCTCATCATTCATCTGCTTGCTTTTTAATTCACGCATGAAGTCTCGAAGTA
AACACGTCCGTCCTAGAACTGCCGGCAGCAGCTGATTACAAGATTTCTCGAGAAATCTTGTAATCAGCTGCTGTTTTTAATTCGATCTGAGTGTACCGCTTGC
AACACGTCCGTCCTAGAACTGCCGGCCTACAGACAAGGTGGAGCGACTCGAGTCGCTCCACCTTGTCTGTAGGTTTTTAATTCGATCTGAGTGTACCGCTTGC
TTGCGACATCACAATTCTCGCCCGGGCTCATAATGAGGCATCATATCTCGAGATATGATGCCTCATTATGAGCTTTTTGAATTCACGCATGAAGTCTCGAAGTA
AACACGTCCGTCCTAGAACTGCCGGCAGCAGCTGATTACAAGATTTCTCGAGAAATCTTGTAATCAGCTGCTGTTTTTGAATTCGATCTGAGTGTACCGCTTGC
TTGCGACATCACAATTCTCGCCCGGGAAAGGAGATTGAGATTGACACTCGAGTGTCAATCTCAATCTCCTTTCTTTTTGAATTCACGCATGAAGTCTCGAAGTA
AACACGTCCGTCCTAGAACTGCCGGCCTACAGACAAGGTGGAGCGACTCGAGTCGCTCCACCTTGTCTGTAGGTTTTTGAATTCGATCTGAGTGTACCGCTTGC
TTGCGACATCACAATTCTCGCCCGGGCTGCTAAATGCTGCTCAGAACTCGAGTTCTGAGCAGCATTTAGCAGCTTTTTAATTCACGCATGAAGTCTCGAAGTA
AACACGTCCGTCCTAGAACTGCCGGCGATTTCGATATGGCTGTGAACTCGAGTTCACAGCCATATCGAAATCGTTTTTAATTCGATCTGAGTGTACCGCTTGC
AACACGTCCGTCCTAGAACTGCCGGCCCTATCACAAGATGAAGATTCTCGAGAATCTTCATCTTGTGATAGGGTTTTTAATTCGATCTGAGTGTACCGCTTGC
AACACGTCCGTCCTAGAACTGCCGGCCTGTAACAGTGTTTCTGCAACTCGAGTTGCAGAAACACTGTTACAGGTTTTTAATTCGATCTGAGTGTACCGCTTGC
TTGCGACATCACAATTCTCGCCCGGGCCCAATTTAACAACCTGGGTCTCGAGACCCAGGTTGTTAAATTGGGCTTTTTAATTCACGCATGAAGTCTCGAAGTA
TTGCGACATCACAATTCTCGCCCGGGGACATGACTGCCCAATTTAACTCGAGTTAAATTGGGCAGTCATGTCCTTTTTGAATTCACGCATGAAGTCTCGAAGTA
TTCTGTAAGTTTCGTCGGGAACCGGTCCAAACAGTTCACCTATTACCTCGAGGTAATAGGTGAACTGTTTGGATTTTTGAATTCTAGTGAGGTGCGGTGTTTAG
TCAGCCTTTCATTGATTGCGTCCGGACATTGAGGTTCGGTTCTATGCTCGAGCATAGAACCGAACCTCAATGTTTTTTGAATTCCGAGCTACGGTATCAAGGAA
TTCTGTAAGTTTCGTCGGGAACCGGTCATTGAGCAGATAGTCTATGCTCGAGCATAGACTATCTGCTCAATGATTTTTGAATTCTAGTGAGGTGCGGTGTTTAG
TTGCGACATCACAATTCTCGCCCGGGCCTTCATTGAAGAGAGCAAACTCGAGTTTGCTCTCTTCAATGAAGGCTTTTTGAATTCACGCATGAAGTCTCGAAGTA
AACACGTCCGTCCTAGAACTGCCGGCGTCTCTTCAAGCGCAAAGTTCTCGAGAACTTTGCGCTTGAAGAGACGTTTTTGAATTCGATCTGAGTGTACCGCTTGC
AACACGTCCGTCCTAGAACTGCCGGCGGCTTTAGGTGTCATCAGTACTCGAGTACTGATGACACCTAAAGCCGTTTTTGAATTCGATCTGAGTGTACCGCTTGC
AACACGTCCGTCCTAGAACTGCCGGCGGCTGTGCTTTGATGGAAATCTCGAGATTTCCATCAAAGCACAGCCGTTTTTGAATTCGATCTGAGTGTACCGCTTGC
TTGCGACATCACAATTCTCGCCCGGGCAATCCAAGATAGATCATATCTCGAGATATGATCTATCTTGGATTGCTTTTTTGAATTCACGCATGAAGTCTCGAAGTA
TTCTGTAAGTTTCGTCGGGAACCGGTCGTCCTCAACAACCCATATTCTCGAGAATATGGGTTGTTGAGGACGATTTTTTGAATTCTAGTGAGGTGCGGTGTTTAG
AACACGTCCGTCCTAGAACTGCCGGCCACGGGATGTTCAACTACATCTCGAGATGTAGTTGAACATCCCGTGGTTTTTGAATTCGATCTGAGTGTACCGCTTGC
AACACGTCCGTCCTAGAACTGCCGGCCAGAAGCAGAATGTGACCATCTCGAGATGGTCACATTCTGCTTCTGGTTTTTAATTCGATCTGAGTGTACCGCTTGC
AACACGTCCGTCCTAGAACTGCCGGCGAGGACTATTTCTTTCAGCTCTCGAGAGCTGAAAGAAATAGTCCTCGTTTTTAATTCGATCTGAGTGTACCGCTTGC
TTGCGACATCACAATTCTCGCCCGGGAAGCGGTAACAAAGGAGATACTCGAGTATCTCCTTTGTTACCGCTTCTTTTTAATTCACGCATGAAGTCTCGAAGTA
TTCTGTAAGTTTCGTCGGGAACCGGTGTGTATTTAACTGCCTTGTGCTCGAGCACAAGGCAGTTAAATACACATTTTTAATTCTAGTGAGGTGCGGTGTTTAG
TTGCGACATCACAATTCTCGCCCGGGAGACCCAAGAGAAGAGAGATCTCGAGATCTCTCTTCTCTTGGGTCTCTTTTTAATTCACGCATGAAGTCTCGAAGTA
AACACGTCCGTCCTAGAACTGCCGGCTACCTCAAGCTATCGAATTTCTCGAGAAATTCGATAGCTTGAGGTAGTTTTTGAATTCGATCTGAGTGTACCGCTTGC
TTGCGACATCACAATTCTCGCCCGGGAAGCGCTATCACGAAGATATCTCGAGATATCTTCGTGATAGCGCTTCTTTTTGAATTCACGCATGAAGTCTCGAAGTA
AACACGTCCGTCCTAGAACTGCCGGCTGTCGTTGAGATCAACATTGCTCGAGCAATGTTGATCTCAACGACAGTTTTTGAATTCGATCTGAGTGTACCGCTTGC
TCAGCCTTTCATTGATTGCGTCCGGAGGAGCAGGTCGAGGACTATTCTCGAGAATAGTCCTCGACCTGCTCCTTTTTTGAATTCCGAGCTACGGTATCAAGGAA
TCAGCCTTTCATTGATTGCGTCCGGATGGAGCCAGCTCTGCATTATCTCGAGATAATGCAGAGCTGGCTCCATTTTTTGAATTCCGAGCTACGGTATCAAGGAA
AACACGTCCGTCCTAGAACTGCCGGCCGGAACAGCACAAGAGTTATCTCGAGATAACTCTTGTGCTGTTCCGGTTTTTGAATTCGATCTGAGTGTACCGCTTGC
TTGCGACATCACAATTCTCGCCCGGGTCCTGTGTATGGATGAGTATCTCGAGATACTCATCCATACACAGGACTTTTTGAATTCACGCATGAAGTCTCGAAGTA
AACACGTCCGTCCTAGAACTGCCGGCAACGCTACCACGAAGACATTCTCGAGAATGTCTTCGTGGTAGCGTTGTTTTTGAATTCGATCTGAGTGTACCGCTTGC
AACACGTCCGTCCTAGAACTGCCGGCCAGTACTACAGCTCCATTAACTCGAGTTAATGGAGCTGTAGTACTGGTTTTTGAATTCGATCTGAGTGTACCGCTTGC
AACACGTCCGTCCTAGAACTGCCGGCATCAGGAGATGGTCAACTATCTCGAGATAGTTGACCATCTCCTGATGTTTTTGAATTCGATCTGAGTGTACCGCTTGC
TTCTGTAAGTTTCGTCGGGAACCGGTCTGCAACCACATCAAGTATGCTCGAGCATACTTGATGTGGTTGCAGATTTTTTGAATTCTAGTGAGGTGCGGTGTTTAG
TTGCGACATCACAATTCTCGCCCGGGTTTGTCTGCGGCGATGTTACCTCGAGGTAACATCGCCGCAGACAAACTTTTTTGAATTCACGCATGAAGTCTCGAAGTA
TTCTGTAAGTTTCGTCGGGAACCGGTGGTGGTAACCAGCACATTTGCTCGAGCAAATGTGCTGGTTACCACCATTTTTTGAATTCTAGTGAGGTGCGGTGTTTAG
TTCTGTAAGTTTCGTCGGGAACCGGTGACCCTCACCGCTACAACATCTCGAGATGTTGTAGCGGTGAGGGTCATTTTTTGAATTCTAGTGAGGTGCGGTGTTTAG
TTCTGTAAGTTTCGTCGGGAACCGGTGTAGCTGTGCTGGCATACAGCTCGAGCTGTATGCCAGCACAGCTACATTTTTTGAATTCTAGTGAGGTGCGGTGTTTAG
TCAGCCTTTCATTGATTGCGTCCGGAGATGTTCCAGGCTACAATCCCTCGAGGGATTGTAGCCTGGAACATCTTTTTTTGAATTCCGAGCTACGGTATCAAGGAA
TTGCGACATCACAATTCTCGCCCGGGTGGTGCCTTCTCACATCTGTCTCGAGACAGATGTGAGAAGGCACCACTTTTTTGAATTCACGCATGAAGTCTCGAAGTA
TCAGCCTTTCATTGATTGCGTCCGGAGAGGAAGGAGTCCAGTAACACTCGAGTGTTACTGGACTCCTTCCTCTTTTTTTGAATTCCGAGCTACGGTATCAAGGAA
TTGCGACATCACAATTCTCGCCCGGGCCAAGAATGTGTTGTCCAAACTCGAGTTTGGACAACACATTCTTGGCTTTTTGAATTCACGCATGAAGTCTCGAAGTA
TTGCGACATCACAATTCTCGCCCGGGCCGACAAAGATTATCACTTTCTCGAGAAAGTGATAATCTTTGTCGGCTTTTTGAATTCACGCATGAAGTCTCGAAGTA
TTGCGACATCACAATTCTCGCCCGGGCGCCAGTGAAGAAATCTATACTCGAGTATAGATTTCTTCACTGGCGCTTTTTGAATTCACGCATGAAGTCTCGAAGTA
TTGCGACATCACAATTCTCGCCCGGGCAAAGGATGAGTTGCACATTCTCGAGAATGTGCAACTCATCCTTTGCTTTTTGAATTCACGCATGAAGTCTCGAAGTA
AACACGTCCGTCCTAGAACTGCCGGCCTAGTTCTGTAGAAGACATTCTCGAGAATGTCTTCTACAGAACTAGGTTTTTGAATTCGATCTGAGTGTACCGCTTGC
TTCTGTAAGTTTCGTCGGGAACCGGTTACGAAGGCAGTCCAATTAACTCGAGTTAATTGGACTGCCTTCGTAATTTTTGAATTCTAGTGAGGTGCGGTGTTTAG
TTGCGACATCACAATTCTCGCCCGGGAACTTTCCCTACCGTGTTTGCTCGAGCAAACACGGTAGGGAAAGTTCTTTTTGAATTCACGCATGAAGTCTCGAAGTA
TTGCGACATCACAATTCTCGCCCGGGTTCAGGGCCAGTGCATATTACTCGAGTAATATGCACTGGCCCTGAACTTTTTGAATTCACGCATGAAGTCTCGAAGTA
AACACGTCCGTCCTAGAACTGCCGGCGTGAACATAACTGAGGGCATCTCGAGATGCCCTCAGTTATGTTCACGTTTTTAATTCGATCTGAGTGTACCGCTTGC
AACACGTCCGTCCTAGAACTGCCGGCGCAACAAATAGTCGGAACATCTCGAGATGTTCCGACTATTTGTTGCGTTTTTAATTCGATCTGAGTGTACCGCTTGC
AACACGTCCGTCCTAGAACTGCCGGCGTGATTTGCTTAGACTGTTTCTCGAGAAACAGTCTAAGCAAATCACGTTTTTAATTCGATCTGAGTGTACCGCTTGC
AACACGTCCGTCCTAGAACTGCCGGCTCCAAAGAAACCATCAAGAACTCGAGTTCTTGATGGTTTCTTTGGAGTTTTTAATTCGATCTGAGTGTACCGCTTGC
AACACGTCCGTCCTAGAACTGCCGGCTTAGACTGTTTCCACTTATACTCGAGTATAAGTGGAAACAGTCTAAGTTTTTAATTCGATCTGAGTGTACCGCTTGC
TTCTGTAAGTTTCGTCGGGAACCGGTTGCACCTGATCGCAACAAATCTCGAGATTTGTTGCGATCAGGTGCAATTTTTGAATTCTAGTGAGGTGCGGTGTTTAG
TCAGCCTTTCATTGATTGCGTCCGGATGTATCTGTATGGGTCATTCCTCGAGGAATGACCCATACAGATACATTTTTTGAATTCCGAGCTACGGTATCAAGGAA
TTGCGACATCACAATTCTCGCCCGGGACTCAATGATCGGCAGTTTGCTCGAGCAAACTGCCGATCATTGAGTCTTTTTGAATTCACGCATGAAGTCTCGAAGTA
TTGCGACATCACAATTCTCGCCCGGGGCCTACAGAGTCGATGAAAGCTCGAGCTTTCATCGACTCTGTAGGCCTTTTTGAATTCACGCATGAAGTCTCGAAGTA
AACACGTCCGTCCTAGAACTGCCGGCCACTTATGCTTTACCTTCTACTCGAGTAGAAGGTAAAGCATAAGTGGTTTTTAATTCGATCTGAGTGTACCGCTTGC
TTGCGACATCACAATTCTCGCCCGGGCTAGTGTGAAGGTCTCCATTCTCGAGAATGGAGACCTTCACACTAGCTTTTTAATTCACGCATGAAGTCTCGAAGTA
AACACGTCCGTCCTAGAACTGCCGGCGAGCAGTAGATCAAGTAATTCTCGAGAATTACTTGATCTACTGCTCGTTTTTAATTCGATCTGAGTGTACCGCTTGC
AACACGTCCGTCCTAGAACTGCCGGCAAAGAAGTATGGAACGAGTACTCGAGTACTCGTTCCATACTTCTTTGTTTTTAATTCGATCTGAGTGTACCGCTTGC
AACACGTCCGTCCTAGAACTGCCGGCGAATCAAGGAAGTCTCTGTTCTCGAGAACAGAGACTTCCTTGATTCGTTTTTAATTCGATCTGAGTGTACCGCTTGC
AACACGTCCGTCCTAGAACTGCCGGCCACCCTTTACTTCGTGATGACTCGAGTCATCACGAAGTAAAGGGTGGTTTTTTGAATTCGATCTGAGTGTACCGCTTGC
TTGCGACATCACAATTCTCGCCCGGGCCTGCATTGTACCCACTAATCTCGAGATTAGTGGGTACAATGCAGGCTTTTTTGAATTCACGCATGAAGTCTCGAAGTA
AACACGTCCGTCCTAGAACTGCCGGCCTGTTCAAGTAAGCATAAACCTCGAGGTTTATGCTTACTTGAACAGGTTTTTTGAATTCGATCTGAGTGTACCGCTTGC
TTGCGACATCACAATTCTCGCCCGGGCCTACAACTTGATAAGAAAGCTCGAGCTTTCTTATCAAGTTGTAGGCTTTTTTGAATTCACGCATGAAGTCTCGAAGTA
AACACGTCCGTCCTAGAACTGCCGGCCTATCCAGATATCACAATTGCTCGAGCAATTGTGATATCTGGATAGGTTTTTTGAATTCGATCTGAGTGTACCGCTTGC
TTGCGACATCACAATTCTCGCCCGGGAATCCGACATTCAATGAAATCTCGAGATTTCATTGAATGTCGGATTCTTTTTTGAATTCACGCATGAAGTCTCGAAGTA
TTGCGACATCACAATTCTCGCCCGGGTATTACCAGTTACTCCTATTCTCGAGAATAGGAGTAACTGGTAATACTTTTTTGAATTCACGCATGAAGTCTCGAAGTA
TTGCGACATCACAATTCTCGCCCGGGATGACAGTTTCGAGACTAAACTCGAGTTTAGTCTCGAAACTGTCATCTTTTTTGAATTCACGCATGAAGTCTCGAAGTA
AACACGTCCGTCCTAGAACTGCCGGCTTACCGAAATGGTACTCTTTCTCGAGAAAGAGTACCATTTCGGTAAGTTTTTTGAATTCGATCTGAGTGTACCGCTTGC
AACACGTCCGTCCTAGAACTGCCGGCCTTCAGTTCTGTGGTTGAATCTCGAGATTCAACCACAGAACTGAAGGTTTTTGAATTCGATCTGAGTGTACCGCTTGC
AACACGTCCGTCCTAGAACTGCCGGCCCATCATGATGAGAAGACATCTCGAGATGTCTTCTCATCATGATGGGTTTTTGAATTCGATCTGAGTGTACCGCTTGC
AACACGTCCGTCCTAGAACTGCCGGCCTGGATTTAGAATATGCCAACTCGAGTTGGCATATTCTAAATCCAGGTTTTTGAATTCGATCTGAGTGTACCGCTTGC
AACACGTCCGTCCTAGAACTGCCGGCCTCAATGTCACACTAGCCTACTCGAGTAGGCTAGTGTGACATTGAGGTTTTTGAATTCGATCTGAGTGTACCGCTTGC
TTGCGACATCACAATTCTCGCCCGGGCGGTACAGCAAAGAATACATCTCGAGATGTATTCTTTGCTGTACCGCTTTTTGAATTCACGCATGAAGTCTCGAAGTA
TTGCGACATCACAATTCTCGCCCGGGCGCTATGCAATTCTTAATTTCTCGAGAAATTAAGAATTGCATAGCGCTTTTTGAATTCACGCATGAAGTCTCGAAGTA
AACACGTCCGTCCTAGAACTGCCGGCGAGGGAAGAAGTGAATGAAACTCGAGTTTCATTCACTTCTTCCCTCGTTTTTGAATTCGATCTGAGTGTACCGCTTGC
AACACGTCCGTCCTAGAACTGCCGGCCTGAAGAAATTGGCTGGTTACTCGAGTAACCAGCCAATTTCTTCAGGTTTTTGAATTCGATCTGAGTGTACCGCTTGC
AACACGTCCGTCCTAGAACTGCCGGCGGTACAGCAAAGAATACATACTCGAGTATGTATTCTTTGCTGTACCGTTTTTGAATTCGATCTGAGTGTACCGCTTGC
AACACGTCCGTCCTAGAACTGCCGGCCGTTTACAGTGAAATGATTTCTCGAGAAATCATTTCACTGTAAACGGTTTTTGAATTCGATCTGAGTGTACCGCTTGC
TTGCGACATCACAATTCTCGCCCGGGCCCTCAAACTTGACTCTACTCTCGAGAGTAGAGTCAAGTTTGAGGGCTTTTTTGAATTCACGCATGAAGTCTCGAAGTA
TTGCGACATCACAATTCTCGCCCGGGCAGAGGCACTCCTGATATATCTCGAGATATATCAGGAGTGCCTCTGCTTTTTTGAATTCACGCATGAAGTCTCGAAGTA
TTGCGACATCACAATTCTCGCCCGGGCATGGTGATTATACTCTTACCTCGAGGTAAGAGTATAATCACCATGCTTTTTTGAATTCACGCATGAAGTCTCGAAGTA
AACACGTCCGTCCTAGAACTGCCGGCCGAGCCCTATAACTTGTACACTCGAGTGTACAAGTTATAGGGCTCGGTTTTTTGAATTCGATCTGAGTGTACCGCTTGC
TTGCGACATCACAATTCTCGCCCGGGAATATGCCAAGACAGATATACTCGAGTATATCTGTCTTGGCATATTCTTTTTTGAATTCACGCATGAAGTCTCGAAGTA
TCAGCCTTTCATTGATTGCGTCCGGAGTGGTGGACGGCGAAGTAAACTCGAGTTTACTTCGCCGTCCACCACTTTTTTTGAATTCCGAGCTACGGTATCAAGGAA
TTGCGACATCACAATTCTCGCCCGGGGCAGCTGAGTATCGAGAAATCTCGAGATTTCTCGATACTCAGCTGCCTTTTTTGAATTCACGCATGAAGTCTCGAAGTA
TCAGCCTTTCATTGATTGCGTCCGGACATCGCACTGTGGATTATTTCTCGAGAAATAATCCACAGTGCGATGTTTTTTTGAATTCCGAGCTACGGTATCAAGGAA
TCAGCCTTTCATTGATTGCGTCCGGAGTCGAGAATATGATAGATTACTCGAGTAATCTATCATATTCTCGACTTTTTTTGAATTCCGAGCTACGGTATCAAGGAA
TTCTGTAAGTTTCGTCGGGAACCGGTACTTTATCCAGTATCCAAATCTCGAGATTTGGATACTGGATAAAGTATTTTTTGAATTCTAGTGAGGTGCGGTGTTTAG
TTCTGTAAGTTTCGTCGGGAACCGGTTCATCGAGATGGGAAATATGCTCGAGCATATTTCCCATCTCGATGAATTTTTTGAATTCTAGTGAGGTGCGGTGTTTAG
TTCTGTAAGTTTCGTCGGGAACCGGTAACCATGGTGCTTGTTAATGCTCGAGCATTAACAAGCACCATGGTTATTTTTTGAATTCTAGTGAGGTGCGGTGTTTAG
TTCTGTAAGTTTCGTCGGGAACCGGTACTGTAGCCAACAACGGTATCTCGAGATACCGTTGTTGGCTACAGTATTTTTGAATTCTAGTGAGGTGCGGTGTTTAG
TTGCGACATCACAATTCTCGCCCGGGCAAAGGAGAGAAGGGAGAAACTCGAGTTTCTCCCTTCTCTCCTTTGCTTTTTAATTCACGCATGAAGTCTCGAAGTA
AACACGTCCGTCCTAGAACTGCCGGCCAAACTACCATCTCTCGATTCTCGAGAATCGAGAGATGGTAGTTTGGTTTTTAATTCGATCTGAGTGTACCGCTTGC
TTGCGACATCACAATTCTCGCCCGGGCTGTGACGAATCTTTCAGTTCTCGAGAACTGAAAGATTCGTCACAGCTTTTTAATTCACGCATGAAGTCTCGAAGTA
TTGCGACATCACAATTCTCGCCCGGGAGGACAGATAACTGGGCTTACTCGAGTAAGCCCAGTTATCTGTCCTCTTTTTAATTCACGCATGAAGTCTCGAAGTA
AACACGTCCGTCCTAGAACTGCCGGCCAGTCAACACCAAAGCGAATCTCGAGATTCGCTTTGGTGTTGACTGGTTTTTAATTCGATCTGAGTGTACCGCTTGC
TTGCGACATCACAATTCTCGCCCGGGACCAGCAGCTCACCTATTAACTCGAGTTAATAGGTGAGCTGCTGGTCTTTTTGAATTCACGCATGAAGTCTCGAAGTA
TTGCGACATCACAATTCTCGCCCGGGCAACTGGGAACCTGGTATTTCTCGAGAAATACCAGGTTCCCAGTTGCTTTTTGAATTCACGCATGAAGTCTCGAAGTA
TCAGCCTTTCATTGATTGCGTCCGGACCTCGGAAGAGATCACTATGCTCGAGCATAGTGATCTCTTCCGAGGTTTTTTGAATTCCGAGCTACGGTATCAAGGAA
TCAGCCTTTCATTGATTGCGTCCGGACAACACAGCAACCGTGATTTCTCGAGAAATCACGGTTGCTGTGTTGTTTTTTGAATTCCGAGCTACGGTATCAAGGAA
TTCTGTAAGTTTCGTCGGGAACCGGTTTCACTCTGCAGTGTGATTGCTCGAGCAATCACACTGCAGAGTGAAATTTTTGAATTCTAGTGAGGTGCGGTGTTTAG
AACACGTCCGTCCTAGAACTGCCGGCCTGTCTAACTGTAGACAAATCTCGAGATTTGTCTACAGTTAGACAGGTTTTTGAATTCGATCTGAGTGTACCGCTTGC
TTGCGACATCACAATTCTCGCCCGGGCTCAAAGAATCTGGTGCAAACTCGAGTTTGCACCAGATTCTTTGAGCTTTTTGAATTCACGCATGAAGTCTCGAAGTA
AACACGTCCGTCCTAGAACTGCCGGCCCTTCGTTGTTGAAACACTTCTCGAGAAGTGTTTCAACAACGAAGGGTTTTTGAATTCGATCTGAGTGTACCGCTTGC
AACACGTCCGTCCTAGAACTGCCGGCCTTATGGAAATCGTCCCTTACTCGAGTAAGGGACGATTTCCATAAGGTTTTTGAATTCGATCTGAGTGTACCGCTTGC
AACACGTCCGTCCTAGAACTGCCGGCTTATGGAAATCGTCCCTTATCTCGAGATAAGGGACGATTTCCATAAGTTTTTGAATTCGATCTGAGTGTACCGCTTGC
AACACGTCCGTCCTAGAACTGCCGGCAATACCATCTCACCTATAATCTCGAGATTATAGGTGAGATGGTATTGTTTTTGAATTCGATCTGAGTGTACCGCTTGC
TTGCGACATCACAATTCTCGCCCGGGTAGCTTCACCACCAATTAAACTCGAGTTTAATTGGTGGTGAAGCTACTTTTTGAATTCACGCATGAAGTCTCGAAGTA
TTCTGTAAGTTTCGTCGGGAACCGGTGGTCACACCTCATCTATTTACTCGAGTAAATAGATGAGGTGTGACCATTTTTGAATTCTAGTGAGGTGCGGTGTTTAG
TTCTGTAAGTTTCGTCGGGAACCGGTGGTAAATGCTGCTCGATTAACTCGAGTTAATCGAGCAGCATTTACCATTTTTGAATTCTAGTGAGGTGCGGTGTTTAG
AACACGTCCGTCCTAGAACTGCCGGCTGACTGTGGACAACTCGAATCTCGAGATTCGAGTTGTCCACAGTCAGTTTTTGAATTCGATCTGAGTGTACCGCTTGC
TTGCGACATCACAATTCTCGCCCGGGTTTGCAGACAAGGTCCCAAACTCGAGTTTGGGACCTTGTCTGCAAACTTTTTGAATTCACGCATGAAGTCTCGAAGTA
TTCTGTAAGTTTCGTCGGGAACCGGTGGTGACTTCACACGCCATAACTCGAGTTATGGCGTGTGAAGTCACCATTTTTGAATTCTAGTGAGGTGCGGTGTTTAG
TTGCGACATCACAATTCTCGCCCGGGAATGGCAAGACCAGCAAGAACTCGAGTTCTTGCTGGTCTTGCCATTCTTTTTGAATTCACGCATGAAGTCTCGAAGTA
TTGCGACATCACAATTCTCGCCCGGGTTCCTGCTTTCACAGAATTACTCGAGTAATTCTGTGAAAGCAGGAACTTTTTGAATTCACGCATGAAGTCTCGAAGTA
TCAGCCTTTCATTGATTGCGTCCGGACCAGACTATTCGGACAAGATCTCGAGATCTTGTCCGAATAGTCTGGTTTTTTAATTCCGAGCTACGGTATCAAGGAA
AACACGTCCGTCCTAGAACTGCCGGCCATTCTTAGTCCTTTCTCAACTCGAGTTGAGAAAGGACTAAGAATGGTTTTTAATTCGATCTGAGTGTACCGCTTGC
AACACGTCCGTCCTAGAACTGCCGGCGGCTACAAACTTCTTAACAACTCGAGTTGTTAAGAAGTTTGTAGCCGTTTTTAATTCGATCTGAGTGTACCGCTTGC
TTGCGACATCACAATTCTCGCCCGGGAAGGCAAACTGAGAGAATATCTCGAGATATTCTCTCAGTTTGCCTTCTTTTTAATTCACGCATGAAGTCTCGAAGTA
TTGCGACATCACAATTCTCGCCCGGGCCACTCAACACAACACCTAACTCGAGTTAGGTGTTGTGTTGAGTGGCTTTTTAATTCACGCATGAAGTCTCGAAGTA
AACACGTCCGTCCTAGAACTGCCGGCAATAGTCAGGAGCGATATATCTCGAGATATATCGCTCCTGACTATTGTTTTTGAATTCGATCTGAGTGTACCGCTTGC
TTGCGACATCACAATTCTCGCCCGGGGATGAAACTGAACGAGTAAACTCGAGTTTACTCGTTCAGTTTCATCCTTTTTGAATTCACGCATGAAGTCTCGAAGTA
AACACGTCCGTCCTAGAACTGCCGGCACCAGAAATATTGGTCAAATCTCGAGATTTGACCAATATTTCTGGTGTTTTTGAATTCGATCTGAGTGTACCGCTTGC
TTCTGTAAGTTTCGTCGGGAACCGGTTGACGTTGGCGGCTACAAACCTCGAGGTTTGTAGCCGCCAACGTCAATTTTTGAATTCTAGTGAGGTGCGGTGTTTAG
AACACGTCCGTCCTAGAACTGCCGGCTTTCCAGTATTACCCTTAATCTCGAGATTAAGGGTAATACTGGAAAGTTTTTGAATTCGATCTGAGTGTACCGCTTGC
TTCTGTAAGTTTCGTCGGGAACCGGTCCAGTTCTGGCCAATCTTATCTCGAGATAAGATTGGCCAGAACTGGATTTTTGAATTCTAGTGAGGTGCGGTGTTTAG
TTCTGTAAGTTTCGTCGGGAACCGGTTAACAATTGGCTGACGTATTCTCGAGAATACGTCAGCCAATTGTTAATTTTTGAATTCTAGTGAGGTGCGGTGTTTAG
TTGCGACATCACAATTCTCGCCCGGGGGCTCAATCAGCTGGATTTGCTCGAGCAAATCCAGCTGATTGAGCCCTTTTTGAATTCACGCATGAAGTCTCGAAGTA
TTCTGTAAGTTTCGTCGGGAACCGGTCTGACAAGTACAACCTTAAACTCGAGTTTAAGGTTGTACTTGTCAGATTTTTGAATTCTAGTGAGGTGCGGTGTTTAG
AACACGTCCGTCCTAGAACTGCCGGCCACTCAACACAACACCTAATCTCGAGATTAGGTGTTGTGTTGAGTGGTTTTTGAATTCGATCTGAGTGTACCGCTTGC
TCAGCCTTTCATTGATTGCGTCCGGAGGCAAACTGAGAGAATATTTCTCGAGAAATATTCTCTCAGTTTGCCTTTTTTGAATTCCGAGCTACGGTATCAAGGAA
TCAGCCTTTCATTGATTGCGTCCGGACTGAAACAACCAGACTATTCCTCGAGGAATAGTCTGGTTGTTTCAGTTTTTTGAATTCCGAGCTACGGTATCAAGGAA
TTGCGACATCACAATTCTCGCCCGGGATGCACTTACTTGAACATTCCTCGAGGAATGTTCAAGTAAGTGCATCTTTTTGAATTCACGCATGAAGTCTCGAAGTA
TTGCGACATCACAATTCTCGCCCGGGCCTGGCTATGGAACTAAATACTCGAGTATTTAGTTCCATAGCCAGGCTTTTTAATTCACGCATGAAGTCTCGAAGTA
AACACGTCCGTCCTAGAACTGCCGGCCTCACCAGAAGCCACAATAACTCGAGTTATTGTGGCTTCTGGTGAGGTTTTTAATTCGATCTGAGTGTACCGCTTGC
AACACGTCCGTCCTAGAACTGCCGGCGTCACCACCTTGTTATACAACTCGAGTTGTATAACAAGGTGGTGACGTTTTTAATTCGATCTGAGTGTACCGCTTGC
AACACGTCCGTCCTAGAACTGCCGGCAGCATGATCTGGAAGTGAATCTCGAGATTCACTTCCAGATCATGCTGTTTTTAATTCGATCTGAGTGTACCGCTTGC
TTGCGACATCACAATTCTCGCCCGGGCTGTCTATCAAGGATGGAGTCTCGAGACTCCATCCTTGATAGACAGCTTTTTAATTCACGCATGAAGTCTCGAAGTA
TTGCGACATCACAATTCTCGCCCGGGCTAACTCCTTTGCCAGTAAACTCGAGTTTACTGGCAAAGGAGTTAGCTTTTTTGAATTCACGCATGAAGTCTCGAAGTA
AACACGTCCGTCCTAGAACTGCCGGCCTCTTCCACTCCGAGGAAATCTCGAGATTTCCTCGGAGTGGAAGAGGTTTTTTGAATTCGATCTGAGTGTACCGCTTGC
TCAGCCTTTCATTGATTGCGTCCGGAGTACGTCACCACCTTGTTATCTCGAGATAACAAGGTGGTGACGTACTTTTTTGAATTCCGAGCTACGGTATCAAGGAA
AACACGTCCGTCCTAGAACTGCCGGCTAAACCTACATTCTCGATTTCTCGAGAAATCGAGAATGTAGGTTTAGTTTTTGAATTCGATCTGAGTGTACCGCTTGC
TTGCGACATCACAATTCTCGCCCGGGTCATGCTGAACCACCTATACCTCGAGGTATAGGTGGTTCAGCATGACTTTTTGAATTCACGCATGAAGTCTCGAAGTA
AACACGTCCGTCCTAGAACTGCCGGCCTCTGCTCATTAAACTGATTCTCGAGAATCAGTTTAATGAGCAGAGGTTTTTGAATTCGATCTGAGTGTACCGCTTGC
TTGCGACATCACAATTCTCGCCCGGGCGGAAGATGTATGAGGAATTCTCGAGAATTCCTCATACATCTTCCGCTTTTTGAATTCACGCATGAAGTCTCGAAGTA
AACACGTCCGTCCTAGAACTGCCGGCGACCTAGATTTGAACGTGTTCTCGAGAACACGTTCAAATCTAGGTCGTTTTTGAATTCGATCTGAGTGTACCGCTTGC
TTGCGACATCACAATTCTCGCCCGGGCATCCTATGTTAGAAAGGTTCTCGAGAACCTTTCTAACATAGGATGCTTTTTGAATTCACGCATGAAGTCTCGAAGTA
TTGCGACATCACAATTCTCGCCCGGGCGCTGCTCAAAGATTCTATTCTCGAGAATAGAATCTTTGAGCAGCGCTTTTTGAATTCACGCATGAAGTCTCGAAGTA
TTGCGACATCACAATTCTCGCCCGGGTCTATGTTAACAATGAATGGCTCGAGCCATTCATTGTTAACATAGACTTTTTTGAATTCACGCATGAAGTCTCGAAGTA
TTGCGACATCACAATTCTCGCCCGGGCCTTATGTGTTACATTATTCCTCGAGGAATAATGTAACACATAAGGCTTTTTTGAATTCACGCATGAAGTCTCGAAGTA
AACACGTCCGTCCTAGAACTGCCGGCATTGGAACCAGTGCAGTTTGCTCGAGCAAACTGCACTGGTTCCAATGTTTTTTGAATTCGATCTGAGTGTACCGCTTGC
TTGCGACATCACAATTCTCGCCCGGGCACTACTGATGAATCGTCCTCTCGAGAGGACGATTCATCAGTAGTGCTTTTTTGAATTCACGCATGAAGTCTCGAAGTA
AACACGTCCGTCCTAGAACTGCCGGCCTTCGAGAATGTGAGCTCTACTCGAGTAGAGCTCACATTCTCGAAGGTTTTTTGAATTCGATCTGAGTGTACCGCTTGC
TCAGCCTTTCATTGATTGCGTCCGGAAGATGTATGAGGAATTCCTCTCGAGAGGAATTCCTCATACATCTTCTTTTTGAATTCCGAGCTACGGTATCAAGGAA
TCAGCCTTTCATTGATTGCGTCCGGACTAGATACAGATGGAGCAACTCGAGTTGCTCCATCTGTATCTAGTCTTTTTGAATTCCGAGCTACGGTATCAAGGAA
TTCTGTAAGTTTCGTCGGGAACCGGTATTCCAATGATACCCAACAGCTCGAGCTGTTGGGTATCATTGGAATATTTTTGAATTCTAGTGAGGTGCGGTGTTTAG
AACACGTCCGTCCTAGAACTGCCGGCAAGTATTAGATGCCATGTTTCTCGAGAAACATGGCATCTAATACTTGTTTTTGAATTCGATCTGAGTGTACCGCTTGC
TTGCGACATCACAATTCTCGCCCGGGACTGTCAAATGTTTAGCAATCTCGAGATTGCTAAACATTTGACAGTCTTTTTGAATTCACGCATGAAGTCTCGAAGTA
TTGCGACATCACAATTCTCGCCCGGGTCCAGGATTATACATCCAAACTCGAGTTTGGATGTATAATCCTGGACTTTTTGAATTCACGCATGAAGTCTCGAAGTA
TTGCGACATCACAATTCTCGCCCGGGCAAAGACATCCTGCTGTTTACTCGAGTAAACAGCAGGATGTCTTTGCTTTTTGAATTCACGCATGAAGTCTCGAAGTA
TTGCGACATCACAATTCTCGCCCGGGTATGTGCAGAAGCTTATAATCTCGAGATTATAAGCTTCTGCACATACTTTTTTGAATTCACGCATGAAGTCTCGAAGTA
TTGCGACATCACAATTCTCGCCCGGGCTCCAGTAATAAACCGATTCCTCGAGGAATCGGTTTATTACTGGAGCTTTTTTGAATTCACGCATGAAGTCTCGAAGTA
AACACGTCCGTCCTAGAACTGCCGGCGTTCAATGCTCCAGTAATAACTCGAGTTATTACTGGAGCATTGAACGTTTTTTGAATTCGATCTGAGTGTACCGCTTGC
TTGCGACATCACAATTCTCGCCCGGGATGTTATCATAGGCTATATGCTCGAGCATATAGCCTATGATAACATCTTTTTTGAATTCACGCATGAAGTCTCGAAGTA
AACACGTCCGTCCTAGAACTGCCGGCGAACATGGATATTGTTGAACCTCGAGGTTCAACAATATCCATGTTCGTTTTTTGAATTCGATCTGAGTGTACCGCTTGC
TCAGCCTTTCATTGATTGCGTCCGGAGAGGGCACTTGGCAATTAAACTCGAGTTTAATTGCCAAGTGCCCTCTTTTTTGAATTCCGAGCTACGGTATCAAGGAA
TCAGCCTTTCATTGATTGCGTCCGGATGCAGAGTCCAGGATTATACCTCGAGGTATAATCCTGGACTCTGCATTTTTTGAATTCCGAGCTACGGTATCAAGGAA
TTGCGACATCACAATTCTCGCCCGGGAGCAGATGTCTCAAGTATTACTCGAGTAATACTTGAGACATCTGCTCTTTTTGAATTCACGCATGAAGTCTCGAAGTA
TTGCGACATCACAATTCTCGCCCGGGTATGTGCAGAAGCTTATAATCTCGAGATTATAAGCTTCTGCACATACTTTTTGAATTCACGCATGAAGTCTCGAAGTA
AACACGTCCGTCCTAGAACTGCCGGCGAACATGGATATTGTTGAACCTCGAGGTTCAACAATATCCATGTTCGTTTTTGAATTCGATCTGAGTGTACCGCTTGC
TTGCGACATCACAATTCTCGCCCGGGGCGTTCAATGCTCCAGTAATCTCGAGATTACTGGAGCATTGAACGCCTTTTTTGAATTCACGCATGAAGTCTCGAAGTA
TTCTGTAAGTTTCGTCGGGAACCGGTAATAGTCAATAGGCTTTAACCTCGAGGTTAAAGCCTATTGACTATTATTTTTTGAATTCTAGTGAGGTGCGGTGTTTAG
AACACGTCCGTCCTAGAACTGCCGGCCTGAAAGTAGTAGATGTGATCTCGAGATCACATCTACTACTTTCAGGTTTTTGAATTCGATCTGAGTGTACCGCTTGC
AACACGTCCGTCCTAGAACTGCCGGCTTTGGAGTTTCGGAGCTGATCTCGAGATCAGCTCCGAAACTCCAAAGTTTTTAATTCGATCTGAGTGTACCGCTTGC
AACACGTCCGTCCTAGAACTGCCGGCGAGCTATTTCAGTCTATCATCTCGAGATGATAGACTGAAATAGCTCGTTTTTAATTCGATCTGAGTGTACCGCTTGC
AACACGTCCGTCCTAGAACTGCCGGCATGGAACTCAGGCAGAAATTCTCGAGAATTTCTGCCTGAGTTCCATGTTTTTAATTCGATCTGAGTGTACCGCTTGC
AACACGTCCGTCCTAGAACTGCCGGCCCGTCTTAACACCACCTGATCTCGAGATCAGGTGGTGTTAAGACGGGTTTTTAATTCGATCTGAGTGTACCGCTTGC
TCAGCCTTTCATTGATTGCGTCCGGACGGCTTGTGTCTGATTCCATCTCGAGATGGAATCAGACACAAGCCGTTTTTTAATTCCGAGCTACGGTATCAAGGAA
TTGCGACATCACAATTCTCGCCCGGGACACAATTGTGCTCTATTTGCTCGAGCAAATAGAGCACAATTGTGTCTTTTTTGAATTCACGCATGAAGTCTCGAAGTA
AACACGTCCGTCCTAGAACTGCCGGCTGAATATACTGGGCTATTTGCTCGAGCAAATAGCCCAGTATATTCAGTTTTTTGAATTCGATCTGAGTGTACCGCTTGC
TTGCGACATCACAATTCTCGCCCGGGCTGTACTTCGTCATGGAATACTCGAGTATTCCATGACGAAGTACAGCTTTTTTGAATTCACGCATGAAGTCTCGAAGTA
AACACGTCCGTCCTAGAACTGCCGGCGAGGTGAAGGACCACAAATTCTCGAGAATTTGTGGTCCTTCACCTCGTTTTTTGAATTCGATCTGAGTGTACCGCTTGC
TCAGCCTTTCATTGATTGCGTCCGGACAAGGAGTGTTGCGAAATTTCTCGAGAAATTTCGCAACACTCCTTGTTTTTTGAATTCCGAGCTACGGTATCAAGGAA
AACACGTCCGTCCTAGAACTGCCGGCTGTGGGACTCCAGATTATATCTCGAGATATAATCTGGAGTCCCACAGTTTTTGAATTCGATCTGAGTGTACCGCTTGC
TTGCGACATCACAATTCTCGCCCGGGAAGATGAAGACGAGCTATTTCTCGAGAAATAGCTCGTCTTCATCTTCTTTTTGAATTCACGCATGAAGTCTCGAAGTA
TTGCGACATCACAATTCTCGCCCGGGGGACCTCATGTACCACATTCCTCGAGGAATGTGGTACATGAGGTCCCTTTTTGAATTCACGCATGAAGTCTCGAAGTA
TCAGCCTTTCATTGATTGCGTCCGGACCATCCGCTCCACACTAAATCTCGAGATTTAGTGTGGAGCGGATGGTTTTTTGAATTCCGAGCTACGGTATCAAGGAA
AACACGTCCGTCCTAGAACTGCCGGCCTGAATTGTATCATCAACATCTCGAGATGTTGATGATACAATTCAGGTTTTTAATTCGATCTGAGTGTACCGCTTGC
AACACGTCCGTCCTAGAACTGCCGGCGACCTTAAGATTTGTGATTTCTCGAGAAATCACAAATCTTAAGGTCGTTTTTAATTCGATCTGAGTGTACCGCTTGC
AACACGTCCGTCCTAGAACTGCCGGCTATACCAAGTCCATCGACATCTCGAGATGTCGATGGACTTGGTATAGTTTTTAATTCGATCTGAGTGTACCGCTTGC
AACACGTCCGTCCTAGAACTGCCGGCGTGCTCCACCGAGATCTAAACTCGAGTTTAGATCTCGGTGGAGCACGTTTTTGAATTCGATCTGAGTGTACCGCTTGC
TTCTGTAAGTTTCGTCGGGAACCGGTCATCGGCATCCGAGACATTCCTCGAGGAATGTCTCGGATGCCGATGATTTTTGAATTCTAGTGAGGTGCGGTGTTTAG
AACACGTCCGTCCTAGAACTGCCGGCAACATGAAGGCCCGAAACTACTCGAGTAGTTTCGGGCCTTCATGTTGTTTTTTGAATTCGATCTGAGTGTACCGCTTGC
TTGCGACATCACAATTCTCGCCCGGGCCACCTCTCTCCTTTGCTGACTCGAGTCAGCAAAGGAGAGAGGTGGCTTTTTTGAATTCACGCATGAAGTCTCGAAGTA
TTGCGACATCACAATTCTCGCCCGGGACAGACATCTCTGCACCCTGCTCGAGCAGGGTGCAGAGATGTCTGTCTTTTTTGAATTCACGCATGAAGTCTCGAAGTA
TTCTGTAAGTTTCGTCGGGAACCGGTCCCTGTCAAAGCTGTCACTTCTCGAGAAGTGACAGCTTTGACAGGGATTTTTAATTCTAGTGAGGTGCGGTGTTTAG
TTGCGACATCACAATTCTCGCCCGGGCAGCTGAGCAATGACCATATCTCGAGATATGGTCATTGCTCAGCTGCTTTTTAATTCACGCATGAAGTCTCGAAGTA
TTGCGACATCACAATTCTCGCCCGGGCGCAACTTCTATGACTTCTACTCGAGTAGAAGTCATAGAAGTTGCGCTTTTTAATTCACGCATGAAGTCTCGAAGTA
AACACGTCCGTCCTAGAACTGCCGGCCGTTTGATGATTCCTTAGAACTCGAGTTCTAAGGAATCATCAAACGGTTTTTAATTCGATCTGAGTGTACCGCTTGC
TTCTGTAAGTTTCGTCGGGAACCGGTGAACGACAAAGCGGCCAAATCTCGAGATTTGGCCGCTTTGTCGTTCATTTTTAATTCTAGTGAGGTGCGGTGTTTAG
TTGCGACATCACAATTCTCGCCCGGGCAGCCGTTTGATGATTCCTTCTCGAGAAGGAATCATCAAACGGCTGCTTTTTAATTCACGCATGAAGTCTCGAAGTA
TTGCGACATCACAATTCTCGCCCGGGATCCTAACAGGCCACGTTAACTCGAGTTAACGTGGCCTGTTAGGATCTTTTTTGAATTCACGCATGAAGTCTCGAAGTA
TTGCGACATCACAATTCTCGCCCGGGCAGCACATCTACAAGGAGATCTCGAGATCTCCTTGTAGATGTGCTGCTTTTTTGAATTCACGCATGAAGTCTCGAAGTA
TTGCGACATCACAATTCTCGCCCGGGATGCTCAAAGGCCTTAAGTACTCGAGTACTTAAGGCCTTTGAGCATCTTTTTTGAATTCACGCATGAAGTCTCGAAGTA
AACACGTCCGTCCTAGAACTGCCGGCCTCAGCTGGATGCACTACAACTCGAGTTGTAGTGCATCCAGCTGAGGTTTTTTGAATTCGATCTGAGTGTACCGCTTGC
TTGCGACATCACAATTCTCGCCCGGGAAGCACATGCAGCATGAGAACTCGAGTTCTCATGCTGCATGTGCTTCTTTTTTGAATTCACGCATGAAGTCTCGAAGTA
TTGCGACATCACAATTCTCGCCCGGGAAACTCACAGTGGATGAATGCTCGAGCATTCATCCACTGTGAGTTTCTTTTTTGAATTCACGCATGAAGTCTCGAAGTA
AACACGTCCGTCCTAGAACTGCCGGCCCTCACCCATCCCTTCTTTGCTCGAGCAAAGAAGGGATGGGTGAGGGTTTTTTGAATTCGATCTGAGTGTACCGCTTGC
TTGCGACATCACAATTCTCGCCCGGGCACGGAGTTTGTGCAGAAGCCTCGAGGCTTCTGCACAAACTCCGTGCTTTTTTGAATTCACGCATGAAGTCTCGAAGTA
AACACGTCCGTCCTAGAACTGCCGGCTACCAAACTCAGCCCTTCTTCTCGAGAAGAAGGGCTGAGTTTGGTAGTTTTTAATTCGATCTGAGTGTACCGCTTGC
AACACGTCCGTCCTAGAACTGCCGGCCCTTTCAGTCCGAGATCTTCCTCGAGGAAGATCTCGGACTGAAAGGGTTTTTAATTCGATCTGAGTGTACCGCTTGC
AACACGTCCGTCCTAGAACTGCCGGCTGTGAATGAGGACTGTGAACCTCGAGGTTCACAGTCCTCATTCACAGTTTTTAATTCGATCTGAGTGTACCGCTTGC
TTCTGTAAGTTTCGTCGGGAACCGGTCTGTGGGCTGTATCATGGCACTCGAGTGCCATGATACAGCCCACAGATTTTTAATTCTAGTGAGGTGCGGTGTTTAG
AACACGTCCGTCCTAGAACTGCCGGCTGAACGACAAAGCGGCCAAACTCGAGTTTGGCCGCTTTGTCGTTCAGTTTTTAATTCGATCTGAGTGTACCGCTTGC
TTCTGTAAGTTTCGTCGGGAACCGGTATCCCAGCAACCAATGTATTCTCGAGAATACATTGGTTGCTGGGATATTTTTAATTCTAGTGAGGTGCGGTGTTTAG
AACACGTCCGTCCTAGAACTGCCGGCTCAATATCCCAGCAACCAATCTCGAGATTGGTTGCTGGGATATTGAGTTTTTAATTCGATCTGAGTGTACCGCTTGC
TTCTGTAAGTTTCGTCGGGAACCGGTCTGGTGGCTTTAGGAGTATTCTCGAGAATACTCCTAAAGCCACCAGATTTTTAATTCTAGTGAGGTGCGGTGTTTAG
TTGCGACATCACAATTCTCGCCCGGGTCAGAACGGATTTGTGGAAACTCGAGTTTCCACAAATCCGTTCTGACTTTTTAATTCACGCATGAAGTCTCGAAGTA
TCAGCCTTTCATTGATTGCGTCCGGAGGAGTATTGTAGAGCATGTTCTCGAGAACATGCTCTACAATACTCCTTTTTTAATTCCGAGCTACGGTATCAAGGAA
TCAGCCTTTCATTGATTGCGTCCGGAGTCGCCTACAGGAGCGAAATCTCGAGATTTCGCTCCTGTAGGCGACTTTTTTGAATTCCGAGCTACGGTATCAAGGAA
TCAGCCTTTCATTGATTGCGTCCGGATTCTACTTTAACGGTGAATACTCGAGTATTCACCGTTAAAGTAGAATTTTTTGAATTCCGAGCTACGGTATCAAGGAA
TTCTGTAAGTTTCGTCGGGAACCGGTTGCTTACAGTTGCCTATTACCTCGAGGTAATAGGCAACTGTAAGCAATTTTTGAATTCTAGTGAGGTGCGGTGTTTAG
TCAGCCTTTCATTGATTGCGTCCGGAGTCAAGGATAACGCCAAATGCTCGAGCATTTGGCGTTATCCTTGACTTTTTTGAATTCCGAGCTACGGTATCAAGGAA
TTCTGTAAGTTTCGTCGGGAACCGGTATCCCAGCAACCAATGTATTCTCGAGAATACATTGGTTGCTGGGATATTTTTGAATTCTAGTGAGGTGCGGTGTTTAG
TTCTGTAAGTTTCGTCGGGAACCGGTTAACTGTAGTTCCAGTATTACTCGAGTAATACTGGAACTACAGTTAATTTTTTGAATTCTAGTGAGGTGCGGTGTTTAG
TTCTGTAAGTTTCGTCGGGAACCGGTGGAGATGGTGCCACAGATATCTCGAGATATCTGTGGCACCATCTCCATTTTTTGAATTCTAGTGAGGTGCGGTGTTTAG
AACACGTCCGTCCTAGAACTGCCGGCCCGACCTAATTGTCTTTGTTCTCGAGAACAAAGACAATTAGGTCGGGTTTTTGAATTCGATCTGAGTGTACCGCTTGC
AACACGTCCGTCCTAGAACTGCCGGCCTGACGAAAGAGAAGCCTAACTCGAGTTAGGCTTCTCTTTCGTCAGGTTTTTGAATTCGATCTGAGTGTACCGCTTGC
AACACGTCCGTCCTAGAACTGCCGGCCCAACTGGAAACCACACATACTCGAGTATGTGTGGTTTCCAGTTGGGTTTTTGAATTCGATCTGAGTGTACCGCTTGC
TTGCGACATCACAATTCTCGCCCGGGCCTTACTGTCAGAACTGCTTCTCGAGAAGCAGTTCTGACAGTAAGGCTTTTTGAATTCACGCATGAAGTCTCGAAGTA
TCAGCCTTTCATTGATTGCGTCCGGACCCAACTGGAAACCACACATCTCGAGATGTGTGGTTTCCAGTTGGGTTTTTTGAATTCCGAGCTACGGTATCAAGGAA
TTCTGTAAGTTTCGTCGGGAACCGGTGAGCCTTCACCCACCGTAATCTCGAGATTACGGTGGGTGAAGGCTCATTTTTGAATTCTAGTGAGGTGCGGTGTTTAG
TTGCGACATCACAATTCTCGCCCGGGGCCATCCTGGAGAACTATATCTCGAGATATAGTTCTCCAGGATGGCCTTTTTGAATTCACGCATGAAGTCTCGAAGTA
TTGCGACATCACAATTCTCGCCCGGGCCTTAATAGTAGGGTAAGTTCTCGAGAACTTACCCTACTATTAAGGCTTTTTAATTCACGCATGAAGTCTCGAAGTA
AACACGTCCGTCCTAGAACTGCCGGCGGATTGAGGAGAAACGTAAACTCGAGTTTACGTTTCTCCTCAATCCGTTTTTAATTCGATCTGAGTGTACCGCTTGC
TTGCGACATCACAATTCTCGCCCGGGCAGGCTATCAGTCAGCGCATCTCGAGATGCGCTGACTGATAGCCTGCTTTTTAATTCACGCATGAAGTCTCGAAGTA
AACACGTCCGTCCTAGAACTGCCGGCACCATCAACTATGATGAGTTCTCGAGAACTCATCATAGTTGATGGTGTTTTTAATTCGATCTGAGTGTACCGCTTGC
AACACGTCCGTCCTAGAACTGCCGGCCTGAGGCTATAACTCGCCTACTCGAGTAGGCGAGTTATAGCCTCAGGTTTTTAATTCGATCTGAGTGTACCGCTTGC
TTGCGACATCACAATTCTCGCCCGGGGAGTACCCTGAGGCTATAACCTCGAGGTTATAGCCTCAGGGTACTCCTTTTTGAATTCACGCATGAAGTCTCGAAGTA
AACACGTCCGTCCTAGAACTGCCGGCGGATTGAGGAGAAACGTAAACTCGAGTTTACGTTTCTCCTCAATCCGTTTTTGAATTCGATCTGAGTGTACCGCTTGC
TCAGCCTTTCATTGATTGCGTCCGGAGAGGACATTGAGGTGTATTTCTCGAGAAATACACCTCAATGTCCTCTTTTTTGAATTCCGAGCTACGGTATCAAGGAA
TCAGCCTTTCATTGATTGCGTCCGGATGGATTCATTACAGCTTAATCTCGAGATTAAGCTGTAATGAATCCATTTTTTGAATTCCGAGCTACGGTATCAAGGAA
AACACGTCCGTCCTAGAACTGCCGGCCCTGAGCACCATCAACTATGCTCGAGCATAGTTGATGGTGCTCAGGGTTTTTGAATTCGATCTGAGTGTACCGCTTGC
AACACGTCCGTCCTAGAACTGCCGGCATGCTTCTGAAGTGGACATACTCGAGTATGTCCACTTCAGAAGCATGTTTTTAATTCGATCTGAGTGTACCGCTTGC
TTGCGACATCACAATTCTCGCCCGGGCTGCGGATTTGCCGAATTAACTCGAGTTAATTCGGCAAATCCGCAGCTTTTTAATTCACGCATGAAGTCTCGAAGTA
AACACGTCCGTCCTAGAACTGCCGGCACAGATGAATTGGAGATCATCTCGAGATGATCTCCAATTCATCTGTGTTTTTAATTCGATCTGAGTGTACCGCTTGC
TCAGCCTTTCATTGATTGCGTCCGGAGCCCGTCTATGACAAGAAATCTCGAGATTTCTTGTCATAGACGGGCTTTTTTAATTCCGAGCTACGGTATCAAGGAA
TTGCGACATCACAATTCTCGCCCGGGCTGCGGATTTGCCGAATTAACTCGAGTTAATTCGGCAAATCCGCAGCTTTTTGAATTCACGCATGAAGTCTCGAAGTA
TCAGCCTTTCATTGATTGCGTCCGGAGCCCGTCTATGACAAGAAATCTCGAGATTTCTTGTCATAGACGGGCTTTTTTGAATTCCGAGCTACGGTATCAAGGAA
AACACGTCCGTCCTAGAACTGCCGGCATGCTTCTGAAGTGGACATACTCGAGTATGTCCACTTCAGAAGCATGTTTTTGAATTCGATCTGAGTGTACCGCTTGC
AACACGTCCGTCCTAGAACTGCCGGCACAGATGAATTGGAGATCATCTCGAGATGATCTCCAATTCATCTGTGTTTTTGAATTCGATCTGAGTGTACCGCTTGC
AACACGTCCGTCCTAGAACTGCCGGCGAGAGCAAACGGCGGAAGAACTCGAGTTCTTCCGCCGTTTGCTCTCGTTTTTAATTCGATCTGAGTGTACCGCTTGC
TTGCGACATCACAATTCTCGCCCGGGCTGCTTGAGAGCTATTGCTTCTCGAGAAGCAATAGCTCTCAAGCAGCTTTTTGAATTCACGCATGAAGTCTCGAAGTA
AACACGTCCGTCCTAGAACTGCCGGCCAGAACCAGACTGACTCAAACTCGAGTTTGAGTCAGTCTGGTTCTGGTTTTTGAATTCGATCTGAGTGTACCGCTTGC
AACACGTCCGTCCTAGAACTGCCGGCGTCCACATCCTTAACAAGATCTCGAGATCTTGTTAAGGATGTGGACGTTTTTGAATTCGATCTGAGTGTACCGCTTGC
AACACGTCCGTCCTAGAACTGCCGGCCAAGTGCTTGACGACTACTTCTCGAGAAGTAGTCGTCAAGCACTTGGTTTTTGAATTCGATCTGAGTGTACCGCTTGC
TTGCGACATCACAATTCTCGCCCGGGCTCTGATCAAGCGGATCCAACTCGAGTTGGATCCGCTTGATCAGAGCTTTTTGAATTCACGCATGAAGTCTCGAAGTA
TCAGCCTTTCATTGATTGCGTCCGGATGCACTCAAAGATTGGATTTCTCGAGAAATCCAATCTTTGAGTGCATTTTTTGAATTCCGAGCTACGGTATCAAGGAA
TTGCGACATCACAATTCTCGCCCGGGGATCTCTCCGAGCAGCAATTCTCGAGAATTGCTGCTCGGAGAGATCCTTTTTGAATTCACGCATGAAGTCTCGAAGTA
TTCTGTAAGTTTCGTCGGGAACCGGTAGACATCAGAAATTGTTAAGCTCGAGCTTAACAATTTCTGATGTCTATTTTTGAATTCTAGTGAGGTGCGGTGTTTAG
AACACGTCCGTCCTAGAACTGCCGGCCTCATCCCATCACACAACTTCTCGAGAAGTTGTGTGATGGGATGAGGTTTTTGAATTCGATCTGAGTGTACCGCTTGC
TTGCGACATCACAATTCTCGCCCGGGCTGAAATGTACGACAACATTCTCGAGAATGTTGTCGTACATTTCAGCTTTTTGAATTCACGCATGAAGTCTCGAAGTA
AACACGTCCGTCCTAGAACTGCCGGCGGAATGTTCTGTTGAAGAATCTCGAGATTCTTCAACAGAACATTCCGTTTTTGAATTCGATCTGAGTGTACCGCTTGC
TTGCGACATCACAATTCTCGCCCGGGCCTGAGCTTATGAATGCCAACTCGAGTTGGCATTCATAAGCTCAGGCTTTTTGAATTCACGCATGAAGTCTCGAAGTA
AACACGTCCGTCCTAGAACTGCCGGCATGTCTTCTTCTCCTTAATTCTCGAGAATTAAGGAGAAGAAGACATGTTTTTGAATTCGATCTGAGTGTACCGCTTGC
TTGCGACATCACAATTCTCGCCCGGGCAATCTTATTGCACACTGTTCTCGAGAACAGTGTGCAATAAGATTGCTTTTTTGAATTCACGCATGAAGTCTCGAAGTA
AACACGTCCGTCCTAGAACTGCCGGCTGGAAGCTTAGCAATCTTATCTCGAGATAAGATTGCTAAGCTTCCAGTTTTTTGAATTCGATCTGAGTGTACCGCTTGC
AACACGTCCGTCCTAGAACTGCCGGCCCAACGACCTACGGCACTTTCTCGAGAAAGTGCCGTAGGTCGTTGGGTTTTTTGAATTCGATCTGAGTGTACCGCTTGC
AACACGTCCGTCCTAGAACTGCCGGCGTCCAATCCTCATGCTAAACCTCGAGGTTTAGCATGAGGATTGGACGTTTTTTGAATTCGATCTGAGTGTACCGCTTGC
TTGCGACATCACAATTCTCGCCCGGGCCGAGGCTTTCCTAGGCTTTCTCGAGAAAGCCTAGGAAAGCCTCGGCTTTTTTGAATTCACGCATGAAGTCTCGAAGTA
TTGCGACATCACAATTCTCGCCCGGGATGACTTCATGGAGATTAAGCTCGAGCTTAATCTCCATGAAGTCATCTTTTTTGAATTCACGCATGAAGTCTCGAAGTA
TTGCGACATCACAATTCTCGCCCGGGTCTTGCAATGACTCGTATTCCTCGAGGAATACGAGTCATTGCAAGACTTTTTTGAATTCACGCATGAAGTCTCGAAGTA
TCAGCCTTTCATTGATTGCGTCCGGATTCACTGAACATCGTTTATACTCGAGTATAAACGATGTTCAGTGAATTTTTTGAATTCCGAGCTACGGTATCAAGGAA
AACACGTCCGTCCTAGAACTGCCGGCTGGAAGCTTAGCAATCTTATCTCGAGATAAGATTGCTAAGCTTCCAGTTTTTGAATTCGATCTGAGTGTACCGCTTGC
AACACGTCCGTCCTAGAACTGCCGGCAATTCTCATCGCTTTCATGACTCGAGTCATGAAAGCGATGAGAATTGTTTTTGAATTCGATCTGAGTGTACCGCTTGC
TTGCGACATCACAATTCTCGCCCGGGCAATCTTATTGCACACTGTTCTCGAGAACAGTGTGCAATAAGATTGCTTTTTGAATTCACGCATGAAGTCTCGAAGTA
TCAGCCTTTCATTGATTGCGTCCGGAAATGTACGACAACATTCTGCTCGAGCAGAATGTTGTCGTACATTTCTTTTTGAATTCCGAGCTACGGTATCAAGGAA
TTCTGTAAGTTTCGTCGGGAACCGGTATGTGTGTTTCCGAATGTTTCTCGAGAAACATTCGGAAACACACATATTTTTGAATTCTAGTGAGGTGCGGTGTTTAG
TTGCGACATCACAATTCTCGCCCGGGCAAGCTATGACTCTGGAATTCTCGAGAATTCCAGAGTCATAGCTTGCTTTTTGAATTCACGCATGAAGTCTCGAAGTA
AACACGTCCGTCCTAGAACTGCCGGCCCAGATACTGGCTACATCAACTCGAGTTGATGTAGCCAGTATCTGGGTTTTTGAATTCGATCTGAGTGTACCGCTTGC
AACACGTCCGTCCTAGAACTGCCGGCCTAGGCTCTTGCTTAAATAACTCGAGTTATTTAAGCAAGAGCCTAGGTTTTTGAATTCGATCTGAGTGTACCGCTTGC
AACACGTCCGTCCTAGAACTGCCGGCCACTTTATTCACAGAGGGATCTCGAGATCCCTCTGTGAATAAAGTGGTTTTTGAATTCGATCTGAGTGTACCGCTTGC
AACACGTCCGTCCTAGAACTGCCGGCTTGTGGATCTCCGTTCCAAACTCGAGTTTGGAACGGAGATCCACAAGTTTTTGAATTCGATCTGAGTGTACCGCTTGC
TTGCGACATCACAATTCTCGCCCGGGCCCTACGTCTTCCTTCTATTCTCGAGAATAGAAGGAAGACGTAGGGCTTTTTGAATTCACGCATGAAGTCTCGAAGTA
AACACGTCCGTCCTAGAACTGCCGGCCTTCTTAAGAGTACCTGAAACTCGAGTTTCAGGTACTCTTAAGAAGGTTTTTGAATTCGATCTGAGTGTACCGCTTGC
AACACGTCCGTCCTAGAACTGCCGGCTTGAGTATTTAGGGCCAGATCTCGAGATCTGGCCCTAAATACTCAAGTTTTTGAATTCGATCTGAGTGTACCGCTTGC
AACACGTCCGTCCTAGAACTGCCGGCTCCTTCCTCATTGGTATCATCTCGAGATGATACCAATGAGGAAGGAGTTTTTGAATTCGATCTGAGTGTACCGCTTGC
TTGCGACATCACAATTCTCGCCCGGGTGATTGAACAGAGCTACAATCTCGAGATTGTAGCTCTGTTCAATCACTTTTTGAATTCACGCATGAAGTCTCGAAGTA
AACACGTCCGTCCTAGAACTGCCGGCAGTATGTTGCGGAGGCTATGCTCGAGCATAGCCTCCGCAACATACTGTTTTTTGAATTCGATCTGAGTGTACCGCTTGC
TTGCGACATCACAATTCTCGCCCGGGGAGACAAGAAATCCAGTTTCCTCGAGGAAACTGGATTTCTTGTCTCCTTTTTTGAATTCACGCATGAAGTCTCGAAGTA
TTGCGACATCACAATTCTCGCCCGGGGACGAGCAACTTCATCATTGCTCGAGCAATGATGAAGTTGCTCGTCCTTTTTTGAATTCACGCATGAAGTCTCGAAGTA
TTGCGACATCACAATTCTCGCCCGGGCTGTAGAAATGTATCCTGATCTCGAGATCAGGATACATTTCTACAGCTTTTTGAATTCACGCATGAAGTCTCGAAGTA
AACACGTCCGTCCTAGAACTGCCGGCCGATGTGTCTATTGAAGATTCTCGAGAATCTTCAATAGACACATCGGTTTTTGAATTCGATCTGAGTGTACCGCTTGC
AACACGTCCGTCCTAGAACTGCCGGCATCATCAATTTCGAGCAGAACTCGAGTTCTGCTCGAAATTGATGATGTTTTTGAATTCGATCTGAGTGTACCGCTTGC
AACACGTCCGTCCTAGAACTGCCGGCTGCATGGATTCCATGTTCATCTCGAGATGAACATGGAATCCATGCAGTTTTTGAATTCGATCTGAGTGTACCGCTTGC
TTGCGACATCACAATTCTCGCCCGGGTGGAAATGAAGAAAGTACAACTCGAGTTGTACTTTCTTCATTTCCACTTTTTGAATTCACGCATGAAGTCTCGAAGTA
TTCTGTAAGTTTCGTCGGGAACCGGTTCATGAGTTTGGAGATAATACTCGAGTATTATCTCCAAACTCATGAATTTTTGAATTCTAGTGAGGTGCGGTGTTTAG
TCAGCCTTTCATTGATTGCGTCCGGAGCAGATGACTTGGGCAAAGGCTCGAGCCTTTGCCCAAGTCATCTGCTTTTTTGAATTCCGAGCTACGGTATCAAGGAA
TCAGCCTTTCATTGATTGCGTCCGGAGGCCTGCATGGATTCCATGTCTCGAGACATGGAATCCATGCAGGCCTTTTTTGAATTCCGAGCTACGGTATCAAGGAA
TTCTGTAAGTTTCGTCGGGAACCGGTCCCTTGGATGTAGTCTGAGGCTCGAGCCTCAGACTACATCCAAGGGATTTTTGAATTCTAGTGAGGTGCGGTGTTTAG
AACACGTCCGTCCTAGAACTGCCGGCAAGAGGAAGACGGGCATCATCTCGAGATGATGCCCGTCTTCCTCTTGTTTTTAATTCGATCTGAGTGTACCGCTTGC
TTGCGACATCACAATTCTCGCCCGGGAGACCGGCAAGGCACTGATTCTCGAGAATCAGTGCCTTGCCGGTCTCTTTTTAATTCACGCATGAAGTCTCGAAGTA
AACACGTCCGTCCTAGAACTGCCGGCCCTAACCTCTAACCCTCATTCTCGAGAATGAGGGTTAGAGGTTAGGGTTTTTAATTCGATCTGAGTGTACCGCTTGC
AACACGTCCGTCCTAGAACTGCCGGCGATGTTTGCCATGAGTATTACTCGAGTAATACTCATGGCAAACATCGTTTTTGAATTCGATCTGAGTGTACCGCTTGC
TCAGCCTTTCATTGATTGCGTCCGGAGCGAGATGGAGATCGGTATGCTCGAGCATACCGATCTCCATCTCGCTTTTTTGAATTCCGAGCTACGGTATCAAGGAA
TTGCGACATCACAATTCTCGCCCGGGTGAGACAGGCCATGTGTATACTCGAGTATACACATGGCCTGTCTCACTTTTTGAATTCACGCATGAAGTCTCGAAGTA
TTGCGACATCACAATTCTCGCCCGGGAGACCGGCAAGGCACTGATTCTCGAGAATCAGTGCCTTGCCGGTCTCTTTTTGAATTCACGCATGAAGTCTCGAAGTA
TTGCGACATCACAATTCTCGCCCGGGCCTACCAGCTTCACCCTCATCTCGAGATGAGGGTGAAGCTGGTAGGCTTTTTGAATTCACGCATGAAGTCTCGAAGTA
TTGCGACATCACAATTCTCGCCCGGGCCTACCAGCTTCACCCTCATCTCGAGATGAGGGTGAAGCTGGTAGGCTTTTTAATTCACGCATGAAGTCTCGAAGTA
AACACGTCCGTCCTAGAACTGCCGGCGGGAGGAGATTGCTTCTTATCTCGAGATAAGAAGCAATCTCCTCCCGTTTTTGAATTCGATCTGAGTGTACCGCTTGC
TTGCGACATCACAATTCTCGCCCGGGCTTGTCTCATTGTCAATAATCTCGAGATTATTGACAATGAGACAAGCTTTTTGAATTCACGCATGAAGTCTCGAAGTA
AACACGTCCGTCCTAGAACTGCCGGCGTGCTTTGAGTACCCGAATTCTCGAGAATTCGGGTACTCAAAGCACGTTTTTGAATTCGATCTGAGTGTACCGCTTGC
TTGCGACATCACAATTCTCGCCCGGGTGGACAACATGAAGGTGAAACTCGAGTTTCACCTTCATGTTGTCCACTTTTTGAATTCACGCATGAAGTCTCGAAGTA
TTGCGACATCACAATTCTCGCCCGGGCCAAGCTATTGACCTTTGTTCTCGAGAACAAAGGTCAATAGCTTGGCTTTTTGAATTCACGCATGAAGTCTCGAAGTA
TTCTGTAAGTTTCGTCGGGAACCGGTAGAAGCTAAGGACGTCATTCCTCGAGGAATGACGTCCTTAGCTTCTATTTTTTGAATTCTAGTGAGGTGCGGTGTTTAG
TTCTGTAAGTTTCGTCGGGAACCGGTGAAGCTGAGTCAGCGCATTTCTCGAGAAATGCGCTGACTCAGCTTCATTTTTTGAATTCTAGTGAGGTGCGGTGTTTAG
TTCTGTAAGTTTCGTCGGGAACCGGTCTTAGCTGATGAGATCTATGCTCGAGCATAGATCTCATCAGCTAAGATTTTTTGAATTCTAGTGAGGTGCGGTGTTTAG
TTCTGTAAGTTTCGTCGGGAACCGGTGGAATTGAGATGGAACATTTCTCGAGAAATGTTCCATCTCAATTCCATTTTTTGAATTCTAGTGAGGTGCGGTGTTTAG
TTGCGACATCACAATTCTCGCCCGGGAAACAACTGGAATATCTAATCTCGAGATTAGATATTCCAGTTGTTTCTTTTTTGAATTCACGCATGAAGTCTCGAAGTA
TTCTGTAAGTTTCGTCGGGAACCGGTGGACGTGCATGTCAACGTTGCTCGAGCAACGTTGACATGCACGTCCATTTTTTGAATTCTAGTGAGGTGCGGTGTTTAG
AACACGTCCGTCCTAGAACTGCCGGCCAGAGAAATCTTGGGAAATTCTCGAGAATTTCCCAAGATTTCTCTGGTTTTTTGAATTCGATCTGAGTGTACCGCTTGC
TTCTGTAAGTTTCGTCGGGAACCGGTGTTCAGCAAACGTCATCTTCCTCGAGGAAGATGACGTTTGCTGAACATTTTTTGAATTCTAGTGAGGTGCGGTGTTTAG
TTGCGACATCACAATTCTCGCCCGGGCTGGAAAGAACTCCAGGTTTCTCGAGAAACCTGGAGTTCTTTCCAGCTTTTTGAATTCACGCATGAAGTCTCGAAGTA
AACACGTCCGTCCTAGAACTGCCGGCGTGATAACTTCAAAGGAGAACTCGAGTTCTCCTTTGAAGTTATCACGTTTTTGAATTCGATCTGAGTGTACCGCTTGC
AACACGTCCGTCCTAGAACTGCCGGCGAGTGTCAGTGATCCTGAAACTCGAGTTTCAGGATCACTGACACTCGTTTTTGAATTCGATCTGAGTGTACCGCTTGC
TTGCGACATCACAATTCTCGCCCGGGCTATCACTACCTGCGATCAACTCGAGTTGATCGCAGGTAGTGATAGCTTTTTGAATTCACGCATGAAGTCTCGAAGTA
TTGCGACATCACAATTCTCGCCCGGGCACAAGAACTGCAAAGTGAACTCGAGTTCACTTTGCAGTTCTTGTGCTTTTTGAATTCACGCATGAAGTCTCGAAGTA
TCAGCCTTTCATTGATTGCGTCCGGAGTGATAGGTACAAGGTATTTCTCGAGAAATACCTTGTACCTATCACTTTTTTTGAATTCCGAGCTACGGTATCAAGGAA
TTGCGACATCACAATTCTCGCCCGGGAACATGCTTAAGGTTGTTTCCTCGAGGAAACAACCTTAAGCATGTTCTTTTTTGAATTCACGCATGAAGTCTCGAAGTA
TTGCGACATCACAATTCTCGCCCGGGATGACCAAATGGAGATATAACTCGAGTTATATCTCCATTTGGTCATCTTTTTTGAATTCACGCATGAAGTCTCGAAGTA
TCAGCCTTTCATTGATTGCGTCCGGATCATAACTCATCAAGCTTATCTCGAGATAAGCTTGATGAGTTATGATTTTTTTGAATTCCGAGCTACGGTATCAAGGAA
AACACGTCCGTCCTAGAACTGCCGGCCCTCATTTGTTTATCTGATTCTCGAGAATCAGATAAACAAATGAGGGTTTTTAATTCGATCTGAGTGTACCGCTTGC
TTGCGACATCACAATTCTCGCCCGGGTTGCTGACATAGAATTAGAACTCGAGTTCTAATTCTATGTCAGCAACTTTTTAATTCACGCATGAAGTCTCGAAGTA
AACACGTCCGTCCTAGAACTGCCGGCTACACTCTCTGCATCGTCTTCTCGAGAAGACGATGCAGAGAGTGTAGTTTTTAATTCGATCTGAGTGTACCGCTTGC
AACACGTCCGTCCTAGAACTGCCGGCAGCTCCGAATTCAGGAACTACTCGAGTAGTTCCTGAATTCGGAGCTGTTTTTAATTCGATCTGAGTGTACCGCTTGC
AACACGTCCGTCCTAGAACTGCCGGCAATGATGAAATGCTCAGCTACTCGAGTAGCTGAGCATTTCATCATTGTTTTTAATTCGATCTGAGTGTACCGCTTGC
TCAGCCTTTCATTGATTGCGTCCGGAGCTTGGAGGAGGGTTGTAAACTCGAGTTTACAACCCTCCTCCAAGCTTTTTTGAATTCCGAGCTACGGTATCAAGGAA
TTCTGTAAGTTTCGTCGGGAACCGGTCGCTCAAGCCTCCCAATATCCTCGAGGATATTGGGAGGCTTGAGCGATTTTTGAATTCTAGTGAGGTGCGGTGTTTAG
TCAGCCTTTCATTGATTGCGTCCGGATTGTTGCTGACATAGAATTACTCGAGTAATTCTATGTCAGCAACAATTTTTTGAATTCCGAGCTACGGTATCAAGGAA
TCAGCCTTTCATTGATTGCGTCCGGAGGAGATTGATGATGTCATTGCTCGAGCAATGACATCATCAATCTCCTTTTTTGAATTCCGAGCTACGGTATCAAGGAA
TTGCGACATCACAATTCTCGCCCGGGCCTGGAGTCCAGTTACAATGCTCGAGCATTGTAACTGGACTCCAGGCTTTTTGAATTCACGCATGAAGTCTCGAAGTA
AACACGTCCGTCCTAGAACTGCCGGCTGTAGCCCATGTTGTAGCAACTCGAGTTGCTACAACATGGGCTACAGTTTTTAATTCGATCTGAGTGTACCGCTTGC
TTGCGACATCACAATTCTCGCCCGGGCAGGTCTACTTTGGGATCATCTCGAGATGATCCCAAAGTAGACCTGCTTTTTAATTCACGCATGAAGTCTCGAAGTA
AACACGTCCGTCCTAGAACTGCCGGCAGGTCTACTTTGGGATCATTCTCGAGAATGATCCCAAAGTAGACCTGTTTTTAATTCGATCTGAGTGTACCGCTTGC
AACACGTCCGTCCTAGAACTGCCGGCCTCTATTTATGTTTGCACTTCTCGAGAAGTGCAAACATAAATAGAGGTTTTTAATTCGATCTGAGTGTACCGCTTGC
TTGCGACATCACAATTCTCGCCCGGGGAGCCAGCTCCCTCTATTTACTCGAGTAAATAGAGGGAGCTGGCTCCTTTTTGAATTCACGCATGAAGTCTCGAAGTA
TTGCGACATCACAATTCTCGCCCGGGACTCAGCGCTGAGATCAATCCTCGAGGATTGATCTCAGCGCTGAGTCTTTTTGAATTCACGCATGAAGTCTCGAAGTA
TTGCGACATCACAATTCTCGCCCGGGAACCCAAGCTTAGAACTTTACTCGAGTAAAGTTCTAAGCTTGGGTTCTTTTTGAATTCACGCATGAAGTCTCGAAGTA
TTCTGTAAGTTTCGTCGGGAACCGGTGGCGTGGAGCTGAGAGATAACTCGAGTTATCTCTCAGCTCCACGCCATTTTTGAATTCTAGTGAGGTGCGGTGTTTAG
AACACGTCCGTCCTAGAACTGCCGGCCTCTCTCTAATCAGCCCTCTCTCGAGAGAGGGCTGATTAGAGAGAGGTTTTTAATTCGATCTGAGTGTACCGCTTGC
AACACGTCCGTCCTAGAACTGCCGGCATTGGTTTAATGTATCGCTACTCGAGTAGCGATACATTAAACCAATGTTTTTGAATTCGATCTGAGTGTACCGCTTGC
TCAGCCTTTCATTGATTGCGTCCGGACCGGCATTATTGGAGTGAAACTCGAGTTTCACTCCAATAATGCCGGTTTTTTGAATTCCGAGCTACGGTATCAAGGAA
TTCTGTAAGTTTCGTCGGGAACCGGTCCTGTAGTAACTGTAAGAAACTCGAGTTTCTTACAGTTACTACAGGATTTTTGAATTCTAGTGAGGTGCGGTGTTTAG
TTGCGACATCACAATTCTCGCCCGGGCTTGAAGGAACTACTACTAACTCGAGTTAGTAGTAGTTCCTTCAAGCTTTTTGAATTCACGCATGAAGTCTCGAAGTA
TTGCGACATCACAATTCTCGCCCGGGTGCCACAAAGGAACCTACTTCTCGAGAAGTAGGTTCCTTTGTGGCACTTTTTGAATTCACGCATGAAGTCTCGAAGTA
TCAGCCTTTCATTGATTGCGTCCGGAGAACCAGTACCGGCATTATTCTCGAGAATAATGCCGGTACTGGTTCTTTTTTGAATTCCGAGCTACGGTATCAAGGAA
TTGCGACATCACAATTCTCGCCCGGGGAGCTGTTGGTGGGAATATACTCGAGTATATTCCCACCAACAGCTCCTTTTTGAATTCACGCATGAAGTCTCGAAGTA
TTCTGTAAGTTTCGTCGGGAACCGGTCCCTCCTCTTCATTGGTTTACTCGAGTAAACCAATGAAGAGGAGGGATTTTTGAATTCTAGTGAGGTGCGGTGTTTAG
AACACGTCCGTCCTAGAACTGCCGGCTTGAAGGAACTACTACTAAGCTCGAGCTTAGTAGTAGTTCCTTCAAGTTTTTGAATTCGATCTGAGTGTACCGCTTGC
AACACGTCCGTCCTAGAACTGCCGGCGGCGCACAGAGGAAGAGAATCTCGAGATTCTCTTCCTCTGTGCGCCGTTTTTAATTCGATCTGAGTGTACCGCTTGC
TTCTGTAAGTTTCGTCGGGAACCGGTCAGACCTATGGAAACTACTTCTCGAGAAGTAGTTTCCATAGGTCTGATTTTTAATTCTAGTGAGGTGCGGTGTTTAG
TTGCGACATCACAATTCTCGCCCGGGTCCAGATGAAGCTCCCAGAACTCGAGTTCTGGGAGCTTCATCTGGACTTTTTAATTCACGCATGAAGTCTCGAAGTA
AACACGTCCGTCCTAGAACTGCCGGCACCATCCACTACAACTACATCTCGAGATGTAGTTGTAGTGGATGGTGTTTTTAATTCGATCTGAGTGTACCGCTTGC
TTGCGACATCACAATTCTCGCCCGGGAGGGATGTTTGGGAGATGTACTCGAGTACATCTCCCAAACATCCCTCTTTTTGAATTCACGCATGAAGTCTCGAAGTA
TTGCGACATCACAATTCTCGCCCGGGTCCAGATGAAGCTCCCAGAACTCGAGTTCTGGGAGCTTCATCTGGACTTTTTGAATTCACGCATGAAGTCTCGAAGTA
AACACGTCCGTCCTAGAACTGCCGGCACCATCCACTACAACTACATCTCGAGATGTAGTTGTAGTGGATGGTGTTTTTGAATTCGATCTGAGTGTACCGCTTGC
AACACGTCCGTCCTAGAACTGCCGGCGGCGCACAGAGGAAGAGAATCTCGAGATTCTCTTCCTCTGTGCGCCGTTTTTGAATTCGATCTGAGTGTACCGCTTGC
TTGCGACATCACAATTCTCGCCCGGGAGGGATGTTTGGGAGATGTACTCGAGTACATCTCCCAAACATCCCTCTTTTTAATTCACGCATGAAGTCTCGAAGTA
AACACGTCCGTCCTAGAACTGCCGGCCCAAGAAATTGGCTTGGCTTCTCGAGAAGCCAAGCCAATTTCTTGGGTTTTTGAATTCGATCTGAGTGTACCGCTTGC
AACACGTCCGTCCTAGAACTGCCGGCGGGAGGATAATATCCCACAACTCGAGTTGTGGGATATTATCCTCCCGTTTTTGAATTCGATCTGAGTGTACCGCTTGC
TTGCGACATCACAATTCTCGCCCGGGCCAAAGTAAAGCCCTTTGATCTCGAGATCAAAGGGCTTTACTTTGGCTTTTTGAATTCACGCATGAAGTCTCGAAGTA
AACACGTCCGTCCTAGAACTGCCGGCTGTGAATCTACCAGATAATTCTCGAGAATTATCTGGTAGATTCACAGTTTTTGAATTCGATCTGAGTGTACCGCTTGC
TCAGCCTTTCATTGATTGCGTCCGGAGAAGTTGTTTGACCCAATAGCTCGAGCTATTGGGTCAAACAACTTCTTTTTTTGAATTCCGAGCTACGGTATCAAGGAA
TCAGCCTTTCATTGATTGCGTCCGGACTTGGCTATGAACTATAAACCTCGAGGTTTATAGTTCATAGCCAAGTTTTTTTGAATTCCGAGCTACGGTATCAAGGAA
TTGCGACATCACAATTCTCGCCCGGGCGTCCATTTGGAGTGAAGTACTCGAGTACTTCACTCCAAATGGACGCTTTTTGAATTCACGCATGAAGTCTCGAAGTA
AACACGTCCGTCCTAGAACTGCCGGCCTGTGGATGAATACTGTATTCTCGAGAATACAGTATTCATCCACAGGTTTTTAATTCGATCTGAGTGTACCGCTTGC
AACACGTCCGTCCTAGAACTGCCGGCGTGGTCTGTTTGACGAATATCTCGAGATATTCGTCAAACAGACCACGTTTTTAATTCGATCTGAGTGTACCGCTTGC
TTGCGACATCACAATTCTCGCCCGGGCTTTAGATAAGATAAGGCTACTCGAGTAGCCTTATCTTATCTAAAGCTTTTTAATTCACGCATGAAGTCTCGAAGTA
AACACGTCCGTCCTAGAACTGCCGGCGACGAATTAAGGAAGATGAACTCGAGTTCATCTTCCTTAATTCGTCGTTTTTAATTCGATCTGAGTGTACCGCTTGC
AACACGTCCGTCCTAGAACTGCCGGCGTGGTCTGTTTGACGAATATCTCGAGATATTCGTCAAACAGACCACGTTTTTGAATTCGATCTGAGTGTACCGCTTGC
TCAGCCTTTCATTGATTGCGTCCGGATCCTGTGTGGAGAGGGAATGCTCGAGCATTCCCTCTCCACACAGGATTTTTTGAATTCCGAGCTACGGTATCAAGGAA
TTGCGACATCACAATTCTCGCCCGGGCGAGACTCTTCAGCAACATACTCGAGTATGTTGCTGAAGAGTCTCGCTTTTTGAATTCACGCATGAAGTCTCGAAGTA
AACACGTCCGTCCTAGAACTGCCGGCCATGATATGATGCCTAAATACTCGAGTATTTAGGCATCATATCATGGTTTTTGAATTCGATCTGAGTGTACCGCTTGC
AACACGTCCGTCCTAGAACTGCCGGCCTGTGGATGAATACTGTATTCTCGAGAATACAGTATTCATCCACAGGTTTTTGAATTCGATCTGAGTGTACCGCTTGC
TTGCGACATCACAATTCTCGCCCGGGCGAGACTCTTCAGCAACATACTCGAGTATGTTGCTGAAGAGTCTCGCTTTTTAATTCACGCATGAAGTCTCGAAGTA
TTGCGACATCACAATTCTCGCCCGGGCCACGGGAAATATGTAATATCTCGAGATATTACATATTTCCCGTGGCTTTTTAATTCACGCATGAAGTCTCGAAGTA
AACACGTCCGTCCTAGAACTGCCGGCGGAATTTCCAGGAAACTATTCTCGAGAATAGTTTCCTGGAAATTCCGTTTTTAATTCGATCTGAGTGTACCGCTTGC
AACACGTCCGTCCTAGAACTGCCGGCGAAGAGATAATGGATGCCAACTCGAGTTGGCATCCATTATCTCTTCGTTTTTAATTCGATCTGAGTGTACCGCTTGC
AACACGTCCGTCCTAGAACTGCCGGCCCATCTGCTTGATGGCATTACTCGAGTAATGCCATCAAGCAGATGGGTTTTTAATTCGATCTGAGTGTACCGCTTGC
AACACGTCCGTCCTAGAACTGCCGGCCTGGATTCTACACTGGCAAACTCGAGTTTGCCAGTGTAGAATCCAGGTTTTTAATTCGATCTGAGTGTACCGCTTGC
TTCTGTAAGTTTCGTCGGGAACCGGTTCATAGTTTGAGCGTTATACCTCGAGGTATAACGCTCAAACTATGAATTTTTGAATTCTAGTGAGGTGCGGTGTTTAG
TTCTGTAAGTTTCGTCGGGAACCGGTATCTCAGAGGTCCGGAATTTCTCGAGAAATTCCGGACCTCTGAGATATTTTTGAATTCTAGTGAGGTGCGGTGTTTAG
TTCTGTAAGTTTCGTCGGGAACCGGTTAGAGAGGTCACTTACTATTCTCGAGAATAGTAAGTGACCTCTCTAATTTTTGAATTCTAGTGAGGTGCGGTGTTTAG
TTCTGTAAGTTTCGTCGGGAACCGGTCCAGACTCAAGAGTACTAAACTCGAGTTTAGTACTCTTGAGTCTGGATTTTTGAATTCTAGTGAGGTGCGGTGTTTAG
TTGCGACATCACAATTCTCGCCCGGGAGATCCACCACTTTAAGAATCTCGAGATTCTTAAAGTGGTGGATCTCTTTTTAATTCACGCATGAAGTCTCGAAGTA
TTCTGTAAGTTTCGTCGGGAACCGGTGGTATCACTCCTCCTTGCTTCTCGAGAAGCAAGGAGGAGTGATACCATTTTTAATTCTAGTGAGGTGCGGTGTTTAG
TTGCGACATCACAATTCTCGCCCGGGAGGCCATCATTCCGCACCATCTCGAGATGGTGCGGAATGATGGCCTCTTTTTAATTCACGCATGAAGTCTCGAAGTA
AACACGTCCGTCCTAGAACTGCCGGCGTGAGCCTAACCATGATCTTCTCGAGAAGATCATGGTTAGGCTCACGTTTTTAATTCGATCTGAGTGTACCGCTTGC
AACACGTCCGTCCTAGAACTGCCGGCGAGCACATCATCAAGTACAACTCGAGTTGTACTTGATGATGTGCTCGTTTTTAATTCGATCTGAGTGTACCGCTTGC
TTGCGACATCACAATTCTCGCCCGGGATGCTATATTTCCGCATAAGCTCGAGCTTATGCGGAAATATAGCATCTTTTTTGAATTCACGCATGAAGTCTCGAAGTA
TTGCGACATCACAATTCTCGCCCGGGATGTCAGCCTCACCCACACCCTCGAGGGTGTGGGTGAGGCTGACATCTTTTTTGAATTCACGCATGAAGTCTCGAAGTA
TTCTGTAAGTTTCGTCGGGAACCGGTGCAAGCCTGATGCTATATTTCTCGAGAAATATAGCATCAGGCTTGCATTTTTGAATTCTAGTGAGGTGCGGTGTTTAG
TTGCGACATCACAATTCTCGCCCGGGAGTGCCTGAAGGAGTATAAGCTCGAGCTTATACTCCTTCAGGCACTCTTTTTGAATTCACGCATGAAGTCTCGAAGTA
AACACGTCCGTCCTAGAACTGCCGGCGAGCACATCATCAAGTACAACTCGAGTTGTACTTGATGATGTGCTCGTTTTTGAATTCGATCTGAGTGTACCGCTTGC
AACACGTCCGTCCTAGAACTGCCGGCGTGAGCCTAACCATGATCTTCTCGAGAAGATCATGGTTAGGCTCACGTTTTTGAATTCGATCTGAGTGTACCGCTTGC
TTGCGACATCACAATTCTCGCCCGGGAGATCCACCACTTTAAGAATCTCGAGATTCTTAAAGTGGTGGATCTCTTTTTGAATTCACGCATGAAGTCTCGAAGTA
TTGCGACATCACAATTCTCGCCCGGGCAGATGGTCATGGTCAAATACTCGAGTATTTGACCATGACCATCTGCTTTTTTGAATTCACGCATGAAGTCTCGAAGTA
TTGCGACATCACAATTCTCGCCCGGGCACAAGGACCAACGTGTATGCTCGAGCATACACGTTGGTCCTTGTGCTTTTTTGAATTCACGCATGAAGTCTCGAAGTA
AACACGTCCGTCCTAGAACTGCCGGCGAGAATGTCAAGGCAAAGATCTCGAGATCTTTGCCTTGACATTCTCGTTTTTAATTCGATCTGAGTGTACCGCTTGC
TTGCGACATCACAATTCTCGCCCGGGCAAAGATCCAAGACAAGGAACTCGAGTTCCTTGTCTTGGATCTTTGCTTTTTAATTCACGCATGAAGTCTCGAAGTA
AACACGTCCGTCCTAGAACTGCCGGCGAGAACGTCAAAGCAAAGATCTCGAGATCTTTGCTTTGACGTTCTCGTTTTTAATTCGATCTGAGTGTACCGCTTGC
TCAGCCTTTCATTGATTGCGTCCGGAGGTTGATCTTTGCTGGGAAACTCGAGTTTCCCAGCAAAGATCAACCTTTTTTAATTCCGAGCTACGGTATCAAGGAA
TTGCGACATCACAATTCTCGCCCGGGAGGTTGATCTTTGCCGGAAACTCGAGTTTCCGGCAAAGATCAACCTCTTTTTAATTCACGCATGAAGTCTCGAAGTA
TTGCGACATCACAATTCTCGCCCGGGAAGACCCTGACTGGTAAGACCTCGAGGTCTTACCAGTCAGGGTCTTCTTTTTTGAATTCACGCATGAAGTCTCGAAGTA
TCAGCCTTTCATTGATTGCGTCCGGACGCACCCTGTCTGACTACAACTCGAGTTGTAGTCAGACAGGGTGCGTTTTTTTGAATTCCGAGCTACGGTATCAAGGAA
AACACGTCCGTCCTAGAACTGCCGGCTCAGAGGTGGGATGCAAATCCTCGAGGATTTGCATCCCACCTCTGAGTTTTTTGAATTCGATCTGAGTGTACCGCTTGC
AACACGTCCGTCCTAGAACTGCCGGCGTACCCTGTCTGACTACAACCTCGAGGTTGTAGTCAGACAGGGTACGTTTTTTGAATTCGATCTGAGTGTACCGCTTGC
TTCTGTAAGTTTCGTCGGGAACCGGTGGGATGCAGATCTTCGTGAACTCGAGTTCACGAAGATCTGCATCCCATTTTTTGAATTCTAGTGAGGTGCGGTGTTTAG
TTGCGACATCACAATTCTCGCCCGGGCCGAGTGACACCATTGAGAACTCGAGTTCTCAATGGTGTCACTCGGCTTTTTTGAATTCACGCATGAAGTCTCGAAGTA
TTCTGTAAGTTTCGTCGGGAACCGGTCCTCCACTTGGAAACGGTATCTCGAGATACCGTTTCCAAGTGGAGGATTTTTAATTCTAGTGAGGTGCGGTGTTTAG
TTGCGACATCACAATTCTCGCCCGGGACACACCCTTACTCTCCAAACTCGAGTTTGGAGAGTAAGGGTGTGTCTTTTTAATTCACGCATGAAGTCTCGAAGTA
TTCTGTAAGTTTCGTCGGGAACCGGTCCAGACTGTAACGCAGACAACTCGAGTTGTCTGCGTTACAGTCTGGATTTTTAATTCTAGTGAGGTGCGGTGTTTAG
TTCTGTAAGTTTCGTCGGGAACCGGTCCAGACTGTAACGCAGACAACTCGAGTTGTCTGCGTTACAGTCTGGATTTTTGAATTCTAGTGAGGTGCGGTGTTTAG
TTCTGTAAGTTTCGTCGGGAACCGGTCCTCCACTTGGAAACGGTATCTCGAGATACCGTTTCCAAGTGGAGGATTTTTGAATTCTAGTGAGGTGCGGTGTTTAG
TTGCGACATCACAATTCTCGCCCGGGACACACCCTTACTCTCCAAACTCGAGTTTGGAGAGTAAGGGTGTGTCTTTTTGAATTCACGCATGAAGTCTCGAAGTA
AACACGTCCGTCCTAGAACTGCCGGCGGCGACCACAACATCCAGTACTCGAGTACTGGATGTTGTGGTCGCCGTTTTTGAATTCGATCTGAGTGTACCGCTTGC
AACACGTCCGTCCTAGAACTGCCGGCGGCGACCACAACATCCAGTACTCGAGTACTGGATGTTGTGGTCGCCGTTTTTAATTCGATCTGAGTGTACCGCTTGC
AACACGTCCGTCCTAGAACTGCCGGCGCGTAGTCCAGGTGACTGATCTCGAGATCAGTCACCTGGACTACGCGTTTTTAATTCGATCTGAGTGTACCGCTTGC
AACACGTCCGTCCTAGAACTGCCGGCCCTATTAGATACACTTCTTACTCGAGTAAGAAGTGTATCTAATAGGGTTTTTGAATTCGATCTGAGTGTACCGCTTGC
TTGCGACATCACAATTCTCGCCCGGGCCTAGTCAAGCCTGAGAATTCTCGAGAATTCTCAGGCTTGACTAGGCTTTTTGAATTCACGCATGAAGTCTCGAAGTA
TTGCGACATCACAATTCTCGCCCGGGATCTGGAAGACCACCCAAATCTCGAGATTTGGGTGGTCTTCCAGATCTTTTTGAATTCACGCATGAAGTCTCGAAGTA
AACACGTCCGTCCTAGAACTGCCGGCCATCTCTCAATGTTGACGGACTCGAGTCCGTCAACATTGAGAGATGGTTTTTGAATTCGATCTGAGTGTACCGCTTGC
TTGCGACATCACAATTCTCGCCCGGGTCGAAGAGTACGGCCCTGAACTCGAGTTCAGGGCCGTACTCTTCGACTTTTTGAATTCACGCATGAAGTCTCGAAGTA
TTCTGTAAGTTTCGTCGGGAACCGGTATCACACTGCCAGTGTATACCTCGAGGTATACACTGGCAGTGTGATATTTTTGAATTCTAGTGAGGTGCGGTGTTTAG
TTCTGTAAGTTTCGTCGGGAACCGGTAGGATTGACATTCTACAGTTCTCGAGAACTGTAGAATGTCAATCCTATTTTTGAATTCTAGTGAGGTGCGGTGTTTAG
AACACGTCCGTCCTAGAACTGCCGGCAATGTTGACGGACAGCCTATCTCGAGATAGGCTGTCCGTCAACATTGTTTTTGAATTCGATCTGAGTGTACCGCTTGC
TTGCGACATCACAATTCTCGCCCGGGCAGAGAGCAAAGTCTTCTATCTCGAGATAGAAGACTTTGCTCTCTGCTTTTTAATTCACGCATGAAGTCTCGAAGTA
TTGCGACATCACAATTCTCGCCCGGGCAATTACTGAGAGACAACTTCTCGAGAAGTTGTCTCTCAGTAATTGCTTTTTAATTCACGCATGAAGTCTCGAAGTA
TTGCGACATCACAATTCTCGCCCGGGCTCGAGAATACAGAGAGAAACTCGAGTTTCTCTCTGTATTCTCGAGCTTTTTAATTCACGCATGAAGTCTCGAAGTA
TTGCGACATCACAATTCTCGCCCGGGAGAGGAATCTTCTCTCAGTTCTCGAGAACTGAGAGAAGATTCCTCTCTTTTTAATTCACGCATGAAGTCTCGAAGTA
AACACGTCCGTCCTAGAACTGCCGGCTCTGTGTTCTATTATGAGATCTCGAGATCTCATAATAGAACACAGAGTTTTTAATTCGATCTGAGTGTACCGCTTGC
TTGCGACATCACAATTCTCGCCCGGGCAATTACTGAGAGACAACTTCTCGAGAAGTTGTCTCTCAGTAATTGCTTTTTGAATTCACGCATGAAGTCTCGAAGTA
TTGCGACATCACAATTCTCGCCCGGGCAGAGAGCAAAGTCTTCTATCTCGAGATAGAAGACTTTGCTCTCTGCTTTTTGAATTCACGCATGAAGTCTCGAAGTA
AACACGTCCGTCCTAGAACTGCCGGCTCTGTGTTCTATTATGAGATCTCGAGATCTCATAATAGAACACAGAGTTTTTGAATTCGATCTGAGTGTACCGCTTGC
TTGCGACATCACAATTCTCGCCCGGGCTCGAGAATACAGAGAGAAACTCGAGTTTCTCTCTGTATTCTCGAGCTTTTTGAATTCACGCATGAAGTCTCGAAGTA
AACACGTCCGTCCTAGAACTGCCGGCCTCGCTCAACCTGTTTGATACTCGAGTATCAAACAGGTTGAGCGAGGTTTTTTGAATTCGATCTGAGTGTACCGCTTGC
AACACGTCCGTCCTAGAACTGCCGGCCACAATCCAAGAACCTGGATCTCGAGATCCAGGTTCTTGGATTGTGGTTTTTTGAATTCGATCTGAGTGTACCGCTTGC
TTCTGTAAGTTTCGTCGGGAACCGGTCCGCAGTTACCGAGAGTTTCCTCGAGGAAACTCTCGGTAACTGCGGATTTTTGAATTCTAGTGAGGTGCGGTGTTTAG
TTGCGACATCACAATTCTCGCCCGGGTGGAGCCGTACCAGGTATTTCTCGAGAAATACCTGGTACGGCTCCACTTTTTGAATTCACGCATGAAGTCTCGAAGTA
AACACGTCCGTCCTAGAACTGCCGGCCTCACATCTGGAACCGTTTACTCGAGTAAACGGTTCCAGATGTGAGGTTTTTGAATTCGATCTGAGTGTACCGCTTGC
AACACGTCCGTCCTAGAACTGCCGGCTATTCTCAAAGAGGATAATCCTCGAGGATTATCCTCTTTGAGAATAGTTTTTGAATTCGATCTGAGTGTACCGCTTGC
TTGCGACATCACAATTCTCGCCCGGGGGAGCCATGGACTCTCAATTCTCGAGAATTGAGAGTCCATGGCTCCCTTTTTGAATTCACGCATGAAGTCTCGAAGTA
AACACGTCCGTCCTAGAACTGCCGGCCAAGAATACGACAACCACATCTCGAGATGTGGTTGTCGTATTCTTGGTTTTTAATTCGATCTGAGTGTACCGCTTGC
TTGCGACATCACAATTCTCGCCCGGGCTCGATCTGAAGAGGCAGAACTCGAGTTCTGCCTCTTCAGATCGAGCTTTTTAATTCACGCATGAAGTCTCGAAGTA
TTGCGACATCACAATTCTCGCCCGGGCAGCACAAGATTGTGATGGACTCGAGTCCATCACAATCTTGTGCTGCTTTTTAATTCACGCATGAAGTCTCGAAGTA
TTGCGACATCACAATTCTCGCCCGGGAGAATCAAGAGCTCCGAGATCTCGAGATCTCGGAGCTCTTGATTCTCTTTTTAATTCACGCATGAAGTCTCGAAGTA
TTGCGACATCACAATTCTCGCCCGGGAGGGAGTACAGCAAACTGAACTCGAGTTCAGTTTGCTGTACTCCCTCTTTTTAATTCACGCATGAAGTCTCGAAGTA
AACACGTCCGTCCTAGAACTGCCGGCAAACAGGAGGTGATCGATAACTCGAGTTATCGATCACCTCCTGTTTGTTTTTGAATTCGATCTGAGTGTACCGCTTGC
TCAGCCTTTCATTGATTGCGTCCGGATATGGACACCCTGCAGATACCTCGAGGTATCTGCAGGGTGTCCATATTTTTTGAATTCCGAGCTACGGTATCAAGGAA
TTCTGTAAGTTTCGTCGGGAACCGGTGCAGCTGGAAGATCTCAAACCTCGAGGTTTGAGATCTTCCAGCTGCATTTTTGAATTCTAGTGAGGTGCGGTGTTTAG
TTCTGTAAGTTTCGTCGGGAACCGGTGTCCCAAGTGCCAGTATCAGCTCGAGCTGATACTGGCACTTGGGACATTTTTGAATTCTAGTGAGGTGCGGTGTTTAG
TCAGCCTTTCATTGATTGCGTCCGGACCACTTGCCTCGGGCTAATCCTCGAGGATTAGCCCGAGGCAAGTGGTTTTTTGAATTCCGAGCTACGGTATCAAGGAA
AACACGTCCGTCCTAGAACTGCCGGCGAGACCCTGAGTAACAGATACTCGAGTATCTGTTACTCAGGGTCTCGTTTTTGAATTCGATCTGAGTGTACCGCTTGC
AACACGTCCGTCCTAGAACTGCCGGCCTCTCCCTATCACTACCTTACTCGAGTAAGGTAGTGATAGGGAGAGGTTTTTGAATTCGATCTGAGTGTACCGCTTGC
AACACGTCCGTCCTAGAACTGCCGGCTTCCAACAATTTGCCTTCTTCTCGAGAAGAAGGCAAATTGTTGGAAGTTTTTGAATTCGATCTGAGTGTACCGCTTGC
AACACGTCCGTCCTAGAACTGCCGGCCTGCTATGTACAGTTTGTAACTCGAGTTACAAACTGTACATAGCAGGTTTTTGAATTCGATCTGAGTGTACCGCTTGC
TTGCGACATCACAATTCTCGCCCGGGATCCTTAAGTTCGTCGTCTTCTCGAGAAGACGACGAACTTAAGGATCTTTTTGAATTCACGCATGAAGTCTCGAAGTA
TTCTGTAAGTTTCGTCGGGAACCGGTTAACGCACTTGGAGTAATTTCTCGAGAAATTACTCCAAGTGCGTTAATTTTTTGAATTCTAGTGAGGTGCGGTGTTTAG
TCAGCCTTTCATTGATTGCGTCCGGACAAACTCTACTATCCAATATCTCGAGATATTGGATAGTAGAGTTTGTTTTTTTGAATTCCGAGCTACGGTATCAAGGAA
TTGCGACATCACAATTCTCGCCCGGGATGGTCAAGGTCAGTAATTGCTCGAGCAATTACTGACCTTGACCATCTTTTTTGAATTCACGCATGAAGTCTCGAAGTA
TTGCGACATCACAATTCTCGCCCGGGCCCACATTGTGCCTTTATTTCTCGAGAAATAAAGGCACAATGTGGGCTTTTTGAATTCACGCATGAAGTCTCGAAGTA
AACACGTCCGTCCTAGAACTGCCGGCCCACAAAGATGAAGTTGTAACTCGAGTTACAACTTCATCTTTGTGGGTTTTTGAATTCGATCTGAGTGTACCGCTTGC
AACACGTCCGTCCTAGAACTGCCGGCCAGTAATCTACATTTCCATTCTCGAGAATGGAAATGTAGATTACTGGTTTTTGAATTCGATCTGAGTGTACCGCTTGC
AACACGTCCGTCCTAGAACTGCCGGCCTCAGATTCAAGACCTATATCTCGAGATATAGGTCTTGAATCTGAGGTTTTTGAATTCGATCTGAGTGTACCGCTTGC
TTGCGACATCACAATTCTCGCCCGGGCATCCACTTACCAGGATATACTCGAGTATATCCTGGTAAGTGGATGCTTTTTGAATTCACGCATGAAGTCTCGAAGTA
TTGCGACATCACAATTCTCGCCCGGGCCTCTTTCTTCTCAAACAATCTCGAGATTGTTTGAGAAGAAAGAGGCTTTTTAATTCACGCATGAAGTCTCGAAGTA
TTGCGACATCACAATTCTCGCCCGGGCAGGAGAACAATCTGCTGAACTCGAGTTCAGCAGATTGTTCTCCTGCTTTTTAATTCACGCATGAAGTCTCGAAGTA
AACACGTCCGTCCTAGAACTGCCGGCGCTTCTGTGAGACTTGATAACTCGAGTTATCAAGTCTCACAGAAGCGTTTTTAATTCGATCTGAGTGTACCGCTTGC
TTGCGACATCACAATTCTCGCCCGGGCAAGCTATGGATCTAGTGAACTCGAGTTCACTAGATCCATAGCTTGCTTTTTAATTCACGCATGAAGTCTCGAAGTA
TTGCGACATCACAATTCTCGCCCGGGTCCTCAAAGAGCAAATCAAACTCGAGTTTGATTTGCTCTTTGAGGACTTTTTAATTCACGCATGAAGTCTCGAAGTA
TTGCGACATCACAATTCTCGCCCGGGGTGCAAGTGTGGTAGCTATTCTCGAGAATAGCTACCACACTTGCACCTTTTTGAATTCACGCATGAAGTCTCGAAGTA
TTGCGACATCACAATTCTCGCCCGGGAGCAAATCAAAGAACTAATACTCGAGTATTAGTTCTTTGATTTGCTCTTTTTGAATTCACGCATGAAGTCTCGAAGTA
TCAGCCTTTCATTGATTGCGTCCGGAGTTTACCAACTGAGACATTTCTCGAGAAATGTCTCAGTTGGTAAACTTTTTTGAATTCCGAGCTACGGTATCAAGGAA
TTGCGACATCACAATTCTCGCCCGGGCCTCTTTCTTCTCAAACAATCTCGAGATTGTTTGAGAAGAAAGAGGCTTTTTGAATTCACGCATGAAGTCTCGAAGTA
AACACGTCCGTCCTAGAACTGCCGGCGCTTCTGTGAGACTTGATAACTCGAGTTATCAAGTCTCACAGAAGCGTTTTTGAATTCGATCTGAGTGTACCGCTTGC
AACACGTCCGTCCTAGAACTGCCGGCGACTTGATGAAGATCTTAATCTCGAGATTAAGATCTTCATCAAGTCGTTTTTAATTCGATCTGAGTGTACCGCTTGC
TTGCGACATCACAATTCTCGCCCGGGCTGCTTATTACGCTCACTATCTCGAGATAGTGAGCGTAATAAGCAGCTTTTTAATTCACGCATGAAGTCTCGAAGTA
TTGCGACATCACAATTCTCGCCCGGGCTGAGTATTATAGACAACAACTCGAGTTGTTGTCTATAATACTCAGCTTTTTAATTCACGCATGAAGTCTCGAAGTA
AACACGTCCGTCCTAGAACTGCCGGCCCGAAAGGATAGCACAAATACTCGAGTATTTGTGCTATCCTTTCGGGTTTTTAATTCGATCTGAGTGTACCGCTTGC
AACACGTCCGTCCTAGAACTGCCGGCCTTTAGAAGATGGAGATCAACTCGAGTTGATCTCCATCTTCTAAAGGTTTTTAATTCGATCTGAGTGTACCGCTTGC
TTCTGTAAGTTTCGTCGGGAACCGGTACAACCCTGCACCTTATAATCTCGAGATTATAAGGTGCAGGGTTGTATTTTTGAATTCTAGTGAGGTGCGGTGTTTAG
TCAGCCTTTCATTGATTGCGTCCGGACTACTGATAGGAGGTTAATACTCGAGTATTAACCTCCTATCAGTAGTTTTTTGAATTCCGAGCTACGGTATCAAGGAA
TTGCGACATCACAATTCTCGCCCGGGCTTATTACGCTCACTATTATCTCGAGATAATAGTGAGCGTAATAAGCTTTTTGAATTCACGCATGAAGTCTCGAAGTA
TTGCGACATCACAATTCTCGCCCGGGATTACAGGAGACCCATATAACTCGAGTTATATGGGTCTCCTGTAATCTTTTTTGAATTCACGCATGAAGTCTCGAAGTA
AACACGTCCGTCCTAGAACTGCCGGCAGCACCTCAGGGCCAATAATCTCGAGATTATTGGCCCTGAGGTGCTGTTTTTGAATTCGATCTGAGTGTACCGCTTGC
AACACGTCCGTCCTAGAACTGCCGGCCCAGAATTGTCCCTTTGTATCTCGAGATACAAAGGGACAATTCTGGGTTTTTAATTCGATCTGAGTGTACCGCTTGC
AACACGTCCGTCCTAGAACTGCCGGCCTCGATCAGAACTCCACAAACTCGAGTTTGTGGAGTTCTGATCGAGGTTTTTAATTCGATCTGAGTGTACCGCTTGC
TTGCGACATCACAATTCTCGCCCGGGCTGTGTGTCTTCAACCTGATCTCGAGATCAGGTTGAAGACACACAGCTTTTTAATTCACGCATGAAGTCTCGAAGTA
TTGCGACATCACAATTCTCGCCCGGGTGTGAGAATAGCCAAGAGTTCTCGAGAACTCTTGGCTATTCTCACACTTTTTAATTCACGCATGAAGTCTCGAAGTA
AACACGTCCGTCCTAGAACTGCCGGCCAGGCTGAGTGTGAGAATAGCTCGAGCTATTCTCACACTCAGCCTGGTTTTTTGAATTCGATCTGAGTGTACCGCTTGC
TTGCGACATCACAATTCTCGCCCGGGCTATTTCAATGGTGTGAAAGCTCGAGCTTTCACACCATTGAAATAGCTTTTTTGAATTCACGCATGAAGTCTCGAAGTA
TCAGCCTTTCATTGATTGCGTCCGGAGATCCTGAATGACGTGATTACTCGAGTAATCACGTCATTCAGGATCTTTTTTGAATTCCGAGCTACGGTATCAAGGAA
TTCTGTAAGTTTCGTCGGGAACCGGTCAGGACTCACGTAGCATTAACTCGAGTTAATGCTACGTGAGTCCTGATTTTTGAATTCTAGTGAGGTGCGGTGTTTAG
TCAGCCTTTCATTGATTGCGTCCGGATGGTGTGAAAGTCCAAATACCTCGAGGTATTTGGACTTTCACACCATTTTTTTGAATTCCGAGCTACGGTATCAAGGAA
AACACGTCCGTCCTAGAACTGCCGGCTCGATCAGAACTCCACAAACCTCGAGGTTTGTGGAGTTCTGATCGAGTTTTTGAATTCGATCTGAGTGTACCGCTTGC
AACACGTCCGTCCTAGAACTGCCGGCAAGACATCCACCGCCAAATCCTCGAGGATTTGGCGGTGGATGTCTTGTTTTTGAATTCGATCTGAGTGTACCGCTTGC
AACACGTCCGTCCTAGAACTGCCGGCCCATCAAAGGCCTCTCAAAGCTCGAGCTTTGAGAGGCCTTTGATGGGTTTTTGAATTCGATCTGAGTGTACCGCTTGC
AACACGTCCGTCCTAGAACTGCCGGCGCTTGGATCAGTGACCATTTCTCGAGAAATGGTCACTGATCCAAGCGTTTTTGAATTCGATCTGAGTGTACCGCTTGC
TTGCGACATCACAATTCTCGCCCGGGCAGCTGGAAATAGAATTATTCTCGAGAATAATTCTATTTCCAGCTGCTTTTTGAATTCACGCATGAAGTCTCGAAGTA
AACACGTCCGTCCTAGAACTGCCGGCTCAGGACTCACGTAGCATTACTCGAGTAATGCTACGTGAGTCCTGAGTTTTTAATTCGATCTGAGTGTACCGCTTGC
AACACGTCCGTCCTAGAACTGCCGGCAGAATGTAAATCAGGCCAAACTCGAGTTTGGCCTGATTTACATTCTGTTTTTAATTCGATCTGAGTGTACCGCTTGC
TCAGCCTTTCATTGATTGCGTCCGGAGTCCAGAATGCCACCACAAACTCGAGTTTGTGGTGGCATTCTGGACTTTTTTAATTCCGAGCTACGGTATCAAGGAA
TTCTGTAAGTTTCGTCGGGAACCGGTATTTGCTGTTCCTTGTCTACCTCGAGGTAGACAAGGAACAGCAAATATTTTTAATTCTAGTGAGGTGCGGTGTTTAG
AACACGTCCGTCCTAGAACTGCCGGCAAGATGAAAGTGCTGAGATTCTCGAGAATCTCAGCACTTTCATCTTGTTTTTAATTCGATCTGAGTGTACCGCTTGC
AACACGTCCGTCCTAGAACTGCCGGCATTGGTTTCTTCTGGGTTGACTCGAGTCAACCCAGAAGAAACCAATGTTTTTAATTCGATCTGAGTGTACCGCTTGC
AACACGTCCGTCCTAGAACTGCCGGCAAGATGAAAGTGCTGAGATTCTCGAGAATCTCAGCACTTTCATCTTGTTTTTGAATTCGATCTGAGTGTACCGCTTGC
TTCTGTAAGTTTCGTCGGGAACCGGTATTTGCTGTTCCTTGTCTACCTCGAGGTAGACAAGGAACAGCAAATATTTTTGAATTCTAGTGAGGTGCGGTGTTTAG
AACACGTCCGTCCTAGAACTGCCGGCATTGGTTTCTTCTGGGTTGACTCGAGTCAACCCAGAAGAAACCAATGTTTTTGAATTCGATCTGAGTGTACCGCTTGC
AACACGTCCGTCCTAGAACTGCCGGCAGAATGTAAATCAGGCCAAACTCGAGTTTGGCCTGATTTACATTCTGTTTTTGAATTCGATCTGAGTGTACCGCTTGC
TCAGCCTTTCATTGATTGCGTCCGGAGTCCAGAATGCCACCACAAACTCGAGTTTGTGGTGGCATTCTGGACTTTTTTGAATTCCGAGCTACGGTATCAAGGAA
TTGCGACATCACAATTCTCGCCCGGGCATTGTGCATCGCGACATCACTCGAGTGATGTCGCGATGCACAATGCTTTTTTGAATTCACGCATGAAGTCTCGAAGTA
AACACGTCCGTCCTAGAACTGCCGGCCTGAAGCATTAGAATGATTCCTCGAGGAATCATTCTAATGCTTCAGGTTTTTTGAATTCGATCTGAGTGTACCGCTTGC
TCAGCCTTTCATTGATTGCGTCCGGAGAAGTTCGTCTCGGTCTATGCTCGAGCATAGACCGAGACGAACTTCTTTTTTGAATTCCGAGCTACGGTATCAAGGAA
TTGCGACATCACAATTCTCGCCCGGGCATCATCGAACGGCTAAATACTCGAGTATTTAGCCGTTCGATGATGCTTTTTGAATTCACGCATGAAGTCTCGAAGTA
TTCTGTAAGTTTCGTCGGGAACCGGTCCCACTCCCTCTGGTTTATACTCGAGTATAAACCAGAGGGAGTGGGATTTTTGAATTCTAGTGAGGTGCGGTGTTTAG
TCAGCCTTTCATTGATTGCGTCCGGAGTCCTGCACCACATCTATATCTCGAGATATAGATGTGGTGCAGGACTTTTTTGAATTCCGAGCTACGGTATCAAGGAA
AACACGTCCGTCCTAGAACTGCCGGCAAGCTGGATAAGGTGAATTTCTCGAGAAATTCACCTTATCCAGCTTGTTTTTGAATTCGATCTGAGTGTACCGCTTGC
AACACGTCCGTCCTAGAACTGCCGGCTTCGACCAGTTCTTTGCGGACTCGAGTCCGCAAAGAACTGGTCGAAGTTTTTAATTCGATCTGAGTGTACCGCTTGC
TTCTGTAAGTTTCGTCGGGAACCGGTGCCCACAACACGATAGCCATCTCGAGATGGCTATCGTGTTGTGGGCATTTTTAATTCTAGTGAGGTGCGGTGTTTAG
TTCTGTAAGTTTCGTCGGGAACCGGTGGGCAGGAGCTAATGTTTCGCTCGAGCGAAACATTAGCTCCTGCCCATTTTTAATTCTAGTGAGGTGCGGTGTTTAG
TTGCGACATCACAATTCTCGCCCGGGTCCTTAGTCACACACGGCAACTCGAGTTGCCGTGTGTGACTAAGGACTTTTTAATTCACGCATGAAGTCTCGAAGTA
TTGCGACATCACAATTCTCGCCCGGGAGCATTGGAGTGACCTTGTACTCGAGTACAAGGTCACTCCAATGCTCTTTTTAATTCACGCATGAAGTCTCGAAGTA
AACACGTCCGTCCTAGAACTGCCGGCCAGAGGAGAAGGGAATCATTCTCGAGAATGATTCCCTTCTCCTCTGGTTTTTGAATTCGATCTGAGTGTACCGCTTGC
TTGCGACATCACAATTCTCGCCCGGGCTCAGACAAAGGCAACGAATCTCGAGATTCGTTGCCTTTGTCTGAGCTTTTTGAATTCACGCATGAAGTCTCGAAGTA
AACACGTCCGTCCTAGAACTGCCGGCCGAGGATATGACGTTGACTTCTCGAGAAGTCAACGTCATATCCTCGGTTTTTGAATTCGATCTGAGTGTACCGCTTGC
AACACGTCCGTCCTAGAACTGCCGGCGATACTGAAAGTTCCAAGTTCTCGAGAACTTGGAACTTTCAGTATCGTTTTTGAATTCGATCTGAGTGTACCGCTTGC
AACACGTCCGTCCTAGAACTGCCGGCTCAGACAAAGGCAACGAATTCTCGAGAATTCGTTGCCTTTGTCTGAGTTTTTGAATTCGATCTGAGTGTACCGCTTGC
TCAGCCTTTCATTGATTGCGTCCGGACCATCGCCAAGCTGATTAAACTCGAGTTTAATCAGCTTGGCGATGGTTTTTTGAATTCCGAGCTACGGTATCAAGGAA
TTGCGACATCACAATTCTCGCCCGGGCCCGTCATCATGGTCATTATCTCGAGATAATGACCATGATGACGGGCTTTTTGAATTCACGCATGAAGTCTCGAAGTA
TCAGCCTTTCATTGATTGCGTCCGGATCCGTGGCTTGAGATCTTTACTCGAGTAAAGATCTCAAGCCACGGATTTTTTGAATTCCGAGCTACGGTATCAAGGAA
TCAGCCTTTCATTGATTGCGTCCGGAGGTAACTTCAGTGCGTTTATCTCGAGATAAACGCACTGAAGTTACCTTTTTTGAATTCCGAGCTACGGTATCAAGGAA
TTGCGACATCACAATTCTCGCCCGGGCAGACAACATAAACATCTTTCTCGAGAAAGATGTTTATGTTGTCTGCTTTTTGAATTCACGCATGAAGTCTCGAAGTA
TTGCGACATCACAATTCTCGCCCGGGCCTATACAGTGTACGGATAACTCGAGTTATCCGTACACTGTATAGGCTTTTTGAATTCACGCATGAAGTCTCGAAGTA
TTGCGACATCACAATTCTCGCCCGGGCAGTCCTTTGCTCCATGAAACTCGAGTTTCATGGAGCAAAGGACTGCTTTTTGAATTCACGCATGAAGTCTCGAAGTA
AACACGTCCGTCCTAGAACTGCCGGCCTATACAGTGTACGGATAAACTCGAGTTTATCCGTACACTGTATAGGTTTTTGAATTCGATCTGAGTGTACCGCTTGC
TTGCGACATCACAATTCTCGCCCGGGCTGTCACTTCAACAGACTATCTCGAGATAGTCTGTTGAAGTGACAGCTTTTTGAATTCACGCATGAAGTCTCGAAGTA
TTCTGTAAGTTTCGTCGGGAACCGGTGCCACCTGGAGACCATAATGCTCGAGCATTATGGTCTCCAGGTGGCATTTTTGAATTCTAGTGAGGTGCGGTGTTTAG
TTCTGTAAGTTTCGTCGGGAACCGGTTTATGCTATAGGTGATATTCCTCGAGGAATATCACCTATAGCATAAATTTTTGAATTCTAGTGAGGTGCGGTGTTTAG
AACACGTCCGTCCTAGAACTGCCGGCAGTGACTCGGTGGTACTAAGCTCGAGCTTAGTACCACCGAGTCACTGTTTTTGAATTCGATCTGAGTGTACCGCTTGC
TTCTGTAAGTTTCGTCGGGAACCGGTCCACTCAAGATAACAATTATCTCGAGATAATTGTTATCTTGAGTGGATTTTTGAATTCTAGTGAGGTGCGGTGTTTAG
AACACGTCCGTCCTAGAACTGCCGGCCTTCTTAGTATGCTTCATAACTCGAGTTATGAAGCATACTAAGAAGGTTTTTGAATTCGATCTGAGTGTACCGCTTGC
AACACGTCCGTCCTAGAACTGCCGGCCCACGATCAACTTGGGTATTCTCGAGAATACCCAAGTTGATCGTGGGTTTTTGAATTCGATCTGAGTGTACCGCTTGC
TTGCGACATCACAATTCTCGCCCGGGCCAATGGATTGTTGATGCTACTCGAGTAGCATCAACAATCCATTGGCTTTTTGAATTCACGCATGAAGTCTCGAAGTA
TTGCGACATCACAATTCTCGCCCGGGAGTCCTTACAGTGAGTGATACTCGAGTATCACTCACTGTAAGGACTCTTTTTGAATTCACGCATGAAGTCTCGAAGTA
AACACGTCCGTCCTAGAACTGCCGGCCAGAATACCATCGGTGTATACTCGAGTATACACCGATGGTATTCTGGTTTTTGAATTCGATCTGAGTGTACCGCTTGC
TCAGCCTTTCATTGATTGCGTCCGGAGTGGAAGATACCGAACTTATCTCGAGATAAGTTCGGTATCTTCCACTTTTTTGAATTCCGAGCTACGGTATCAAGGAA
TTCTGTAAGTTTCGTCGGGAACCGGTCTCATGTATCTCGTGTTTATCTCGAGATAAACACGAGATACATGAGATTTTTGAATTCTAGTGAGGTGCGGTGTTTAG
TCAGCCTTTCATTGATTGCGTCCGGATAGTTCCTCATCACATATAACTCGAGTTATATGTGATGAGGAACTATTTTTTGAATTCCGAGCTACGGTATCAAGGAA
AACACGTCCGTCCTAGAACTGCCGGCCCATCGGCCATGACATTAAACTCGAGTTTAATGTCATGGCCGATGGGTTTTTGAATTCGATCTGAGTGTACCGCTTGC
TTGCGACATCACAATTCTCGCCCGGGAAGACCGCAGTGGGATAAATCTCGAGATTTATCCCACTGCGGTCTTCTTTTTGAATTCACGCATGAAGTCTCGAAGTA
AACACGTCCGTCCTAGAACTGCCGGCAGTCACAGTGCTGTCGATATCTCGAGATATCGACAGCACTGTGACTGTTTTTGAATTCGATCTGAGTGTACCGCTTGC
AACACGTCCGTCCTAGAACTGCCGGCATCATCAAAGCAAGGTTATCCTCGAGGATAACCTTGCTTTGATGATGTTTTTGAATTCGATCTGAGTGTACCGCTTGC
TTGCGACATCACAATTCTCGCCCGGGTCAACATCTTGAACTATATTCTCGAGAATATAGTTCAAGATGTTGACTTTTTGAATTCACGCATGAAGTCTCGAAGTA
AACACGTCCGTCCTAGAACTGCCGGCCAGCTTGGTTCCAGGAATTTCTCGAGAAATTCCTGGAACCAAGCTGGTTTTTGAATTCGATCTGAGTGTACCGCTTGC
TTGCGACATCACAATTCTCGCCCGGGCACATTGTGAATGACATGAACTCGAGTTCATGTCATTCACAATGTGCTTTTTGAATTCACGCATGAAGTCTCGAAGTA
TTGCGACATCACAATTCTCGCCCGGGCCTACATCCTAACTCGATTTCTCGAGAAATCGAGTTAGGATGTAGGCTTTTTGAATTCACGCATGAAGTCTCGAAGTA
TTCTGTAAGTTTCGTCGGGAACCGGTGCTCTAAACAACCCTGAGATCTCGAGATCTCAGGGTTGTTTAGAGCATTTTTGAATTCTAGTGAGGTGCGGTGTTTAG
AACACGTCCGTCCTAGAACTGCCGGCCTGGAGTCCTTCAACAGTTTCTCGAGAAACTGTTGAAGGACTCCAGGTTTTTGAATTCGATCTGAGTGTACCGCTTGC
AACACGTCCGTCCTAGAACTGCCGGCTGCGCCTAACTCGGTATTAACTCGAGTTAATACCGAGTTAGGCGCAGTTTTTGAATTCGATCTGAGTGTACCGCTTGC
AACACGTCCGTCCTAGAACTGCCGGCGAGGCTATGAATTGGACCTTCTCGAGAAGGTCCAATTCATAGCCTCGTTTTTAATTCGATCTGAGTGTACCGCTTGC
TTGCGACATCACAATTCTCGCCCGGGCCATTGAGAAGTTCGTGGATCTCGAGATCCACGAACTTCTCAATGGCTTTTTAATTCACGCATGAAGTCTCGAAGTA
TTGCGACATCACAATTCTCGCCCGGGCTGGGCATGACAAATAGGTTCTCGAGAACCTATTTGTCATGCCCAGCTTTTTAATTCACGCATGAAGTCTCGAAGTA
AACACGTCCGTCCTAGAACTGCCGGCGCTGTCTATAGCCACGTGATCTCGAGATCACGTGGCTATAGACAGCGTTTTTAATTCGATCTGAGTGTACCGCTTGC
TTCTGTAAGTTTCGTCGGGAACCGGTGAGTTATTGGATGAAGCCTTCTCGAGAAGGCTTCATCCAATAACTCATTTTTAATTCTAGTGAGGTGCGGTGTTTAG
AACACGTCCGTCCTAGAACTGCCGGCCACGCTTCCATCGTGAAAGACTCGAGTCTTTCACGATGGAAGCGTGGTTTTTTGAATTCGATCTGAGTGTACCGCTTGC
AACACGTCCGTCCTAGAACTGCCGGCAAGCAAGGCTGTGCACATTTCTCGAGAAATGTGCACAGCCTTGCTTGTTTTTTGAATTCGATCTGAGTGTACCGCTTGC
TTCTGTAAGTTTCGTCGGGAACCGGTGCAGGTTAACTTCTTGTTATCTCGAGATAACAAGAAGTTAACCTGCATTTTTTGAATTCTAGTGAGGTGCGGTGTTTAG
AACACGTCCGTCCTAGAACTGCCGGCATTGGGCACTTCTGCAAGAGCTCGAGCTCTTGCAGAAGTGCCCAATGTTTTTTGAATTCGATCTGAGTGTACCGCTTGC
TTCTGTAAGTTTCGTCGGGAACCGGTCAGGCCCTGAAGCTGTTTCACTCGAGTGAAACAGCTTCAGGGCCTGATTTTTTGAATTCTAGTGAGGTGCGGTGTTTAG
AACACGTCCGTCCTAGAACTGCCGGCTCTGAAGTTATCTCGGACCACTCGAGTGGTCCGAGATAACTTCAGAGTTTTTTGAATTCGATCTGAGTGTACCGCTTGC
AACACGTCCGTCCTAGAACTGCCGGCACCGCAGGCAAACTTGTCTCCTCGAGGAGACAAGTTTGCCTGCGGTGTTTTTTGAATTCGATCTGAGTGTACCGCTTGC
AACACGTCCGTCCTAGAACTGCCGGCAAGATCACCAGTGTTGCCAACTCGAGTTGGCAACACTGGTGATCTTGTTTTTTGAATTCGATCTGAGTGTACCGCTTGC
AACACGTCCGTCCTAGAACTGCCGGCTGAGAGACAAGGCATGAACTCTCGAGAGTTCATGCCTTGTCTCTCAGTTTTTAATTCGATCTGAGTGTACCGCTTGC
TTGCGACATCACAATTCTCGCCCGGGTGGCTAAACAAACTGAATCTCTCGAGAGATTCAGTTTGTTTAGCCACTTTTTAATTCACGCATGAAGTCTCGAAGTA
AACACGTCCGTCCTAGAACTGCCGGCACAGGGTTGGTATAATCATACTCGAGTATGATTATACCAACCCTGTGTTTTTAATTCGATCTGAGTGTACCGCTTGC
TTGCGACATCACAATTCTCGCCCGGGCACTCTCGTAATGATGTCATCTCGAGATGACATCATTACGAGAGTGCTTTTTAATTCACGCATGAAGTCTCGAAGTA
AACACGTCCGTCCTAGAACTGCCGGCTACAGCTTCGGGATCCTAATCTCGAGATTAGGATCCCGAAGCTGTAGTTTTTAATTCGATCTGAGTGTACCGCTTGC
TTGCGACATCACAATTCTCGCCCGGGACAACAACTACTTGACTATGCTCGAGCATAGTCAAGTAGTTGTTGTCTTTTTTGAATTCACGCATGAAGTCTCGAAGTA
TTGCGACATCACAATTCTCGCCCGGGAACTGTTTGTTAACGTAAACCTCGAGGTTTACGTTAACAAACAGTTCTTTTTTGAATTCACGCATGAAGTCTCGAAGTA
TTGCGACATCACAATTCTCGCCCGGGCCGGCTCTGGTGACTAAATTCTCGAGAATTTAGTCACCAGAGCCGGCTTTTTGAATTCACGCATGAAGTCTCGAAGTA
TTCTGTAAGTTTCGTCGGGAACCGGTCGTAAACTCGAAGGCGATATCTCGAGATATCGCCTTCGAGTTTACGATTTTTGAATTCTAGTGAGGTGCGGTGTTTAG
TCAGCCTTTCATTGATTGCGTCCGGAGGCCACAGGGTTGGTATAATCTCGAGATTATACCAACCCTGTGGCCTTTTTTGAATTCCGAGCTACGGTATCAAGGAA
TTGCGACATCACAATTCTCGCCCGGGTTCGCAAGAAGGCCCTAAAGCTCGAGCTTTAGGGCCTTCTTGCGAACTTTTTGAATTCACGCATGAAGTCTCGAAGTA
TTGCGACATCACAATTCTCGCCCGGGGCGACCGCTCGTTAACATATCTCGAGATATGTTAACGAGCGGTCGCCTTTTTGAATTCACGCATGAAGTCTCGAAGTA
AACACGTCCGTCCTAGAACTGCCGGCCAGAATATCTCCAAGACGATCTCGAGATCGTCTTGGAGATATTCTGGTTTTTGAATTCGATCTGAGTGTACCGCTTGC
TTGCGACATCACAATTCTCGCCCGGGCCTCATCAAGGGTAAGAAATCTCGAGATTTCTTACCCTTGATGAGGCTTTTTGAATTCACGCATGAAGTCTCGAAGTA
TTGCGACATCACAATTCTCGCCCGGGCGAGTGTTGTCTCGACCCAACTCGAGTTGGGTCGAGACAACACTCGCTTTTTGAATTCACGCATGAAGTCTCGAAGTA
TTGCGACATCACAATTCTCGCCCGGGCTGAGCTTTAGCCGAGAGTACTCGAGTACTCTCGGCTAAAGCTCAGCTTTTTGAATTCACGCATGAAGTCTCGAAGTA
AACACGTCCGTCCTAGAACTGCCGGCCTAGCATGTACCAGCGCCTACTCGAGTAGGCGCTGGTACATGCTAGGTTTTTGAATTCGATCTGAGTGTACCGCTTGC
AACACGTCCGTCCTAGAACTGCCGGCGATGACATCAAGAGCGTGTTCTCGAGAACACGCTCTTGATGTCATCGTTTTTAATTCGATCTGAGTGTACCGCTTGC
TTGCGACATCACAATTCTCGCCCGGGTCATCATCTACCAAGAGAAACTCGAGTTTCTCTTGGTAGATGATGACTTTTTAATTCACGCATGAAGTCTCGAAGTA
AACACGTCCGTCCTAGAACTGCCGGCGTCCCAAGATGCTGTGTCTTCTCGAGAAGACACAGCATCTTGGGACGTTTTTAATTCGATCTGAGTGTACCGCTTGC
TCAGCCTTTCATTGATTGCGTCCGGAGACTCCATCAAGATGGAGAACTCGAGTTCTCCATCTTGATGGAGTCTTTTTTAATTCCGAGCTACGGTATCAAGGAA
TTCTGTAAGTTTCGTCGGGAACCGGTGCAGAAATCATTGTCAAGATCTCGAGATCTTGACAATGATTTCTGCATTTTTAATTCTAGTGAGGTGCGGTGTTTAG
TCAGCCTTTCATTGATTGCGTCCGGACGTGGGCTCTATCTACTATGCTCGAGCATAGTAGATAGAGCCCACGTTTTTTGAATTCCGAGCTACGGTATCAAGGAA
AACACGTCCGTCCTAGAACTGCCGGCGATGACATCAAGAGCGTGTTCTCGAGAACACGCTCTTGATGTCATCGTTTTTGAATTCGATCTGAGTGTACCGCTTGC
TTCTGTAAGTTTCGTCGGGAACCGGTGCAGAAATCATTGTCAAGATCTCGAGATCTTGACAATGATTTCTGCATTTTTGAATTCTAGTGAGGTGCGGTGTTTAG
TTGCGACATCACAATTCTCGCCCGGGTCATCATCTACCAAGAGAAACTCGAGTTTCTCTTGGTAGATGATGACTTTTTGAATTCACGCATGAAGTCTCGAAGTA
AACACGTCCGTCCTAGAACTGCCGGCCTGTGGCTAAGTAAACCATACTCGAGTATGGTTTACTTAGCCACAGGTTTTTGAATTCGATCTGAGTGTACCGCTTGC
TTGCGACATCACAATTCTCGCCCGGGCCATCTTTGAGATCAGCTATCTCGAGATAGCTGATCTCAAAGATGGCTTTTTGAATTCACGCATGAAGTCTCGAAGTA
AACACGTCCGTCCTAGAACTGCCGGCCTGCTCATCAACAAGGAGAACTCGAGTTCTCCTTGTTGATGAGCAGGTTTTTGAATTCGATCTGAGTGTACCGCTTGC
TTGCGACATCACAATTCTCGCCCGGGCCAACCATCTGTCACTACTTCTCGAGAAGTAGTGACAGATGGTTGGCTTTTTGAATTCACGCATGAAGTCTCGAAGTA
TTGCGACATCACAATTCTCGCCCGGGCTAAGCTGGATGAAAGAGAACTCGAGTTCTCTTTCATCCAGCTTAGCTTTTTGAATTCACGCATGAAGTCTCGAAGTA
TTCTGTAAGTTTCGTCGGGAACCGGTATGACAACCTAGAGAAGTACCTCGAGGTACTTCTCTAGGTTGTCATATTTTTGAATTCTAGTGAGGTGCGGTGTTTAG
AACACGTCCGTCCTAGAACTGCCGGCAGAAGACATTGCTTATTGGACTCGAGTCCAATAAGCAATGTCTTCTGTTTTTGAATTCGATCTGAGTGTACCGCTTGC
TCAGCCTTTCATTGATTGCGTCCGGAGATTGACATTGACTGCTTAACTCGAGTTAAGCAGTCAATGTCAATCTTTTTTAATTCCGAGCTACGGTATCAAGGAA
AACACGTCCGTCCTAGAACTGCCGGCCTGAAGTACCTGAAGTTGTTCTCGAGAACAACTTCAGGTACTTCAGGTTTTTAATTCGATCTGAGTGTACCGCTTGC
TTGCGACATCACAATTCTCGCCCGGGCATCTAATCCTCTGTCACATCTCGAGATGTGACAGAGGATTAGATGCTTTTTAATTCACGCATGAAGTCTCGAAGTA
AACACGTCCGTCCTAGAACTGCCGGCCTGCCTTTATTCATCACCATCTCGAGATGGTGATGAATAAAGGCAGGTTTTTAATTCGATCTGAGTGTACCGCTTGC
TTCTGTAAGTTTCGTCGGGAACCGGTGGCCCTGTATCTTCTCTAAACTCGAGTTTAGAGAAGATACAGGGCCATTTTTAATTCTAGTGAGGTGCGGTGTTTAG
TCAGCCTTTCATTGATTGCGTCCGGAGTCAACCTAAGGTCTATATTCTCGAGAATATAGACCTTAGGTTGACTTTTTTGAATTCCGAGCTACGGTATCAAGGAA
TCAGCCTTTCATTGATTGCGTCCGGAGTCGAGCAATAGGCAATAACCTCGAGGTTATTGCCTATTGCTCGACTTTTTTGAATTCCGAGCTACGGTATCAAGGAA
TCAGCCTTTCATTGATTGCGTCCGGATATCCAGACTGGTCGTAATACTCGAGTATTACGACCAGTCTGGATATTTTTTGAATTCCGAGCTACGGTATCAAGGAA
TTCTGTAAGTTTCGTCGGGAACCGGTTCTGCCCATAGCCAATATAACTCGAGTTATATTGGCTATGGGCAGAATTTTTGAATTCTAGTGAGGTGCGGTGTTTAG
AACACGTCCGTCCTAGAACTGCCGGCACTCAGCCCAATACGAAATACTCGAGTATTTCGTATTGGGCTGAGTGTTTTTGAATTCGATCTGAGTGTACCGCTTGC
TCAGCCTTTCATTGATTGCGTCCGGAGATTGACATTGACTGCTTAACTCGAGTTAAGCAGTCAATGTCAATCTTTTTTGAATTCCGAGCTACGGTATCAAGGAA
AACACGTCCGTCCTAGAACTGCCGGCAGACGGAAGGGTAAACAATACTCGAGTATTGTTTACCCTTCCGTCTGTTTTTAATTCGATCTGAGTGTACCGCTTGC
AACACGTCCGTCCTAGAACTGCCGGCCAAACCTACATTCCCTGCTACTCGAGTAGCAGGGAATGTAGGTTTGGTTTTTAATTCGATCTGAGTGTACCGCTTGC
TTGCGACATCACAATTCTCGCCCGGGATAGTGAACAACAAGGCCCACTCGAGTGGGCCTTGTTGTTCACTATCTTTTTAATTCACGCATGAAGTCTCGAAGTA
AACACGTCCGTCCTAGAACTGCCGGCATTCCCTGCTACTTCATCCACTCGAGTGGATGAAGTAGCAGGGAATGTTTTTAATTCGATCTGAGTGTACCGCTTGC
AACACGTCCGTCCTAGAACTGCCGGCCTACATTCCCTGCTACTTCACTCGAGTGAAGTAGCAGGGAATGTAGGTTTTTAATTCGATCTGAGTGTACCGCTTGC
TTGCGACATCACAATTCTCGCCCGGGTGACAAGATGCTGAAGTATGCTCGAGCATACTTCAGCATCTTGTCACTTTTTTGAATTCACGCATGAAGTCTCGAAGTA
TCAGCCTTTCATTGATTGCGTCCGGACTTGACCAAGGACGTCACAACTCGAGTTGTGACGTCCTTGGTCAAGTTTTTTTGAATTCCGAGCTACGGTATCAAGGAA
TTGCGACATCACAATTCTCGCCCGGGACAAGTGGGTCATCGAAGAACTCGAGTTCTTCGATGACCCACTTGTCTTTTTTGAATTCACGCATGAAGTCTCGAAGTA
TTGCGACATCACAATTCTCGCCCGGGCCTACTGGTCATTGATCATCCTCGAGGATGATCAATGACCAGTAGGCTTTTTTGAATTCACGCATGAAGTCTCGAAGTA
TTGCGACATCACAATTCTCGCCCGGGAGCGTATTCATGTGGGCAAACTCGAGTTTGCCCACATGAATACGCTCTTTTTGAATTCACGCATGAAGTCTCGAAGTA
TTGCGACATCACAATTCTCGCCCGGGCAAGTATCCATTGAAGAAATCTCGAGATTTCTTCAATGGATACTTGCTTTTTGAATTCACGCATGAAGTCTCGAAGTA
TTGCGACATCACAATTCTCGCCCGGGTGGTCCTACTAGGAGAAATACTCGAGTATTTCTCCTAGTAGGACCACTTTTTGAATTCACGCATGAAGTCTCGAAGTA
AACACGTCCGTCCTAGAACTGCCGGCACTTGGTTCTGCTTCGAGATCTCGAGATCTCGAAGCAGAACCAAGTGTTTTTGAATTCGATCTGAGTGTACCGCTTGC
TCAGCCTTTCATTGATTGCGTCCGGAGCAGATACTCTTGATGAGTACTCGAGTACTCATCAAGAGTATCTGCTTTTTTGAATTCCGAGCTACGGTATCAAGGAA
TTCTGTAAGTTTCGTCGGGAACCGGTTGCAAACTTAGTGCTACATCCTCGAGGATGTAGCACTAAGTTTGCAATTTTTGAATTCTAGTGAGGTGCGGTGTTTAG
TTGCGACATCACAATTCTCGCCCGGGCAACATGAAGAAATCGTGTACTCGAGTACACGATTTCTTCATGTTGCTTTTTGAATTCACGCATGAAGTCTCGAAGTA
AACACGTCCGTCCTAGAACTGCCGGCAGCCTGGACTTTACAGTTATCTCGAGATAACTGTAAAGTCCAGGCTGTTTTTAATTCGATCTGAGTGTACCGCTTGC
TTGCGACATCACAATTCTCGCCCGGGCAACCGTGTATCTGGACAAACTCGAGTTTGTCCAGATACACGGTTGCTTTTTAATTCACGCATGAAGTCTCGAAGTA
TTGCGACATCACAATTCTCGCCCGGGCAGCCATAGCTGTCGTAATTCTCGAGAATTACGACAGCTATGGCTGCTTTTTAATTCACGCATGAAGTCTCGAAGTA
TTGCGACATCACAATTCTCGCCCGGGCTCTCCCAGTTTAGTGCAATCTCGAGATTGCACTAAACTGGGAGAGCTTTTTAATTCACGCATGAAGTCTCGAAGTA
TTGCGACATCACAATTCTCGCCCGGGTTTGTTTACACCCAGGTGTTCTCGAGAACACCTGGGTGTAAACAAACTTTTTAATTCACGCATGAAGTCTCGAAGTA
AACACGTCCGTCCTAGAACTGCCGGCACACGAGCAGCGCTTCTTAACTCGAGTTAAGAAGCGCTGCTCGTGTGTTTTTTGAATTCGATCTGAGTGTACCGCTTGC
TTGCGACATCACAATTCTCGCCCGGGCACTGGCAGAATTAACAAAGCTCGAGCTTTGTTAATTCTGCCAGTGCTTTTTTGAATTCACGCATGAAGTCTCGAAGTA
AACACGTCCGTCCTAGAACTGCCGGCGCCAACCAGATTTGCTGAAACTCGAGTTTCAGCAAATCTGGTTGGCGTTTTTGAATTCGATCTGAGTGTACCGCTTGC
TTGCGACATCACAATTCTCGCCCGGGCAAAGCTTAATTTGCCCATTCTCGAGAATGGGCAAATTAAGCTTTGCTTTTTGAATTCACGCATGAAGTCTCGAAGTA
AACACGTCCGTCCTAGAACTGCCGGCCCAAGTCTTGGATTGAGGAACTCGAGTTCCTCAATCCAAGACTTGGGTTTTTGAATTCGATCTGAGTGTACCGCTTGC
TTCTGTAAGTTTCGTCGGGAACCGGTCATCCTAAGTGGGCACATTTCTCGAGAAATGTGCCCACTTAGGATGATTTTTGAATTCTAGTGAGGTGCGGTGTTTAG
TTGCGACATCACAATTCTCGCCCGGGCTGGAATCGACGAACAGGAACTCGAGTTCCTGTTCGTCGATTCCAGCTTTTTGAATTCACGCATGAAGTCTCGAAGTA
TTGCGACATCACAATTCTCGCCCGGGCCAAATACGTGGAAGACAAACTCGAGTTTGTCTTCCACGTATTTGGCTTTTTAATTCACGCATGAAGTCTCGAAGTA
TTGCGACATCACAATTCTCGCCCGGGCACGCTGTTGTATGCAGATTCTCGAGAATCTGCATACAACAGCGTGCTTTTTAATTCACGCATGAAGTCTCGAAGTA
AACACGTCCGTCCTAGAACTGCCGGCCTCAGGAAGTTAGGGACTTTCTCGAGAAAGTCCCTAACTTCCTGAGGTTTTTAATTCGATCTGAGTGTACCGCTTGC
TTGCGACATCACAATTCTCGCCCGGGCTGTCTCGAACAATGCAGTTCTCGAGAACTGCATTGTTCGAGACAGCTTTTTAATTCACGCATGAAGTCTCGAAGTA
TTGCGACATCACAATTCTCGCCCGGGAGAGGTAACATATTCCCGAACTCGAGTTCGGGAATATGTTACCTCTCTTTTTAATTCACGCATGAAGTCTCGAAGTA
TTCTGTAAGTTTCGTCGGGAACCGGTGGTTGGGTGCTGCGTCTTAACTCGAGTTAAGACGCAGCACCCAACCATTTTTGAATTCTAGTGAGGTGCGGTGTTTAG
TCAGCCTTTCATTGATTGCGTCCGGAGGAGTGCAGGGATGACTATACTCGAGTATAGTCATCCCTGCACTCCTTTTTTGAATTCCGAGCTACGGTATCAAGGAA
TTCTGTAAGTTTCGTCGGGAACCGGTGGTGGAAGACTCGCACTATTCTCGAGAATAGTGCGAGTCTTCCACCATTTTTGAATTCTAGTGAGGTGCGGTGTTTAG
TTGCGACATCACAATTCTCGCCCGGGTCATCACTGCTGCGACTTTCCTCGAGGAAAGTCGCAGCAGTGATGACTTTTTGAATTCACGCATGAAGTCTCGAAGTA
TTCTGTAAGTTTCGTCGGGAACCGGTCATGTTCCCTTGCCCGATTTCTCGAGAAATCGGGCAAGGGAACATGATTTTTGAATTCTAGTGAGGTGCGGTGTTTAG
AACACGTCCGTCCTAGAACTGCCGGCCTGGAGGTGAAACTGGGCAACTCGAGTTGCCCAGTTTCACCTCCAGGTTTTTAATTCGATCTGAGTGTACCGCTTGC
AACACGTCCGTCCTAGAACTGCCGGCGGGAGAAGAACAAAGTCGCACTCGAGTGCGACTTTGTTCTTCTCCCGTTTTTAATTCGATCTGAGTGTACCGCTTGC
TCAGCCTTTCATTGATTGCGTCCGGACTCATGAACGCAGAGCTGAACTCGAGTTCAGCTCTGCGTTCATGAGTTTTTTAATTCCGAGCTACGGTATCAAGGAA
AACACGTCCGTCCTAGAACTGCCGGCGAGTCAGAAGGCAACCCACTCTCGAGAGTGGGTTGCCTTCTGACTCGTTTTTAATTCGATCTGAGTGTACCGCTTGC
TTGCGACATCACAATTCTCGCCCGGGACTGTGGAGGAGCTGAAATACTCGAGTATTTCAGCTCCTCCACAGTCTTTTTAATTCACGCATGAAGTCTCGAAGTA
TTGCGACATCACAATTCTCGCCCGGGAGGAAGAGGAGCGAAGGAAACTCGAGTTTCCTTCGCTCCTCTTCCTCTTTTTGAATTCACGCATGAAGTCTCGAAGTA
TCAGCCTTTCATTGATTGCGTCCGGAGCTCATCCTGATGCTGAACCCTCGAGGGTTCAGCATCAGGATGAGCTTTTTTGAATTCCGAGCTACGGTATCAAGGAA
TTGCGACATCACAATTCTCGCCCGGGACTGTGGAGGAGCTGAAATACTCGAGTATTTCAGCTCCTCCACAGTCTTTTTGAATTCACGCATGAAGTCTCGAAGTA
