# Supplementary material for: A high-throughput optomechanical retrieval method for sequence-verified clonal DNA from the NGS platform
Source: Nat Commun. 2015 Feb 2;6:6073. doi: 10.1038/ncomms7073 (PMC4327316; doi:10.1038/ncomms7073)
Supplement: Supplementary Data 2 — 2nd pool sequence (sequence information attached with excel file: Supplementary Data 2. 2nd pool sequence). From a library with a total of 330,461 shRNAs in the RNAi consortium (TRC, Broad institute), we choose 19,061 shRNAs for protein-coding gene knockdown (http://www.genenames.org/cgi-bin/hgnc_stats). After filtering out non-appropriate sequences for pLKO1 vector cloning, we generated a library containing 10,634sequences. The structure and amplification conditions of the second library were the same as for Supplementary Data 1. [file ncomms7073-s3.xlsx]

## Sheet: Sheet1
Supplementary Data 2. From a library with a total of 330,461 shRNAs in the RNAi consortium (TRC, Broad institute), we choose 19,061 shRNAs for protein-coding gene knockdown (http://www.genenames.org/cgi-bin/hgnc_stats). After filtering out non-appropriate sequences for pLKO1 vector cloning, we generated a library containing 10,634sequences. The structure and amplification conditions of the second…
AACACGTCCGTCCTAGAACTGCCGGCAGTGACAGAAGCAGCCATATCTCGAGATATGGCTGCTTCTGTCACTGTTTTTGAATTCGATCTGAGTGTACCGCTTGC
TTGCGACATCACAATTCTCGCCCGGGTCGAGGATACCACGTCAAAGCTCGAGCTTTGACGTGGTATCCTCGACTTTTTGAATTCACGCATGAAGTCTCGAAGTA
AACACGTCCGTCCTAGAACTGCCGGCAGTTAACAGATTGGTATTTCCTCGAGGAAATACCAATCTGTTAACTGTTTTTTGAATTCGATCTGAGTGTACCGCTTGC
AACACGTCCGTCCTAGAACTGCCGGCCTGTACCATTACAGGTTCATCTCGAGATGAACCTGTAATGGTACAGGTTTTTGAATTCGATCTGAGTGTACCGCTTGC
TTGCGACATCACAATTCTCGCCCGGGACGACTCCATCCGTGTTTATCTCGAGATAAACACGGATGGAGTCGTCTTTTTGAATTCACGCATGAAGTCTCGAAGTA
AACACGTCCGTCCTAGAACTGCCGGCTGGTCTGTCCGGTCGTATATCTCGAGATATACGACCGGACAGACCAGTTTTTGAATTCGATCTGAGTGTACCGCTTGC
AACACGTCCGTCCTAGAACTGCCGGCGTCCGCATATACATACCCAACTCGAGTTGGGTATGTATATGCGGACGTTTTTGAATTCGATCTGAGTGTACCGCTTGC
TTGCGACATCACAATTCTCGCCCGGGAAGCTGGGAATTTGCTCCATCTCGAGATGGAGCAAATTCCCAGCTTCTTTTTTGAATTCACGCATGAAGTCTCGAAGTA
AACACGTCCGTCCTAGAACTGCCGGCCATCGATAACAAGTACTATTCTCGAGAATAGTACTTGTTATCGATGGTTTTTGAATTCGATCTGAGTGTACCGCTTGC
TTCTGTAAGTTTCGTCGGGAACCGGTCACTACGAAGGCAGATATTTCTCGAGAAATATCTGCCTTCGTAGTGATTTTTGAATTCTAGTGAGGTGCGGTGTTTAG
AACACGTCCGTCCTAGAACTGCCGGCCCGAACTTTACTGGATTTAACTCGAGTTAAATCCAGTAAAGTTCGGGTTTTTGAATTCGATCTGAGTGTACCGCTTGC
TTGCGACATCACAATTCTCGCCCGGGTGGGAAACAATCAGAAGTTTCTCGAGAAACTTCTGATTGTTTCCCACTTTTTGAATTCACGCATGAAGTCTCGAAGTA
AACACGTCCGTCCTAGAACTGCCGGCATCGAAAGCAGGGTTAATATCTCGAGATATTAACCCTGCTTTCGATGTTTTTGAATTCGATCTGAGTGTACCGCTTGC
TTGCGACATCACAATTCTCGCCCGGGTACCCAGACACGAGACATATCTCGAGATATGTCTCGTGTCTGGGTACTTTTTGAATTCACGCATGAAGTCTCGAAGTA
TTGCGACATCACAATTCTCGCCCGGGAGTGCCACTTTCCGAATAAACTCGAGTTTATTCGGAAAGTGGCACTCTTTTTGAATTCACGCATGAAGTCTCGAAGTA
TTGCGACATCACAATTCTCGCCCGGGCATAAAGTAGACCGACTTATCTCGAGATAAGTCGGTCTACTTTATGCTTTTTTGAATTCACGCATGAAGTCTCGAAGTA
TTCTGTAAGTTTCGTCGGGAACCGGTATGGTCGCCTGGGTTGTATTCTCGAGAATACAACCCAGGCGACCATATTTTTTGAATTCTAGTGAGGTGCGGTGTTTAG
AACACGTCCGTCCTAGAACTGCCGGCCGAGAAGGTCGCACAATTATCTCGAGATAATTGTGCGACCTTCTCGGTTTTTGAATTCGATCTGAGTGTACCGCTTGC
AACACGTCCGTCCTAGAACTGCCGGCGCGCCATCATCAACACATTTCTCGAGAAATGTGTTGATGATGGCGCGTTTTTGAATTCGATCTGAGTGTACCGCTTGC
TTGCGACATCACAATTCTCGCCCGGGCACCAAGACATGGTCCATTACTCGAGTAATGGACCATGTCTTGGTGCTTTTTGAATTCACGCATGAAGTCTCGAAGTA
TTGCGACATCACAATTCTCGCCCGGGGCGGATCCTGTCGAAGATTTCTCGAGAAATCTTCGACAGGATCCGCCTTTTTTGAATTCACGCATGAAGTCTCGAAGTA
TTGCGACATCACAATTCTCGCCCGGGCACAATATACCGGACGCTTTCTCGAGAAAGCGTCCGGTATATTGTGCTTTTTGAATTCACGCATGAAGTCTCGAAGTA
TCAGCCTTTCATTGATTGCGTCCGGAGCGCTGCGTTGCTGGTATTACTCGAGTAATACCAGCAACGCAGCGCTTTTTTGAATTCCGAGCTACGGTATCAAGGAA
AACACGTCCGTCCTAGAACTGCCGGCCCATGAAGAACTGTTAGAAACTCGAGTTTCTAACAGTTCTTCATGGGTTTTTGAATTCGATCTGAGTGTACCGCTTGC
AACACGTCCGTCCTAGAACTGCCGGCCACATCAGAATAGGCTGGATCTCGAGATCCAGCCTATTCTGATGTGGTTTTTGAATTCGATCTGAGTGTACCGCTTGC
TTCTGTAAGTTTCGTCGGGAACCGGTTCCGATTTGGAGCCTATTTGCTCGAGCAAATAGGCTCCAAATCGGAATTTTTGAATTCTAGTGAGGTGCGGTGTTTAG
AACACGTCCGTCCTAGAACTGCCGGCGCCTGCTATTTCGCTTCTATCTCGAGATAGAAGCGAAATAGCAGGCGTTTTTGAATTCGATCTGAGTGTACCGCTTGC
TCAGCCTTTCATTGATTGCGTCCGGATCATGGAGAATATCCGATTTCTCGAGAAATCGGATATTCTCCATGATTTTTTGAATTCCGAGCTACGGTATCAAGGAA
AACACGTCCGTCCTAGAACTGCCGGCCTCGTATTTGCCAGACTGAACTCGAGTTCAGTCTGGCAAATACGAGGTTTTTGAATTCGATCTGAGTGTACCGCTTGC
AACACGTCCGTCCTAGAACTGCCGGCATCGGCTTAACACCATAATGCTCGAGCATTATGGTGTTAAGCCGATGTTTTTGAATTCGATCTGAGTGTACCGCTTGC
TTGCGACATCACAATTCTCGCCCGGGGCTGACTGATGCGCAGAATACTCGAGTATTCTGCGCATCAGTCAGCCTTTTTTGAATTCACGCATGAAGTCTCGAAGTA
TTCTGTAAGTTTCGTCGGGAACCGGTGTGGCCTTTGTCCAAGTATGCTCGAGCATACTTGGACAAAGGCCACATTTTTGAATTCTAGTGAGGTGCGGTGTTTAG
AACACGTCCGTCCTAGAACTGCCGGCGTGAGAAAGACCAGCATCTTCTCGAGAAGATGCTGGTCTTTCTCACGTTTTTGAATTCGATCTGAGTGTACCGCTTGC
TCAGCCTTTCATTGATTGCGTCCGGACGAGATGTTCCAGGTATTTGCTCGAGCAAATACCTGGAACATCTCGTTTTTTGAATTCCGAGCTACGGTATCAAGGAA
TTCTGTAAGTTTCGTCGGGAACCGGTCCAAGCTTTCACCTATTATACTCGAGTATAATAGGTGAAAGCTTGGATTTTTGAATTCTAGTGAGGTGCGGTGTTTAG
TTGCGACATCACAATTCTCGCCCGGGCCTCTCAAGTGCAGAGTAAACTCGAGTTTACTCTGCACTTGAGAGGCTTTTTGAATTCACGCATGAAGTCTCGAAGTA
AACACGTCCGTCCTAGAACTGCCGGCCCTGGCTTGTATGATTATTACTCGAGTAATAATCATACAAGCCAGGGTTTTTGAATTCGATCTGAGTGTACCGCTTGC
TTGCGACATCACAATTCTCGCCCGGGCTTAGATGAACAGTGCCCATCTCGAGATGGGCACTGTTCATCTAAGCTTTTTGAATTCACGCATGAAGTCTCGAAGTA
TTGCGACATCACAATTCTCGCCCGGGCATCCACTCTATGCGATCTACTCGAGTAGATCGCATAGAGTGGATGCTTTTTGAATTCACGCATGAAGTCTCGAAGTA
TTGCGACATCACAATTCTCGCCCGGGGATACTGGTGCTTAACTATCCTCGAGGATAGTTAAGCACCAGTATCCTTTTTTGAATTCACGCATGAAGTCTCGAAGTA
TTGCGACATCACAATTCTCGCCCGGGTCATAGCTCTTATTGGTATACTCGAGTATACCAATAAGAGCTATGACTTTTTGAATTCACGCATGAAGTCTCGAAGTA
TTGCGACATCACAATTCTCGCCCGGGGTACAGGAGTTGCAACAAATCTCGAGATTTGTTGCAACTCCTGTACCTTTTTTGAATTCACGCATGAAGTCTCGAAGTA
TTGCGACATCACAATTCTCGCCCGGGCTCGTGTTCCTCCTGTATATCTCGAGATATACAGGAGGAACACGAGCTTTTTGAATTCACGCATGAAGTCTCGAAGTA
TTGCGACATCACAATTCTCGCCCGGGCCATTGATCTGCCAGGTCTTCTCGAGAAGACCTGGCAGATCAATGGCTTTTTGAATTCACGCATGAAGTCTCGAAGTA
TTGCGACATCACAATTCTCGCCCGGGACTTACATTCGCTTCCGACACTCGAGTGTCGGAAGCGAATGTAAGTCTTTTTTGAATTCACGCATGAAGTCTCGAAGTA
TCAGCCTTTCATTGATTGCGTCCGGAGCTCCTGGGATACGTATTATCTCGAGATAATACGTATCCCAGGAGCTTTTTTGAATTCCGAGCTACGGTATCAAGGAA
AACACGTCCGTCCTAGAACTGCCGGCGCCTTCTACAGCACAGATATCTCGAGATATCTGTGCTGTAGAAGGCGTTTTTGAATTCGATCTGAGTGTACCGCTTGC
AACACGTCCGTCCTAGAACTGCCGGCCACAGCGAGAAGCAGTATATCTCGAGATATACTGCTTCTCGCTGTGGTTTTTGAATTCGATCTGAGTGTACCGCTTGC
TTGCGACATCACAATTCTCGCCCGGGATCGAGTCTTCAAGCAATTTCTCGAGAAATTGCTTGAAGACTCGATCTTTTTTGAATTCACGCATGAAGTCTCGAAGTA
TTGCGACATCACAATTCTCGCCCGGGAAACGGTCAACACGCTGTTACTCGAGTAACAGCGTGTTGACCGTTTCTTTTTGAATTCACGCATGAAGTCTCGAAGTA
TTGCGACATCACAATTCTCGCCCGGGCTCGAAGAGAGATTGGTATTCTCGAGAATACCAATCTCTCTTCGAGCTTTTTGAATTCACGCATGAAGTCTCGAAGTA
TTGCGACATCACAATTCTCGCCCGGGCTTGAAAGTGCACATCAATACTCGAGTATTGATGTGCACTTTCAAGCTTTTTTGAATTCACGCATGAAGTCTCGAAGTA
AACACGTCCGTCCTAGAACTGCCGGCTTCTTTACACCTCGATTAATCTCGAGATTAATCGAGGTGTAAAGAAGTTTTTGAATTCGATCTGAGTGTACCGCTTGC
AACACGTCCGTCCTAGAACTGCCGGCCTCCTCTGAAAGTATCTATTCTCGAGAATAGATACTTTCAGAGGAGGTTTTTGAATTCGATCTGAGTGTACCGCTTGC
TTGCGACATCACAATTCTCGCCCGGGCTGATTATCACAGCAAGTTTCTCGAGAAACTTGCTGTGATAATCAGCTTTTTGAATTCACGCATGAAGTCTCGAAGTA
TTGCGACATCACAATTCTCGCCCGGGCCTTTCCCTATTGGAGATAACTCGAGTTATCTCCAATAGGGAAAGGCTTTTTGAATTCACGCATGAAGTCTCGAAGTA
AACACGTCCGTCCTAGAACTGCCGGCCCTTCGCAGTGTTTGTCTTACTCGAGTAAGACAAACACTGCGAAGGGTTTTTGAATTCGATCTGAGTGTACCGCTTGC
AACACGTCCGTCCTAGAACTGCCGGCGCCACTTTGACTCAAACTTTCTCGAGAAAGTTTGAGTCAAAGTGGCGTTTTTGAATTCGATCTGAGTGTACCGCTTGC
AACACGTCCGTCCTAGAACTGCCGGCCTGTGGAACCTCAAGTATTTCTCGAGAAATACTTGAGGTTCCACAGGTTTTTGAATTCGATCTGAGTGTACCGCTTGC
TCAGCCTTTCATTGATTGCGTCCGGACGTGTTGTACTACGTATATACTCGAGTATATACGTAGTACAACACGTTTTTTGAATTCCGAGCTACGGTATCAAGGAA
TTGCGACATCACAATTCTCGCCCGGGTGCTGTCAACACCTACAAATCTCGAGATTTGTAGGTGTTGACAGCACTTTTTGAATTCACGCATGAAGTCTCGAAGTA
TTGCGACATCACAATTCTCGCCCGGGGGTCGGATCTTTCGTGATTTCTCGAGAAATCACGAAAGATCCGACCCTTTTTGAATTCACGCATGAAGTCTCGAAGTA
TTGCGACATCACAATTCTCGCCCGGGCCTGGATGATTGATAGCTTTCTCGAGAAAGCTATCAATCATCCAGGCTTTTTGAATTCACGCATGAAGTCTCGAAGTA
TTGCGACATCACAATTCTCGCCCGGGACTTCGGCGGAATCACTAATCTCGAGATTAGTGATTCCGCCGAAGTCTTTTTGAATTCACGCATGAAGTCTCGAAGTA
TTGCGACATCACAATTCTCGCCCGGGGGAAAGGCCAACTGGTATTTCTCGAGAAATACCAGTTGGCCTTTCCCTTTTTGAATTCACGCATGAAGTCTCGAAGTA
AACACGTCCGTCCTAGAACTGCCGGCGTCAACAATTCTCTCTACTTCTCGAGAAGTAGAGAGAATTGTTGACGTTTTTGAATTCGATCTGAGTGTACCGCTTGC
TTGCGACATCACAATTCTCGCCCGGGCGGTTGATCATGCTACTAATCTCGAGATTAGTAGCATGATCAACCGCTTTTTGAATTCACGCATGAAGTCTCGAAGTA
TCAGCCTTTCATTGATTGCGTCCGGACAACAGAAGTGCCATATTTCCTCGAGGAAATATGGCACTTCTGTTGTTTTTTTGAATTCCGAGCTACGGTATCAAGGAA
TTGCGACATCACAATTCTCGCCCGGGCCTGGATTCATGCCAAGTATCTCGAGATACTTGGCATGAATCCAGGCTTTTTGAATTCACGCATGAAGTCTCGAAGTA
TTGCGACATCACAATTCTCGCCCGGGTTCGGTCTGGCTAGTATTTGCTCGAGCAAATACTAGCCAGACCGAACTTTTTGAATTCACGCATGAAGTCTCGAAGTA
TTGCGACATCACAATTCTCGCCCGGGCAGAGGATATGTTTGGTTATCTCGAGATAACCAAACATATCCTCTGCTTTTTTGAATTCACGCATGAAGTCTCGAAGTA
TTCTGTAAGTTTCGTCGGGAACCGGTTTCGGTGGTCCGGTTGTTAGCTCGAGCTAACAACCGGACCACCGAAATTTTTGAATTCTAGTGAGGTGCGGTGTTTAG
TTGCGACATCACAATTCTCGCCCGGGCACATCTATCTCTATGGCAACTCGAGTTGCCATAGAGATAGATGTGCTTTTTGAATTCACGCATGAAGTCTCGAAGTA
TTGCGACATCACAATTCTCGCCCGGGATACAGGTGACTGGTTGCAACTCGAGTTGCAACCAGTCACCTGTATCTTTTTTGAATTCACGCATGAAGTCTCGAAGTA
AACACGTCCGTCCTAGAACTGCCGGCCAGTATTTCATGCAGTACAACTCGAGTTGTACTGCATGAAATACTGGTTTTTGAATTCGATCTGAGTGTACCGCTTGC
TTGCGACATCACAATTCTCGCCCGGGCGGTACATTGCTGCTTACTTCTCGAGAAGTAAGCAGCAATGTACCGCTTTTTGAATTCACGCATGAAGTCTCGAAGTA
AACACGTCCGTCCTAGAACTGCCGGCCTGTCCTCATCTGGATCTATCTCGAGATAGATCCAGATGAGGACAGGTTTTTGAATTCGATCTGAGTGTACCGCTTGC
AACACGTCCGTCCTAGAACTGCCGGCATGTTTAGCTACTGGGCCAACTCGAGTTGGCCCAGTAGCTAAACATGTTTTTTGAATTCGATCTGAGTGTACCGCTTGC
TTCTGTAAGTTTCGTCGGGAACCGGTGTAGGCATGTTTCGAGATTTCTCGAGAAATCTCGAAACATGCCTACATTTTTGAATTCTAGTGAGGTGCGGTGTTTAG
TCAGCCTTTCATTGATTGCGTCCGGACAGTTGGGTAGTGAGTGTTTCTCGAGAAACACTCACTACCCAACTGTTTTTTGAATTCCGAGCTACGGTATCAAGGAA
AACACGTCCGTCCTAGAACTGCCGGCATACCATTAGTGTCGGCCAACTCGAGTTGGCCGACACTAATGGTATGTTTTTTGAATTCGATCTGAGTGTACCGCTTGC
TCAGCCTTTCATTGATTGCGTCCGGAGCGAGGACGATCAGATATATCTCGAGATATATCTGATCGTCCTCGCTTTTTTGAATTCCGAGCTACGGTATCAAGGAA
AACACGTCCGTCCTAGAACTGCCGGCATCTCGACCATGGCTCTAATCTCGAGATTAGAGCCATGGTCGAGATGTTTTTTGAATTCGATCTGAGTGTACCGCTTGC
AACACGTCCGTCCTAGAACTGCCGGCCTTCTGAGAAACCAAGTCAACTCGAGTTGACTTGGTTTCTCAGAAGGTTTTTGAATTCGATCTGAGTGTACCGCTTGC
TCAGCCTTTCATTGATTGCGTCCGGACGTTCGCCTGGAGTACTTTGCTCGAGCAAAGTACTCCAGGCGAACGTTTTTTGAATTCCGAGCTACGGTATCAAGGAA
AACACGTCCGTCCTAGAACTGCCGGCCCTCATTGACCAGTACTTAACTCGAGTTAAGTACTGGTCAATGAGGGTTTTTGAATTCGATCTGAGTGTACCGCTTGC
TTGCGACATCACAATTCTCGCCCGGGAGGAAGAAGAGCTCTTTAAACTCGAGTTTAAAGAGCTCTTCTTCCTCTTTTTGAATTCACGCATGAAGTCTCGAAGTA
AACACGTCCGTCCTAGAACTGCCGGCCTGCCTATAAGAAGTATATTCTCGAGAATATACTTCTTATAGGCAGGTTTTTGAATTCGATCTGAGTGTACCGCTTGC
AACACGTCCGTCCTAGAACTGCCGGCCGAGTTCTCTGCCAACAAATCTCGAGATTTGTTGGCAGAGAACTCGGTTTTTGAATTCGATCTGAGTGTACCGCTTGC
TTGCGACATCACAATTCTCGCCCGGGGAAACTTGTAACCGATCAAACTCGAGTTTGATCGGTTACAAGTTTCCTTTTTTGAATTCACGCATGAAGTCTCGAAGTA
AACACGTCCGTCCTAGAACTGCCGGCGTTTGAAGAACAGCGACCTACTCGAGTAGGTCGCTGTTCTTCAAACGTTTTTGAATTCGATCTGAGTGTACCGCTTGC
TTGCGACATCACAATTCTCGCCCGGGGGCGTGTCACATCGACTAATCTCGAGATTAGTCGATGTGACACGCCCTTTTTTGAATTCACGCATGAAGTCTCGAAGTA
AACACGTCCGTCCTAGAACTGCCGGCCACCAAGATTTGTGACACAACTCGAGTTGTGTCACAAATCTTGGTGGTTTTTGAATTCGATCTGAGTGTACCGCTTGC
TTGCGACATCACAATTCTCGCCCGGGCAGTGCATGTTAAAGAAGATCTCGAGATCTTCTTTAACATGCACTGCTTTTTTGAATTCACGCATGAAGTCTCGAAGTA
AACACGTCCGTCCTAGAACTGCCGGCAACCACTGTGTCGGACATTTCTCGAGAAATGTCCGACACAGTGGTTGTTTTTGAATTCGATCTGAGTGTACCGCTTGC
AACACGTCCGTCCTAGAACTGCCGGCCTATGCCTGGGTACTTATTCCTCGAGGAATAAGTACCCAGGCATAGGTTTTTTGAATTCGATCTGAGTGTACCGCTTGC
AACACGTCCGTCCTAGAACTGCCGGCGTATGCAAACAGCTACCATTCTCGAGAATGGTAGCTGTTTGCATACGTTTTTGAATTCGATCTGAGTGTACCGCTTGC
TTGCGACATCACAATTCTCGCCCGGGACCAATTTGTTGGCATCTTTCTCGAGAAAGATGCCAACAAATTGGTCTTTTTGAATTCACGCATGAAGTCTCGAAGTA
TTGCGACATCACAATTCTCGCCCGGGAACATCTTGTGCTCACTTATCTCGAGATAAGTGAGCACAAGATGTTCTTTTTGAATTCACGCATGAAGTCTCGAAGTA
AACACGTCCGTCCTAGAACTGCCGGCCAGATGAAATCCGCTGACATCTCGAGATGTCAGCGGATTTCATCTGGTTTTTGAATTCGATCTGAGTGTACCGCTTGC
TTGCGACATCACAATTCTCGCCCGGGCCTTGACTGAGTCTGACATACTCGAGTATGTCAGACTCAGTCAAGGCTTTTTGAATTCACGCATGAAGTCTCGAAGTA
AACACGTCCGTCCTAGAACTGCCGGCCGGGAGAAGATGACTCAAATCTCGAGATTTGAGTCATCTTCTCCCGGTTTTTGAATTCGATCTGAGTGTACCGCTTGC
TTGCGACATCACAATTCTCGCCCGGGTGACTCACAACGTGCCTATCCTCGAGGATAGGCACGTTGTGAGTCACTTTTTTGAATTCACGCATGAAGTCTCGAAGTA
AACACGTCCGTCCTAGAACTGCCGGCGTGCGTGACATCAAAGAGAACTCGAGTTCTCTTTGATGTCACGCACGTTTTTGAATTCGATCTGAGTGTACCGCTTGC
AACACGTCCGTCCTAGAACTGCCGGCGTGAAATTGTCCGTGACATACTCGAGTATGTCACGGACAATTTCACGTTTTTGAATTCGATCTGAGTGTACCGCTTGC
TCAGCCTTTCATTGATTGCGTCCGGAGAGAAGATGACGCAGATAATCTCGAGATTATCTGCGTCATCTTCTCTTTTTTGAATTCCGAGCTACGGTATCAAGGAA
AACACGTCCGTCCTAGAACTGCCGGCTAACTCTCAAGTACCCTATTCTCGAGAATAGGGTACTTGAGAGTTAGTTTTTGAATTCGATCTGAGTGTACCGCTTGC
TCAGCCTTTCATTGATTGCGTCCGGAGCATCGGCATGTGTGACATTCTCGAGAATGTCACACATGCCGATGCTTTTTTGAATTCCGAGCTACGGTATCAAGGAA
TTCTGTAAGTTTCGTCGGGAACCGGTACGAGGAACATGGGCCTTTCCTCGAGGAAAGGCCCATGTTCCTCGTATTTTTTGAATTCTAGTGAGGTGCGGTGTTTAG
AACACGTCCGTCCTAGAACTGCCGGCCGAACATCGTGAACTACCTACTCGAGTAGGTAGTTCACGATGTTCGGTTTTTGAATTCGATCTGAGTGTACCGCTTGC
TTGCGACATCACAATTCTCGCCCGGGGGTCCTACGGGAACAATATGCTCGAGCATATTGTTCCCGTAGGACCCTTTTTTGAATTCACGCATGAAGTCTCGAAGTA
AACACGTCCGTCCTAGAACTGCCGGCGGTTCCACAAGATTGCGAATCTCGAGATTCGCAATCTTGTGGAACCGTTTTTGAATTCGATCTGAGTGTACCGCTTGC
AACACGTCCGTCCTAGAACTGCCGGCCAGAAGATTTGCCAAACATACTCGAGTATGTTTGGCAAATCTTCTGGTTTTTGAATTCGATCTGAGTGTACCGCTTGC
TTGCGACATCACAATTCTCGCCCGGGCTTGCAGAAATACGGTATTTCTCGAGAAATACCGTATTTCTGCAAGCTTTTTGAATTCACGCATGAAGTCTCGAAGTA
TCAGCCTTTCATTGATTGCGTCCGGACCCATGCAGTCCCGATTTATCTCGAGATAAATCGGGACTGCATGGGTTTTTTGAATTCCGAGCTACGGTATCAAGGAA
AACACGTCCGTCCTAGAACTGCCGGCCTTACAAGGAGGCTGGATATCTCGAGATATCCAGCCTCCTTGTAAGGTTTTTGAATTCGATCTGAGTGTACCGCTTGC
TTGCGACATCACAATTCTCGCCCGGGACGCTGACGGGTACAGTAATCTCGAGATTACTGTACCCGTCAGCGTCTTTTTTGAATTCACGCATGAAGTCTCGAAGTA
AACACGTCCGTCCTAGAACTGCCGGCCCGATTACTACGAGAACAATCTCGAGATTGTTCTCGTAGTAATCGGGTTTTTGAATTCGATCTGAGTGTACCGCTTGC
AACACGTCCGTCCTAGAACTGCCGGCGCACATTGTTCCTTACTGTACTCGAGTACAGTAAGGAACAATGTGCGTTTTTGAATTCGATCTGAGTGTACCGCTTGC
TTGCGACATCACAATTCTCGCCCGGGACTCTGTAAAGTTGGAATTTCTCGAGAAATTCCAACTTTACAGAGTCTTTTTTGAATTCACGCATGAAGTCTCGAAGTA
AACACGTCCGTCCTAGAACTGCCGGCGACGGGAATGTCATTTACATCTCGAGATGTAAATGACATTCCCGTCGTTTTTGAATTCGATCTGAGTGTACCGCTTGC
TTGCGACATCACAATTCTCGCCCGGGCAGGAAGATGTGAAGATTTACTCGAGTAAATCTTCACATCTTCCTGCTTTTTGAATTCACGCATGAAGTCTCGAAGTA
TCAGCCTTTCATTGATTGCGTCCGGAGGGCTCCTTGTATGACTATTCTCGAGAATAGTCATACAAGGAGCCCTTTTTTGAATTCCGAGCTACGGTATCAAGGAA
TTGCGACATCACAATTCTCGCCCGGGAGGGCCACAAGCCTTCTATTCTCGAGAATAGAAGGCTTGTGGCCCTCTTTTTGAATTCACGCATGAAGTCTCGAAGTA
TCAGCCTTTCATTGATTGCGTCCGGAGAGTGTGGCGGTCAAGATTTCTCGAGAAATCTTGACCGCCACACTCTTTTTTGAATTCCGAGCTACGGTATCAAGGAA
TTGCGACATCACAATTCTCGCCCGGGAAGGTGGCGTGGCCTATAATCTCGAGATTATAGGCCACGCCACCTTCTTTTTGAATTCACGCATGAAGTCTCGAAGTA
TTGCGACATCACAATTCTCGCCCGGGAATGGAATCTGTCTGGAGATCTCGAGATCTCCAGACAGATTCCATTCTTTTTGAATTCACGCATGAAGTCTCGAAGTA
TTGCGACATCACAATTCTCGCCCGGGAAGTCCCAAGTCGCACATTGCTCGAGCAATGTGCGACTTGGGACTTCTTTTTGAATTCACGCATGAAGTCTCGAAGTA
TTGCGACATCACAATTCTCGCCCGGGCAAGGTGTTTGCTTCAGAATCTCGAGATTCTGAAGCAAACACCTTGCTTTTTGAATTCACGCATGAAGTCTCGAAGTA
TCAGCCTTTCATTGATTGCGTCCGGAGCCTATGAGGGCGCAGTAAACTCGAGTTTACTGCGCCCTCATAGGCTTTTTTGAATTCCGAGCTACGGTATCAAGGAA
TTGCGACATCACAATTCTCGCCCGGGCCAGTTTATATCAGCAGTATCTCGAGATACTGCTGATATAAACTGGCTTTTTGAATTCACGCATGAAGTCTCGAAGTA
AACACGTCCGTCCTAGAACTGCCGGCGGCTGCTGTTCACACATAAACTCGAGTTTATGTGTGAACAGCAGCCGTTTTTGAATTCGATCTGAGTGTACCGCTTGC
TTGCGACATCACAATTCTCGCCCGGGTTGGTGATTGTGGCTGATAACTCGAGTTATCAGCCACAATCACCAACTTTTTGAATTCACGCATGAAGTCTCGAAGTA
AACACGTCCGTCCTAGAACTGCCGGCGCGACTTGAGAAGCTTGATTCTCGAGAATCAAGCTTCTCAAGTCGCGTTTTTGAATTCGATCTGAGTGTACCGCTTGC
TTGCGACATCACAATTCTCGCCCGGGAATCCAACGCAGTATCTATTCTCGAGAATAGATACTGCGTTGGATTCTTTTTTGAATTCACGCATGAAGTCTCGAAGTA
TCAGCCTTTCATTGATTGCGTCCGGAGCCCACAATGTCGGTATAATCTCGAGATTATACCGACATTGTGGGCTTTTTTGAATTCCGAGCTACGGTATCAAGGAA
TCAGCCTTTCATTGATTGCGTCCGGAGGCGTGTGTTCTCGAATAAGCTCGAGCTTATTCGAGAACACACGCCTTTTTTGAATTCCGAGCTACGGTATCAAGGAA
TTGCGACATCACAATTCTCGCCCGGGTTTCGAACACGTGGTGTATCCTCGAGGATACACCACGTGTTCGAAACTTTTTTGAATTCACGCATGAAGTCTCGAAGTA
TTGCGACATCACAATTCTCGCCCGGGCTCGGATGTTTCCAGGAAATCTCGAGATTTCCTGGAAACATCCGAGCTTTTTGAATTCACGCATGAAGTCTCGAAGTA
AACACGTCCGTCCTAGAACTGCCGGCCTAGAGTCATTCGTGACAAACTCGAGTTTGTCACGAATGACTCTAGGTTTTTGAATTCGATCTGAGTGTACCGCTTGC
TTGCGACATCACAATTCTCGCCCGGGCTTAGCAAACTACCTGGATACTCGAGTATCCAGGTAGTTTGCTAAGCTTTTTGAATTCACGCATGAAGTCTCGAAGTA
AACACGTCCGTCCTAGAACTGCCGGCCATCTACTATGCGATGTAACCTCGAGGTTACATCGCATAGTAGATGGTTTTTGAATTCGATCTGAGTGTACCGCTTGC
AACACGTCCGTCCTAGAACTGCCGGCGGCTCATTCTACTTGAAGAACTCGAGTTCTTCAAGTAGAATGAGCCGTTTTTGAATTCGATCTGAGTGTACCGCTTGC
AACACGTCCGTCCTAGAACTGCCGGCGGGACAGTTATACGATGCAACTCGAGTTGCATCGTATAACTGTCCCGTTTTTGAATTCGATCTGAGTGTACCGCTTGC
AACACGTCCGTCCTAGAACTGCCGGCGCTGCAAAGTAGTGACAGAACTCGAGTTCTGTCACTACTTTGCAGCGTTTTTGAATTCGATCTGAGTGTACCGCTTGC
AACACGTCCGTCCTAGAACTGCCGGCCACTGAAGATCACCCAGAAACTCGAGTTTCTGGGTGATCTTCAGTGGTTTTTGAATTCGATCTGAGTGTACCGCTTGC
TTCTGTAAGTTTCGTCGGGAACCGGTTCGCTTCTCTGAGTAGATTCCTCGAGGAATCTACTCAGAGAAGCGAATTTTTGAATTCTAGTGAGGTGCGGTGTTTAG
TCAGCCTTTCATTGATTGCGTCCGGATTATAGTGGCTCGCTTAATTCTCGAGAATTAAGCGAGCCACTATAATTTTTTGAATTCCGAGCTACGGTATCAAGGAA
TTGCGACATCACAATTCTCGCCCGGGTGGCAGAAGAACATTAACATCTCGAGATGTTAATGTTCTTCTGCCACTTTTTGAATTCACGCATGAAGTCTCGAAGTA
TCAGCCTTTCATTGATTGCGTCCGGAGCCCTGTGTGAGATTGTTTGCTCGAGCAAACAATCTCACACAGGGCTTTTTTTGAATTCCGAGCTACGGTATCAAGGAA
AACACGTCCGTCCTAGAACTGCCGGCACCGCCAATGCCGGATTTATCTCGAGATAAATCCGGCATTGGCGGTGTTTTTGAATTCGATCTGAGTGTACCGCTTGC
TTGCGACATCACAATTCTCGCCCGGGGTGTCCCTTTAACAAGTTTGCTCGAGCAAACTTGTTAAAGGGACACCTTTTTTGAATTCACGCATGAAGTCTCGAAGTA
AACACGTCCGTCCTAGAACTGCCGGCGTCCCATGAACCTCGATTTACTCGAGTAAATCGAGGTTCATGGGACGTTTTTGAATTCGATCTGAGTGTACCGCTTGC
TCAGCCTTTCATTGATTGCGTCCGGACAATCCCTGTGCGCTCAAATCTCGAGATTTGAGCGCACAGGGATTGTTTTTTTGAATTCCGAGCTACGGTATCAAGGAA
TTGCGACATCACAATTCTCGCCCGGGACACGTTGTTCAAGGAGTTTCTCGAGAAACTCCTTGAACAACGTGTCTTTTTGAATTCACGCATGAAGTCTCGAAGTA
AACACGTCCGTCCTAGAACTGCCGGCCCTAAGAGCATCGTGTACTACTCGAGTAGTACACGATGCTCTTAGGGTTTTTGAATTCGATCTGAGTGTACCGCTTGC
TTGCGACATCACAATTCTCGCCCGGGGACTCAGAGATTCGCAATAACTCGAGTTATTGCGAATCTCTGAGTCCTTTTTGAATTCACGCATGAAGTCTCGAAGTA
TTCTGTAAGTTTCGTCGGGAACCGGTAAGCTACTGATGACCCATAACTCGAGTTATGGGTCATCAGTAGCTTATTTTTGAATTCTAGTGAGGTGCGGTGTTTAG
TCAGCCTTTCATTGATTGCGTCCGGATGAGATCTGCTACAACATTTCTCGAGAAATGTTGTAGCAGATCTCATTTTTTGAATTCCGAGCTACGGTATCAAGGAA
AACACGTCCGTCCTAGAACTGCCGGCCAAGACATCCGGAATCAGATCTCGAGATCTGATTCCGGATGTCTTGGTTTTTGAATTCGATCTGAGTGTACCGCTTGC
TTCTGTAAGTTTCGTCGGGAACCGGTCGAGAATGAGGGCCGAAATGCTCGAGCATTTCGGCCCTCATTCTCGATTTTTGAATTCTAGTGAGGTGCGGTGTTTAG
TTGCGACATCACAATTCTCGCCCGGGTTCGTCTTTCTCTACTAATGCTCGAGCATTAGTAGAGAAAGACGAACTTTTTGAATTCACGCATGAAGTCTCGAAGTA
AACACGTCCGTCCTAGAACTGCCGGCCTCATCGTCTACGGAGATTTCTCGAGAAATCTCCGTAGACGATGAGGTTTTTTGAATTCGATCTGAGTGTACCGCTTGC
AACACGTCCGTCCTAGAACTGCCGGCCAGTCATTCAACAACTTCATCTCGAGATGAAGTTGTTGAATGACTGGTTTTTGAATTCGATCTGAGTGTACCGCTTGC
TTCTGTAAGTTTCGTCGGGAACCGGTGCCTGACCACGCTATCAATTCTCGAGAATTGATAGCGTGGTCAGGCATTTTTTGAATTCTAGTGAGGTGCGGTGTTTAG
AACACGTCCGTCCTAGAACTGCCGGCAACGCCTGTCCCGCAATATTCTCGAGAATATTGCGGGACAGGCGTTGTTTTTGAATTCGATCTGAGTGTACCGCTTGC
TTGCGACATCACAATTCTCGCCCGGGACTCGGATATTCGTGTGAATCTCGAGATTCACACGAATATCCGAGTCTTTTTGAATTCACGCATGAAGTCTCGAAGTA
AACACGTCCGTCCTAGAACTGCCGGCCCAAGTAACTCGGATTTCTTCTCGAGAAGAAATCCGAGTTACTTGGGTTTTTGAATTCGATCTGAGTGTACCGCTTGC
TTGCGACATCACAATTCTCGCCCGGGTTGGCTCTATCATGGTTAACCTCGAGGTTAACCATGATAGAGCCAACTTTTTGAATTCACGCATGAAGTCTCGAAGTA
AACACGTCCGTCCTAGAACTGCCGGCCAGCTTATCTACAATCATATCTCGAGATATGATTGTAGATAAGCTGGTTTTTGAATTCGATCTGAGTGTACCGCTTGC
TTGCGACATCACAATTCTCGCCCGGGCTGCATCTGTTTCACAAATTCTCGAGAATTTGTGAAACAGATGCAGCTTTTTGAATTCACGCATGAAGTCTCGAAGTA
AACACGTCCGTCCTAGAACTGCCGGCGTACCTGGAAGGGAGCTATTCTCGAGAATAGCTCCCTTCCAGGTACGTTTTTTGAATTCGATCTGAGTGTACCGCTTGC
TCAGCCTTTCATTGATTGCGTCCGGACCCACCGTGGACGTTATATTCTCGAGAATATAACGTCCACGGTGGGTTTTTTTGAATTCCGAGCTACGGTATCAAGGAA
TTGCGACATCACAATTCTCGCCCGGGACGAATTTGTGACCGGCAATCTCGAGATTGCCGGTCACAAATTCGTCTTTTTGAATTCACGCATGAAGTCTCGAAGTA
TTGCGACATCACAATTCTCGCCCGGGGCAAAGGAAGTTCGCATAAACTCGAGTTTATGCGAACTTCCTTTGCCTTTTTTGAATTCACGCATGAAGTCTCGAAGTA
TTCTGTAAGTTTCGTCGGGAACCGGTGGATTCCCTATCGAAGAATGCTCGAGCATTCTTCGATAGGGAATCCATTTTTTGAATTCTAGTGAGGTGCGGTGTTTAG
AACACGTCCGTCCTAGAACTGCCGGCAAAGATACACTTCCCAATTACTCGAGTAATTGGGAAGTGTATCTTTGTTTTTTGAATTCGATCTGAGTGTACCGCTTGC
AACACGTCCGTCCTAGAACTGCCGGCAAAGGAAGATGATTCAGATTCTCGAGAATCTGAATCATCTTCCTTTGTTTTTTGAATTCGATCTGAGTGTACCGCTTGC
AACACGTCCGTCCTAGAACTGCCGGCTACAACCAACAGAATCATTACTCGAGTAATGATTCTGTTGGTTGTAGTTTTTTGAATTCGATCTGAGTGTACCGCTTGC
TTCTGTAAGTTTCGTCGGGAACCGGTTCGTTCCCTGGCTCTATTACCTCGAGGTAATAGAGCCAGGGAACGAATTTTTGAATTCTAGTGAGGTGCGGTGTTTAG
AACACGTCCGTCCTAGAACTGCCGGCTTATGGCTAGCCTCTATATCCTCGAGGATATAGAGGCTAGCCATAAGTTTTTGAATTCGATCTGAGTGTACCGCTTGC
TCAGCCTTTCATTGATTGCGTCCGGAGAAACAAGATCAGCCCTCAACTCGAGTTGAGGGCTGATCTTGTTTCTTTTTTGAATTCCGAGCTACGGTATCAAGGAA
TCAGCCTTTCATTGATTGCGTCCGGATGCCAAGTCCAGAATCTTAGCTCGAGCTAAGATTCTGGACTTGGCATTTTTTGAATTCCGAGCTACGGTATCAAGGAA
TTGCGACATCACAATTCTCGCCCGGGGAGCTGATGAAGGATCTTAACTCGAGTTAAGATCCTTCATCAGCTCCTTTTTGAATTCACGCATGAAGTCTCGAAGTA
TCAGCCTTTCATTGATTGCGTCCGGACAACCTGCACCAGATTGATGCTCGAGCATCAATCTGGTGCAGGTTGTTTTTTGAATTCCGAGCTACGGTATCAAGGAA
TTGCGACATCACAATTCTCGCCCGGGCGTCACCTTCCTTAAGATTTCTCGAGAAATCTTAAGGAAGGTGACGCTTTTTGAATTCACGCATGAAGTCTCGAAGTA
TTCTGTAAGTTTCGTCGGGAACCGGTGCTCATGCTGGGTGTCTATTCTCGAGAATAGACACCCAGCATGAGCATTTTTGAATTCTAGTGAGGTGCGGTGTTTAG
TTGCGACATCACAATTCTCGCCCGGGAGGACCACCACGTTCTATTTCTCGAGAAATAGAACGTGGTGGTCCTCTTTTTTGAATTCACGCATGAAGTCTCGAAGTA
AACACGTCCGTCCTAGAACTGCCGGCGGTTCCAGGATTGTATTGAACTCGAGTTCAATACAATCCTGGAACCGTTTTTGAATTCGATCTGAGTGTACCGCTTGC
AACACGTCCGTCCTAGAACTGCCGGCACTGGTCCTACTTCGAGAAACTCGAGTTTCTCGAAGTAGGACCAGTGTTTTTTGAATTCGATCTGAGTGTACCGCTTGC
AACACGTCCGTCCTAGAACTGCCGGCGCTCATCGAAGTCAGTATTGCTCGAGCAATACTGACTTCGATGAGCGTTTTTTGAATTCGATCTGAGTGTACCGCTTGC
AACACGTCCGTCCTAGAACTGCCGGCGCCGTATTCAAGGTAGTGTTCTCGAGAACACTACCTTGAATACGGCGTTTTTTGAATTCGATCTGAGTGTACCGCTTGC
AACACGTCCGTCCTAGAACTGCCGGCAACCTACGGGAGACCGATATCTCGAGATATCGGTCTCCCGTAGGTTGTTTTTGAATTCGATCTGAGTGTACCGCTTGC
TCAGCCTTTCATTGATTGCGTCCGGAGGTGTGGTGTGAGATCTATTCTCGAGAATAGATCTCACACCACACCTTTTTTTGAATTCCGAGCTACGGTATCAAGGAA
TCAGCCTTTCATTGATTGCGTCCGGACGGTCTTCAACCAGGATTTCCTCGAGGAAATCCTGGTTGAAGACCGTTTTTTGAATTCCGAGCTACGGTATCAAGGAA
TTGCGACATCACAATTCTCGCCCGGGAGCTCTGGACTTCGGTAGATCTCGAGATCTACCGAAGTCCAGAGCTCTTTTTTGAATTCACGCATGAAGTCTCGAAGTA
AACACGTCCGTCCTAGAACTGCCGGCCCTGAACTGGCTAGGTTATGCTCGAGCATAACCTAGCCAGTTCAGGGTTTTTGAATTCGATCTGAGTGTACCGCTTGC
TTCTGTAAGTTTCGTCGGGAACCGGTGTTGCAGAGGGACGTCAATCCTCGAGGATTGACGTCCCTCTGCAACATTTTTTGAATTCTAGTGAGGTGCGGTGTTTAG
AACACGTCCGTCCTAGAACTGCCGGCTGGCAGAGAGAAACGAAATACTCGAGTATTTCGTTTCTCTCTGCCAGTTTTTGAATTCGATCTGAGTGTACCGCTTGC
AACACGTCCGTCCTAGAACTGCCGGCAGATGAGATCCAGAACACATCTCGAGATGTGTTCTGGATCTCATCTGTTTTTGAATTCGATCTGAGTGTACCGCTTGC
AACACGTCCGTCCTAGAACTGCCGGCCGCGAGATGTGTTTCTTGTTCTCGAGAACAAGAAACACATCTCGCGGTTTTTGAATTCGATCTGAGTGTACCGCTTGC
TTCTGTAAGTTTCGTCGGGAACCGGTGGTGAAAGATGGAGTTTATTCTCGAGAATAAACTCCATCTTTCACCATTTTTGAATTCTAGTGAGGTGCGGTGTTTAG
TTGCGACATCACAATTCTCGCCCGGGATGTCCTGAGCGAGATTAAACTCGAGTTTAATCTCGCTCAGGACATCTTTTTTGAATTCACGCATGAAGTCTCGAAGTA
TCAGCCTTTCATTGATTGCGTCCGGAGACTCCAGATCACGCTATTTCTCGAGAAATAGCGTGATCTGGAGTCTTTTTTGAATTCCGAGCTACGGTATCAAGGAA
TTGCGACATCACAATTCTCGCCCGGGAAAGGTTGCAAGGTGTATAACTCGAGTTATACACCTTGCAACCTTTCTTTTTGAATTCACGCATGAAGTCTCGAAGTA
AACACGTCCGTCCTAGAACTGCCGGCTACGGATTGAACATCGAGATCTCGAGATCTCGATGTTCAATCCGTAGTTTTTGAATTCGATCTGAGTGTACCGCTTGC
TCAGCCTTTCATTGATTGCGTCCGGACCAAGCTGCTGTGCTATAAACTCGAGTTTATAGCACAGCAGCTTGGTTTTTTTGAATTCCGAGCTACGGTATCAAGGAA
AACACGTCCGTCCTAGAACTGCCGGCGAGTATATCAGCTCTCACAACTCGAGTTGTGAGAGCTGATATACTCGTTTTTGAATTCGATCTGAGTGTACCGCTTGC
TTCTGTAAGTTTCGTCGGGAACCGGTGACCAGTGCAGAGATCAAACCTCGAGGTTTGATCTCTGCACTGGTCATTTTTTGAATTCTAGTGAGGTGCGGTGTTTAG
AACACGTCCGTCCTAGAACTGCCGGCCCTACAAGGTAGCTGAATATCTCGAGATATTCAGCTACCTTGTAGGGTTTTTGAATTCGATCTGAGTGTACCGCTTGC
AACACGTCCGTCCTAGAACTGCCGGCCACCCTCTTAGAAGATGTTTCTCGAGAAACATCTTCTAAGAGGGTGGTTTTTGAATTCGATCTGAGTGTACCGCTTGC
AACACGTCCGTCCTAGAACTGCCGGCTGGACATCTACTTTCCCGATCTCGAGATCGGGAAAGTAGATGTCCAGTTTTTGAATTCGATCTGAGTGTACCGCTTGC
TTGCGACATCACAATTCTCGCCCGGGCCAGTGTGAACGGAAGTTATCTCGAGATAACTTCCGTTCACACTGGCTTTTTGAATTCACGCATGAAGTCTCGAAGTA
AACACGTCCGTCCTAGAACTGCCGGCAAGCGCAGGTCCAACCTATTCTCGAGAATAGGTTGGACCTGCGCTTGTTTTTGAATTCGATCTGAGTGTACCGCTTGC
TTCTGTAAGTTTCGTCGGGAACCGGTGGACTTTGAGCCGATCAATTCTCGAGAATTGATCGGCTCAAAGTCCATTTTTGAATTCTAGTGAGGTGCGGTGTTTAG
AACACGTCCGTCCTAGAACTGCCGGCGATATCTGACAGGGACTTATCTCGAGATAAGTCCCTGTCAGATATCGTTTTTTGAATTCGATCTGAGTGTACCGCTTGC
AACACGTCCGTCCTAGAACTGCCGGCCAACCTGTTTACATCTGAGACTCGAGTCTCAGATGTAAACAGGTTGGTTTTTTGAATTCGATCTGAGTGTACCGCTTGC
TCAGCCTTTCATTGATTGCGTCCGGATGGCGTGCTCACCTATTATTCTCGAGAATAATAGGTGAGCACGCCATTTTTTGAATTCCGAGCTACGGTATCAAGGAA
AACACGTCCGTCCTAGAACTGCCGGCCATGCCAAGACTTCGATTTACTCGAGTAAATCGAAGTCTTGGCATGGTTTTTGAATTCGATCTGAGTGTACCGCTTGC
AACACGTCCGTCCTAGAACTGCCGGCCATTCCGTTTCACAGGCAAACTCGAGTTTGCCTGTGAAACGGAATGGTTTTTGAATTCGATCTGAGTGTACCGCTTGC
TTGCGACATCACAATTCTCGCCCGGGCAGCTAGAATGGAAACTGAACTCGAGTTCAGTTTCCATTCTAGCTGCTTTTTGAATTCACGCATGAAGTCTCGAAGTA
AACACGTCCGTCCTAGAACTGCCGGCGCCACGTTTGGACAAACAAACTCGAGTTTGTTTGTCCAAACGTGGCGTTTTTGAATTCGATCTGAGTGTACCGCTTGC
AACACGTCCGTCCTAGAACTGCCGGCGGACATCGTTGATACCAGATCTCGAGATCTGGTATCAACGATGTCCGTTTTTGAATTCGATCTGAGTGTACCGCTTGC
TTGCGACATCACAATTCTCGCCCGGGACGAGAGCACGGGCTTATATCTCGAGATATAAGCCCGTGCTCTCGTCTTTTTGAATTCACGCATGAAGTCTCGAAGTA
TCAGCCTTTCATTGATTGCGTCCGGACTGTTGTCAAGACGGATTATCTCGAGATAATCCGTCTTGACAACAGTTTTTTGAATTCCGAGCTACGGTATCAAGGAA
TTCTGTAAGTTTCGTCGGGAACCGGTAGGCAATGTGAACGTCAATCCTCGAGGATTGACGTTCACATTGCCTATTTTTGAATTCTAGTGAGGTGCGGTGTTTAG
TCAGCCTTTCATTGATTGCGTCCGGATCGCCAAGCGTGAGCTAATGCTCGAGCATTAGCTCACGCTTGGCGATTTTTTGAATTCCGAGCTACGGTATCAAGGAA
AACACGTCCGTCCTAGAACTGCCGGCCTGCCAAATGGGAGATTTAACTCGAGTTAAATCTCCCATTTGGCAGGTTTTTGAATTCGATCTGAGTGTACCGCTTGC
AACACGTCCGTCCTAGAACTGCCGGCCTCTCCCATTGATGTCCTAACTCGAGTTAGGACATCAATGGGAGAGGTTTTTGAATTCGATCTGAGTGTACCGCTTGC
TTGCGACATCACAATTCTCGCCCGGGCTGCTAAAGACAGAATTGTACTCGAGTACAATTCTGTCTTTAGCAGCTTTTTGAATTCACGCATGAAGTCTCGAAGTA
TTGCGACATCACAATTCTCGCCCGGGTTTCTTCAAACCTTGCCATTCTCGAGAATGGCAAGGTTTGAAGAAACTTTTTGAATTCACGCATGAAGTCTCGAAGTA
AACACGTCCGTCCTAGAACTGCCGGCTGTCAGCAGCAGGTACAAATCTCGAGATTTGTACCTGCTGCTGACAGTTTTTGAATTCGATCTGAGTGTACCGCTTGC
TTGCGACATCACAATTCTCGCCCGGGGCCAGTTTGCCAGCTATAATCTCGAGATTATAGCTGGCAAACTGGCCTTTTTGAATTCACGCATGAAGTCTCGAAGTA
AACACGTCCGTCCTAGAACTGCCGGCTCTATGGGCAACCTATTATTCTCGAGAATAATAGGTTGCCCATAGAGTTTTTGAATTCGATCTGAGTGTACCGCTTGC
AACACGTCCGTCCTAGAACTGCCGGCCTACCAGACAATTGACTCATCTCGAGATGAGTCAATTGTCTGGTAGGTTTTTGAATTCGATCTGAGTGTACCGCTTGC
AACACGTCCGTCCTAGAACTGCCGGCCTATCTACATGGACCAACAACTCGAGTTGTTGGTCCATGTAGATAGGTTTTTGAATTCGATCTGAGTGTACCGCTTGC
AACACGTCCGTCCTAGAACTGCCGGCCTGACAAATGTCGGAATCTACTCGAGTAGATTCCGACATTTGTCAGGTTTTTTGAATTCGATCTGAGTGTACCGCTTGC
TTGCGACATCACAATTCTCGCCCGGGCCGCGAAACAGATGGAATTACTCGAGTAATTCCATCTGTTTCGCGGCTTTTTGAATTCACGCATGAAGTCTCGAAGTA
TTGCGACATCACAATTCTCGCCCGGGCGACTCTGCAGCACCTAATACTCGAGTATTAGGTGCTGCAGAGTCGCTTTTTGAATTCACGCATGAAGTCTCGAAGTA
TTGCGACATCACAATTCTCGCCCGGGATGGTGGTGACCTTACTAACCTCGAGGTTAGTAAGGTCACCACCATCTTTTTGAATTCACGCATGAAGTCTCGAAGTA
TTGCGACATCACAATTCTCGCCCGGGGCCCAGACAGCGGTATTAATCTCGAGATTAATACCGCTGTCTGGGCCTTTTTGAATTCACGCATGAAGTCTCGAAGTA
TTGCGACATCACAATTCTCGCCCGGGTGCGCCACTGGACGATAAATCTCGAGATTTATCGTCCAGTGGCGCACTTTTTGAATTCACGCATGAAGTCTCGAAGTA
TTGCGACATCACAATTCTCGCCCGGGGTGCGAGTACACGATTTAAACTCGAGTTTAAATCGTGTACTCGCACCTTTTTGAATTCACGCATGAAGTCTCGAAGTA
TCAGCCTTTCATTGATTGCGTCCGGAGAGCTCTTTCCGGATAATAACTCGAGTTATTATCCGGAAAGAGCTCTTTTTTGAATTCCGAGCTACGGTATCAAGGAA
TCAGCCTTTCATTGATTGCGTCCGGAGGCACTCAAGACGGAATTTACTCGAGTAAATTCCGTCTTGAGTGCCTTTTTTGAATTCCGAGCTACGGTATCAAGGAA
TCAGCCTTTCATTGATTGCGTCCGGATCTTCTTCAGGGATTCAAACCTCGAGGTTTGAATCCCTGAAGAAGATTTTTTTGAATTCCGAGCTACGGTATCAAGGAA
TTGCGACATCACAATTCTCGCCCGGGCTAGAGTTCCTGGTACTTTACTCGAGTAAAGTACCAGGAACTCTAGCTTTTTGAATTCACGCATGAAGTCTCGAAGTA
TCAGCCTTTCATTGATTGCGTCCGGAGGCGTTCGGTTTGCTCAAAGCTCGAGCTTTGAGCAAACCGAACGCCTTTTTTGAATTCCGAGCTACGGTATCAAGGAA
AACACGTCCGTCCTAGAACTGCCGGCGTCTTTAACCGAATGCCAATCTCGAGATTGGCATTCGGTTAAAGACGTTTTTGAATTCGATCTGAGTGTACCGCTTGC
AACACGTCCGTCCTAGAACTGCCGGCAGGGCAAAGTGATTGGCATACTCGAGTATGCCAATCACTTTGCCCTGTTTTTGAATTCGATCTGAGTGTACCGCTTGC
AACACGTCCGTCCTAGAACTGCCGGCATAAGTTCCAGGTGAAGATTCTCGAGAATCTTCACCTGGAACTTATGTTTTTTGAATTCGATCTGAGTGTACCGCTTGC
TCAGCCTTTCATTGATTGCGTCCGGACCTTCTCCGTGGGCTATATACTCGAGTATATAGCCCACGGAGAAGGTTTTTTGAATTCCGAGCTACGGTATCAAGGAA
AACACGTCCGTCCTAGAACTGCCGGCCAGTATTGATGTGTTGGGAACTCGAGTTCCCAACACATCAATACTGGTTTTTGAATTCGATCTGAGTGTACCGCTTGC
TTGCGACATCACAATTCTCGCCCGGGCGGATCAGATCATCGAATATCTCGAGATATTCGATGATCTGATCCGCTTTTTGAATTCACGCATGAAGTCTCGAAGTA
TTGCGACATCACAATTCTCGCCCGGGCCCACAACTTTAGCCACAAACTCGAGTTTGTGGCTAAAGTTGTGGGCTTTTTGAATTCACGCATGAAGTCTCGAAGTA
TTGCGACATCACAATTCTCGCCCGGGCTCATCGTTGGCAAGAAGTTCTCGAGAACTTCTTGCCAACGATGAGCTTTTTGAATTCACGCATGAAGTCTCGAAGTA
TTGCGACATCACAATTCTCGCCCGGGGATCGTGAAGGCCTACTATACTCGAGTATAGTAGGCCTTCACGATCCTTTTTTGAATTCACGCATGAAGTCTCGAAGTA
TTGCGACATCACAATTCTCGCCCGGGGACCAATCTCCGCTGCAAATCTCGAGATTTGCAGCGGAGATTGGTCCTTTTTTGAATTCACGCATGAAGTCTCGAAGTA
TCAGCCTTTCATTGATTGCGTCCGGATCTTGACTCCCTGAAGTAACCTCGAGGTTACTTCAGGGAGTCAAGATTTTTTGAATTCCGAGCTACGGTATCAAGGAA
AACACGTCCGTCCTAGAACTGCCGGCGTGCCCTTTGAGGTCATTAACTCGAGTTAATGACCTCAAAGGGCACGTTTTTGAATTCGATCTGAGTGTACCGCTTGC
TTCTGTAAGTTTCGTCGGGAACCGGTCTAGCGGGAGGGTCTATAACCTCGAGGTTATAGACCCTCCCGCTAGATTTTTGAATTCTAGTGAGGTGCGGTGTTTAG
TTGCGACATCACAATTCTCGCCCGGGTGCCGAAGGTTGTGATATTACTCGAGTAATATCACAACCTTCGGCACTTTTTGAATTCACGCATGAAGTCTCGAAGTA
TTCTGTAAGTTTCGTCGGGAACCGGTCTGGTTAGCAGCGGATAATTCTCGAGAATTATCCGCTGCTAACCAGATTTTTGAATTCTAGTGAGGTGCGGTGTTTAG
TTCTGTAAGTTTCGTCGGGAACCGGTCGGCTTCAAGAAGGTATTTACTCGAGTAAATACCTTCTTGAAGCCGATTTTTGAATTCTAGTGAGGTGCGGTGTTTAG
AACACGTCCGTCCTAGAACTGCCGGCCATGGAGAAAGCCGATATTACTCGAGTAATATCGGCTTTCTCCATGGTTTTTGAATTCGATCTGAGTGTACCGCTTGC
TCAGCCTTTCATTGATTGCGTCCGGAGTTCTCCACGCTGCGTATTTCTCGAGAAATACGCAGCGTGGAGAACTTTTTTGAATTCCGAGCTACGGTATCAAGGAA
TCAGCCTTTCATTGATTGCGTCCGGAGCCAATTGCTATTATCATTACTCGAGTAATGATAATAGCAATTGGCTTTTTTGAATTCCGAGCTACGGTATCAAGGAA
TCAGCCTTTCATTGATTGCGTCCGGACCGGTCAAGCTATGACTATGCTCGAGCATAGTCATAGCTTGACCGGTTTTTTGAATTCCGAGCTACGGTATCAAGGAA
AACACGTCCGTCCTAGAACTGCCGGCAGCCGAACTGCGACAGATTTCTCGAGAAATCTGTCGCAGTTCGGCTGTTTTTGAATTCGATCTGAGTGTACCGCTTGC
TTGCGACATCACAATTCTCGCCCGGGCTGAAACCGAATCAGGAGTTCTCGAGAACTCCTGATTCGGTTTCAGCTTTTTTGAATTCACGCATGAAGTCTCGAAGTA
TTGCGACATCACAATTCTCGCCCGGGCAACCCATGTCTATCGTTATCTCGAGATAACGATAGACATGGGTTGCTTTTTGAATTCACGCATGAAGTCTCGAAGTA
AACACGTCCGTCCTAGAACTGCCGGCCACAGAACAAATTCTGTACACTCGAGTGTACAGAATTTGTTCTGTGGTTTTTTGAATTCGATCTGAGTGTACCGCTTGC
TTGCGACATCACAATTCTCGCCCGGGAGATACCTCAGCGTTAAATCCTCGAGGATTTAACGCTGAGGTATCTCTTTTTGAATTCACGCATGAAGTCTCGAAGTA
AACACGTCCGTCCTAGAACTGCCGGCTCCGAGGTTGACGAATAAATCTCGAGATTTATTCGTCAACCTCGGAGTTTTTTGAATTCGATCTGAGTGTACCGCTTGC
TTGCGACATCACAATTCTCGCCCGGGCAGCTGTTAAGTATGCCCTTCTCGAGAAGGGCATACTTAACAGCTGCTTTTTGAATTCACGCATGAAGTCTCGAAGTA
AACACGTCCGTCCTAGAACTGCCGGCCAGGTGGAGATGATCTTAAACTCGAGTTTAAGATCATCTCCACCTGGTTTTTGAATTCGATCTGAGTGTACCGCTTGC
TTGCGACATCACAATTCTCGCCCGGGTGCCTATTTCTATGAGAATCCTCGAGGATTCTCATAGAAATAGGCACTTTTTGAATTCACGCATGAAGTCTCGAAGTA
TTGCGACATCACAATTCTCGCCCGGGCGATATTTGACCCTTGATATCTCGAGATATCAAGGGTCAAATATCGCTTTTTGAATTCACGCATGAAGTCTCGAAGTA
AACACGTCCGTCCTAGAACTGCCGGCCAGGTGGAATGTCATCCTTACTCGAGTAAGGATGACATTCCACCTGGTTTTTGAATTCGATCTGAGTGTACCGCTTGC
AACACGTCCGTCCTAGAACTGCCGGCCGTATTTCAACCGGAGTAAACTCGAGTTTACTCCGGTTGAAATACGGTTTTTGAATTCGATCTGAGTGTACCGCTTGC
TTGCGACATCACAATTCTCGCCCGGGAAAGTTCTAGATGGTCTAAACTCGAGTTTAGACCATCTAGAACTTTCTTTTTTGAATTCACGCATGAAGTCTCGAAGTA
TTGCGACATCACAATTCTCGCCCGGGACCTACAGGAATCGCTTCTGCTCGAGCAGAAGCGATTCCTGTAGGTCTTTTTGAATTCACGCATGAAGTCTCGAAGTA
TTCTGTAAGTTTCGTCGGGAACCGGTCAGTGGGCAGAGATCTACAGCTCGAGCTGTAGATCTCTGCCCACTGATTTTTTGAATTCTAGTGAGGTGCGGTGTTTAG
TTGCGACATCACAATTCTCGCCCGGGTGGCAGGATGTGTATGAGAACTCGAGTTCTCATACACATCCTGCCACTTTTTGAATTCACGCATGAAGTCTCGAAGTA
TTGCGACATCACAATTCTCGCCCGGGAAGCTGAAGCGGAAATATTACTCGAGTAATATTTCCGCTTCAGCTTCTTTTTTGAATTCACGCATGAAGTCTCGAAGTA
AACACGTCCGTCCTAGAACTGCCGGCATCTGAAACAGACACCCGATCTCGAGATCGGGTGTCTGTTTCAGATGTTTTTGAATTCGATCTGAGTGTACCGCTTGC
AACACGTCCGTCCTAGAACTGCCGGCTCCTGTTTCTACGGTCCTTTCTCGAGAAAGGACCGTAGAAACAGGAGTTTTTGAATTCGATCTGAGTGTACCGCTTGC
TTGCGACATCACAATTCTCGCCCGGGAAAGAGAGAAAGCCTATTTCCTCGAGGAAATAGGCTTTCTCTCTTTCTTTTTGAATTCACGCATGAAGTCTCGAAGTA
TTGCGACATCACAATTCTCGCCCGGGCGATCCTACTTTGGGAACATCTCGAGATGTTCCCAAAGTAGGATCGCTTTTTGAATTCACGCATGAAGTCTCGAAGTA
AACACGTCCGTCCTAGAACTGCCGGCCACCTTTATGGGACACTATTCTCGAGAATAGTGTCCCATAAAGGTGGTTTTTGAATTCGATCTGAGTGTACCGCTTGC
TCAGCCTTTCATTGATTGCGTCCGGACGATGAGGCAGACGATATAACTCGAGTTATATCGTCTGCCTCATCGTTTTTTGAATTCCGAGCTACGGTATCAAGGAA
TTCTGTAAGTTTCGTCGGGAACCGGTGGGCACAGTGTGGATCAATGCTCGAGCATTGATCCACACTGTGCCCATTTTTGAATTCTAGTGAGGTGCGGTGTTTAG
AACACGTCCGTCCTAGAACTGCCGGCGGATTTAGGAGGCTGCATAACTCGAGTTATGCAGCCTCCTAAATCCGTTTTTGAATTCGATCTGAGTGTACCGCTTGC
TTGCGACATCACAATTCTCGCCCGGGAATCCATCTATGAGGAATTTCTCGAGAAATTCCTCATAGATGGATTCTTTTTGAATTCACGCATGAAGTCTCGAAGTA
TTGCGACATCACAATTCTCGCCCGGGCATGGTAAGACCATCCCTATCTCGAGATAGGGATGGTCTTACCATGCTTTTTGAATTCACGCATGAAGTCTCGAAGTA
TTGCGACATCACAATTCTCGCCCGGGGTGTTGCAGAGAGCAAATAACTCGAGTTATTTGCTCTCTGCAACACCTTTTTTGAATTCACGCATGAAGTCTCGAAGTA
AACACGTCCGTCCTAGAACTGCCGGCGGGCCAATGATTCTAAGTATCTCGAGATACTTAGAATCATTGGCCCGTTTTTGAATTCGATCTGAGTGTACCGCTTGC
AACACGTCCGTCCTAGAACTGCCGGCACTTCCAGCGGGTCATAAATCTCGAGATTTATGACCCGCTGGAAGTGTTTTTTGAATTCGATCTGAGTGTACCGCTTGC
TTGCGACATCACAATTCTCGCCCGGGGCCTGGTTCCGCTACTTTAACTCGAGTTAAAGTAGCGGAACCAGGCCTTTTTTGAATTCACGCATGAAGTCTCGAAGTA
TTGCGACATCACAATTCTCGCCCGGGCCCTTTAACCATGCACACAACTCGAGTTGTGTGCATGGTTAAAGGGCTTTTTGAATTCACGCATGAAGTCTCGAAGTA
TTGCGACATCACAATTCTCGCCCGGGCAGGTGTCTACAACGTCATTCTCGAGAATGACGTTGTAGACACCTGCTTTTTTGAATTCACGCATGAAGTCTCGAAGTA
TTGCGACATCACAATTCTCGCCCGGGTCATGCCAGACGCCAATAAGCTCGAGCTTATTGGCGTCTGGCATGACTTTTTGAATTCACGCATGAAGTCTCGAAGTA
TTGCGACATCACAATTCTCGCCCGGGTGCCATTTGTTCCCTGGTTTCTCGAGAAACCAGGGAACAAATGGCACTTTTTGAATTCACGCATGAAGTCTCGAAGTA
AACACGTCCGTCCTAGAACTGCCGGCGTGTGTTGTTCCGTTTGATACTCGAGTATCAAACGGAACAACACACGTTTTTGAATTCGATCTGAGTGTACCGCTTGC
TCAGCCTTTCATTGATTGCGTCCGGACAACGGGAAGTCCATATTTGCTCGAGCAAATATGGACTTCCCGTTGTTTTTTGAATTCCGAGCTACGGTATCAAGGAA
TTGCGACATCACAATTCTCGCCCGGGCTGGCCAAATGGTATGAGAACTCGAGTTCTCATACCATTTGGCCAGCTTTTTGAATTCACGCATGAAGTCTCGAAGTA
TTGCGACATCACAATTCTCGCCCGGGCTGACTCTATGGCTCACATTCTCGAGAATGTGAGCCATAGAGTCAGCTTTTTGAATTCACGCATGAAGTCTCGAAGTA
TCAGCCTTTCATTGATTGCGTCCGGAGTACGACCACCACGAGTTTCCTCGAGGAAACTCGTGGTGGTCGTACTTTTTTGAATTCCGAGCTACGGTATCAAGGAA
TTGCGACATCACAATTCTCGCCCGGGCTGTTACAGTCAATGGATTTCTCGAGAAATCCATTGACTGTAACAGCTTTTTTGAATTCACGCATGAAGTCTCGAAGTA
TTGCGACATCACAATTCTCGCCCGGGCCAGATTTGGTGCTGTGTAACTCGAGTTACACAGCACCAAATCTGGCTTTTTGAATTCACGCATGAAGTCTCGAAGTA
TTCTGTAAGTTTCGTCGGGAACCGGTTGACCTTGGTCGTCAGTTTCCTCGAGGAAACTGACGACCAAGGTCAATTTTTGAATTCTAGTGAGGTGCGGTGTTTAG
AACACGTCCGTCCTAGAACTGCCGGCGCCTTATCACATATTGCCAACTCGAGTTGGCAATATGTGATAAGGCGTTTTTGAATTCGATCTGAGTGTACCGCTTGC
AACACGTCCGTCCTAGAACTGCCGGCGGGCCTGTATACCGGATAATCTCGAGATTATCCGGTATACAGGCCCGTTTTTGAATTCGATCTGAGTGTACCGCTTGC
TTCTGTAAGTTTCGTCGGGAACCGGTCACCCTGGGCTACCATTATACTCGAGTATAATGGTAGCCCAGGGTGATTTTTGAATTCTAGTGAGGTGCGGTGTTTAG
TTGCGACATCACAATTCTCGCCCGGGGAGCAAGAAGTGGAGTATTTCTCGAGAAATACTCCACTTCTTGCTCCTTTTTGAATTCACGCATGAAGTCTCGAAGTA
TCAGCCTTTCATTGATTGCGTCCGGAGCAATGTGACCGACAATTTGCTCGAGCAAATTGTCGGTCACATTGCTTTTTTGAATTCCGAGCTACGGTATCAAGGAA
AACACGTCCGTCCTAGAACTGCCGGCCTATGAGTCCTCGGAAGATTCTCGAGAATCTTCCGAGGACTCATAGGTTTTTGAATTCGATCTGAGTGTACCGCTTGC
AACACGTCCGTCCTAGAACTGCCGGCTCCCATACTGTCCTCGATTTCTCGAGAAATCGAGGACAGTATGGGAGTTTTTGAATTCGATCTGAGTGTACCGCTTGC
AACACGTCCGTCCTAGAACTGCCGGCCCTCATTTATGTCTGGGCAACTCGAGTTGCCCAGACATAAATGAGGGTTTTTGAATTCGATCTGAGTGTACCGCTTGC
TTGCGACATCACAATTCTCGCCCGGGCCAGGACAAACTAACTTCTACTCGAGTAGAAGTTAGTTTGTCCTGGCTTTTTTGAATTCACGCATGAAGTCTCGAAGTA
AACACGTCCGTCCTAGAACTGCCGGCCAGTACCTTAATGGTATTAACTCGAGTTAATACCATTAAGGTACTGGTTTTTGAATTCGATCTGAGTGTACCGCTTGC
TTGCGACATCACAATTCTCGCCCGGGCTGTTTGTGAGAGTGCAGAACTCGAGTTCTGCACTCTCACAAACAGCTTTTTGAATTCACGCATGAAGTCTCGAAGTA
AACACGTCCGTCCTAGAACTGCCGGCCGATACACCCTGCACATCAACTCGAGTTGATGTGCAGGGTGTATCGGTTTTTTGAATTCGATCTGAGTGTACCGCTTGC
TTGCGACATCACAATTCTCGCCCGGGAGAGGTTTGTCTCAGAGATTCTCGAGAATCTCTGAGACAAACCTCTCTTTTTGAATTCACGCATGAAGTCTCGAAGTA
AACACGTCCGTCCTAGAACTGCCGGCCACAAGGCTTCTACCTCTTTCTCGAGAAAGAGGTAGAAGCCTTGTGGTTTTTGAATTCGATCTGAGTGTACCGCTTGC
TCAGCCTTTCATTGATTGCGTCCGGATTCGTCAAGTTATCCAATAACTCGAGTTATTGGATAACTTGACGAATTTTTTGAATTCCGAGCTACGGTATCAAGGAA
TTCTGTAAGTTTCGTCGGGAACCGGTCCCGAGCACTCCGGAAATATCTCGAGATATTTCCGGAGTGCTCGGGATTTTTGAATTCTAGTGAGGTGCGGTGTTTAG
TTGCGACATCACAATTCTCGCCCGGGACAGCTGCCAGGATCCTAAACTCGAGTTTAGGATCCTGGCAGCTGTCTTTTTTGAATTCACGCATGAAGTCTCGAAGTA
TCAGCCTTTCATTGATTGCGTCCGGATGTCGCTGTGTGGCCTATACCTCGAGGTATAGGCCACACAGCGACATTTTTTTGAATTCCGAGCTACGGTATCAAGGAA
TTGCGACATCACAATTCTCGCCCGGGTCTTGAGCAAAGTCAAATTTCTCGAGAAATTTGACTTTGCTCAAGACTTTTTTGAATTCACGCATGAAGTCTCGAAGTA
TCAGCCTTTCATTGATTGCGTCCGGAGGAGCACACCGCCAATATTTCTCGAGAAATATTGGCGGTGTGCTCCTTTTTTTGAATTCCGAGCTACGGTATCAAGGAA
TTGCGACATCACAATTCTCGCCCGGGCGTGAGCGTTATGGGAAGATCTCGAGATCTTCCCATAACGCTCACGCTTTTTGAATTCACGCATGAAGTCTCGAAGTA
AACACGTCCGTCCTAGAACTGCCGGCCATCCTGGATTGGCAACAATCTCGAGATTGTTGCCAATCCAGGATGGTTTTTGAATTCGATCTGAGTGTACCGCTTGC
TTGCGACATCACAATTCTCGCCCGGGATTTGGCCAATCGGGAATTTCTCGAGAAATTCCCGATTGGCCAAATCTTTTTGAATTCACGCATGAAGTCTCGAAGTA
AACACGTCCGTCCTAGAACTGCCGGCCCTGAATTAGCAGAAGTTTACTCGAGTAAACTTCTGCTAATTCAGGGTTTTTGAATTCGATCTGAGTGTACCGCTTGC
TTGCGACATCACAATTCTCGCCCGGGCACCTTCACTTGGACGATTTCTCGAGAAATCGTCCAAGTGAAGGTGCTTTTTTGAATTCACGCATGAAGTCTCGAAGTA
TTGCGACATCACAATTCTCGCCCGGGCCAGATCAAACACTGGAAATCTCGAGATTTCCAGTGTTTGATCTGGCTTTTTGAATTCACGCATGAAGTCTCGAAGTA
AACACGTCCGTCCTAGAACTGCCGGCGGATCTTTGGAAGTTGGCAACTCGAGTTGCCAACTTCCAAAGATCCGTTTTTGAATTCGATCTGAGTGTACCGCTTGC
TTGCGACATCACAATTCTCGCCCGGGCCACTTACATCTCTGGTGAACTCGAGTTCACCAGAGATGTAAGTGGCTTTTTGAATTCACGCATGAAGTCTCGAAGTA
TTCTGTAAGTTTCGTCGGGAACCGGTGATAAGACCACCATACTCTTCTCGAGAAGAGTATGGTGGTCTTATCATTTTTGAATTCTAGTGAGGTGCGGTGTTTAG
AACACGTCCGTCCTAGAACTGCCGGCTGCGTTTCTCCCAGGTAATCCTCGAGGATTACCTGGGAGAAACGCAGTTTTTGAATTCGATCTGAGTGTACCGCTTGC
TTGCGACATCACAATTCTCGCCCGGGCGTGAGGAATGGCGACCTTTCTCGAGAAAGGTCGCCATTCCTCACGCTTTTTGAATTCACGCATGAAGTCTCGAAGTA
AACACGTCCGTCCTAGAACTGCCGGCACTGCTGCAGAACTCGATTTCTCGAGAAATCGAGTTCTGCAGCAGTGTTTTTTGAATTCGATCTGAGTGTACCGCTTGC
TTCTGTAAGTTTCGTCGGGAACCGGTCCGCCATACAACCATTATTCCTCGAGGAATAATGGTTGTATGGCGGATTTTTGAATTCTAGTGAGGTGCGGTGTTTAG
AACACGTCCGTCCTAGAACTGCCGGCAAACGCACAGCCACATATTTCTCGAGAAATATGTGGCTGTGCGTTTGTTTTTGAATTCGATCTGAGTGTACCGCTTGC
TTCTGTAAGTTTCGTCGGGAACCGGTGATACCAAGTTCGGCTGCTTCTCGAGAAGCAGCCGAACTTGGTATCATTTTTGAATTCTAGTGAGGTGCGGTGTTTAG
TTCTGTAAGTTTCGTCGGGAACCGGTTGACTGGTGCGCCCATTATGCTCGAGCATAATGGGCGCACCAGTCAATTTTTGAATTCTAGTGAGGTGCGGTGTTTAG
TTCTGTAAGTTTCGTCGGGAACCGGTCAGTACCCACACGCTGTAATCTCGAGATTACAGCGTGTGGGTACTGATTTTTGAATTCTAGTGAGGTGCGGTGTTTAG
TCAGCCTTTCATTGATTGCGTCCGGAGCACCTGCTGCGCTTCATTACTCGAGTAATGAAGCGCAGCAGGTGCTTTTTTGAATTCCGAGCTACGGTATCAAGGAA
TTGCGACATCACAATTCTCGCCCGGGCGGACAGGAATACCTTTCATCTCGAGATGAAAGGTATTCCTGTCCGCTTTTTGAATTCACGCATGAAGTCTCGAAGTA
AACACGTCCGTCCTAGAACTGCCGGCCCTATGCTATGCCTGAGTATCTCGAGATACTCAGGCATAGCATAGGGTTTTTGAATTCGATCTGAGTGTACCGCTTGC
TCAGCCTTTCATTGATTGCGTCCGGAGCGAACTCTGATGAACTTAACTCGAGTTAAGTTCATCAGAGTTCGCTTTTTTTGAATTCCGAGCTACGGTATCAAGGAA
TTGCGACATCACAATTCTCGCCCGGGCGATGGGTTATGTGCCATTTCTCGAGAAATGGCACATAACCCATCGCTTTTTGAATTCACGCATGAAGTCTCGAAGTA
AACACGTCCGTCCTAGAACTGCCGGCCACCAAATGATAATGGAGTACTCGAGTACTCCATTATCATTTGGTGGTTTTTGAATTCGATCTGAGTGTACCGCTTGC
TTGCGACATCACAATTCTCGCCCGGGCGTTCCAAGATTGCCGAATACTCGAGTATTCGGCAATCTTGGAACGCTTTTTGAATTCACGCATGAAGTCTCGAAGTA
AACACGTCCGTCCTAGAACTGCCGGCTGCTCATTCACTCAGCCTATCTCGAGATAGGCTGAGTGAATGAGCAGTTTTTGAATTCGATCTGAGTGTACCGCTTGC
TCAGCCTTTCATTGATTGCGTCCGGACTCGTGGAACTTCGTCTTTGCTCGAGCAAAGACGAAGTTCCACGAGTTTTTTGAATTCCGAGCTACGGTATCAAGGAA
TTGCGACATCACAATTCTCGCCCGGGCATAGACGGGAAGGATTATACTCGAGTATAATCCTTCCCGTCTATGCTTTTTGAATTCACGCATGAAGTCTCGAAGTA
AACACGTCCGTCCTAGAACTGCCGGCGGCAACTTGAATTGGTGGAACTCGAGTTCCACCAATTCAAGTTGCCGTTTTTGAATTCGATCTGAGTGTACCGCTTGC
AACACGTCCGTCCTAGAACTGCCGGCAAGTGGCATCCACGCTTAAACTCGAGTTTAAGCGTGGATGCCACTTGTTTTTGAATTCGATCTGAGTGTACCGCTTGC
AACACGTCCGTCCTAGAACTGCCGGCGAAGGTCTCATAGAGTGTTACTCGAGTAACACTCTATGAGACCTTCGTTTTTGAATTCGATCTGAGTGTACCGCTTGC
TTGCGACATCACAATTCTCGCCCGGGCCTCAGCCTACAGTAACTTTCTCGAGAAAGTTACTGTAGGCTGAGGCTTTTTGAATTCACGCATGAAGTCTCGAAGTA
AACACGTCCGTCCTAGAACTGCCGGCCCTTTCAAGATTCCAGCAGTCTCGAGACTGCTGGAATCTTGAAAGGGTTTTTTGAATTCGATCTGAGTGTACCGCTTGC
TCAGCCTTTCATTGATTGCGTCCGGAGGAACTGGGAGACCTATAAGCTCGAGCTTATAGGTCTCCCAGTTCCTTTTTTGAATTCCGAGCTACGGTATCAAGGAA
TTGCGACATCACAATTCTCGCCCGGGCTCCAATTTCCCATCCATTTCTCGAGAAATGGATGGGAAATTGGAGCTTTTTGAATTCACGCATGAAGTCTCGAAGTA
TTCTGTAAGTTTCGTCGGGAACCGGTACGGACTCTTCAGTAGTTAACTCGAGTTAACTACTGAAGAGTCCGTATTTTTGAATTCTAGTGAGGTGCGGTGTTTAG
TCAGCCTTTCATTGATTGCGTCCGGACGCAGAGTATAGCTACTTTGCTCGAGCAAAGTAGCTATACTCTGCGTTTTTTGAATTCCGAGCTACGGTATCAAGGAA
TTGCGACATCACAATTCTCGCCCGGGCCAATGAGTGTGCCAACTTTCTCGAGAAAGTTGGCACACTCATTGGCTTTTTGAATTCACGCATGAAGTCTCGAAGTA
AACACGTCCGTCCTAGAACTGCCGGCTGATTGGGAGGAGGGTTAACCTCGAGGTTAACCCTCCTCCCAATCAGTTTTTTGAATTCGATCTGAGTGTACCGCTTGC
TTGCGACATCACAATTCTCGCCCGGGGTGGCCTTTGGCTCTAATTCCTCGAGGAATTAGAGCCAAAGGCCACCTTTTTTGAATTCACGCATGAAGTCTCGAAGTA
TTGCGACATCACAATTCTCGCCCGGGGCTATTGATGCCGTTGATAACTCGAGTTATCAACGGCATCAATAGCCTTTTTGAATTCACGCATGAAGTCTCGAAGTA
TTGCGACATCACAATTCTCGCCCGGGCTCTTGAGTGTGCGAATATTCTCGAGAATATTCGCACACTCAAGAGCTTTTTTGAATTCACGCATGAAGTCTCGAAGTA
AACACGTCCGTCCTAGAACTGCCGGCCGTTGGATGACCATCACATTCTCGAGAATGTGATGGTCATCCAACGGTTTTTTGAATTCGATCTGAGTGTACCGCTTGC
AACACGTCCGTCCTAGAACTGCCGGCGGAAGACTGTTGTCTAGTAACTCGAGTTACTAGACAACAGTCTTCCGTTTTTGAATTCGATCTGAGTGTACCGCTTGC
AACACGTCCGTCCTAGAACTGCCGGCCCGTGCTTAACAGGATCTAACTCGAGTTAGATCCTGTTAAGCACGGGTTTTTGAATTCGATCTGAGTGTACCGCTTGC
TTCTGTAAGTTTCGTCGGGAACCGGTTCGCTGTCAGATCCACTTAACTCGAGTTAAGTGGATCTGACAGCGAATTTTTGAATTCTAGTGAGGTGCGGTGTTTAG
AACACGTCCGTCCTAGAACTGCCGGCACGGATCACATTCGGAAATGCTCGAGCATTTCCGAATGTGATCCGTGTTTTTGAATTCGATCTGAGTGTACCGCTTGC
TTCTGTAAGTTTCGTCGGGAACCGGTGGTATCGAGAACCCGTTATCCTCGAGGATAACGGGTTCTCGATACCATTTTTGAATTCTAGTGAGGTGCGGTGTTTAG
TTGCGACATCACAATTCTCGCCCGGGAAGAATACATATCCGCTGAACTCGAGTTCAGCGGATATGTATTCTTCTTTTTGAATTCACGCATGAAGTCTCGAAGTA
TTGCGACATCACAATTCTCGCCCGGGGCCATCAGCAACGCTCATTTCTCGAGAAATGAGCGTTGCTGATGGCCTTTTTGAATTCACGCATGAAGTCTCGAAGTA
TCAGCCTTTCATTGATTGCGTCCGGACTTTGACCATGACGTGAAATCTCGAGATTTCACGTCATGGTCAAAGTTTTTTTGAATTCCGAGCTACGGTATCAAGGAA
TTGCGACATCACAATTCTCGCCCGGGAATCGAACCACAGCTAATAACTCGAGTTATTAGCTGTGGTTCGATTCTTTTTGAATTCACGCATGAAGTCTCGAAGTA
AACACGTCCGTCCTAGAACTGCCGGCAAGAAGAACTGGTCGATCATCTCGAGATGATCGACCAGTTCTTCTTGTTTTTTGAATTCGATCTGAGTGTACCGCTTGC
AACACGTCCGTCCTAGAACTGCCGGCGTGAGATCATTGATGTGGGTCTCGAGACCCACATCAATGATCTCACGTTTTTGAATTCGATCTGAGTGTACCGCTTGC
TTGCGACATCACAATTCTCGCCCGGGGTATCAACAAGAGCTTAATGCTCGAGCATTAAGCTCTTGTTGATACCTTTTTTGAATTCACGCATGAAGTCTCGAAGTA
AACACGTCCGTCCTAGAACTGCCGGCCTCATGGTATCAAAGACAAACTCGAGTTTGTCTTTGATACCATGAGGTTTTTGAATTCGATCTGAGTGTACCGCTTGC
AACACGTCCGTCCTAGAACTGCCGGCATTCTCAAACGGCTGCTTAACTCGAGTTAAGCAGCCGTTTGAGAATGTTTTTTGAATTCGATCTGAGTGTACCGCTTGC
TCAGCCTTTCATTGATTGCGTCCGGACTATGGCTGAGGCCCTAAATCTCGAGATTTAGGGCCTCAGCCATAGTTTTTTGAATTCCGAGCTACGGTATCAAGGAA
TTCTGTAAGTTTCGTCGGGAACCGGTCCCGCTACCGCAGCAATTTACTCGAGTAAATTGCTGCGGTAGCGGGATTTTTGAATTCTAGTGAGGTGCGGTGTTTAG
TTGCGACATCACAATTCTCGCCCGGGTATGTCCATCACGATATTTACTCGAGTAAATATCGTGATGGACATACTTTTTGAATTCACGCATGAAGTCTCGAAGTA
TCAGCCTTTCATTGATTGCGTCCGGAGCTAACTTAGCTCCATATTTCTCGAGAAATATGGAGCTAAGTTAGCTTTTTTGAATTCCGAGCTACGGTATCAAGGAA
TTGCGACATCACAATTCTCGCCCGGGCAAATGCAGTTGATAAGTTTCTCGAGAAACTTATCAACTGCATTTGCTTTTTTGAATTCACGCATGAAGTCTCGAAGTA
TTGCGACATCACAATTCTCGCCCGGGATGATGCCCATGATACAATTCTCGAGAATTGTATCATGGGCATCATCTTTTTTGAATTCACGCATGAAGTCTCGAAGTA
TTGCGACATCACAATTCTCGCCCGGGTACGAAGACTTCTCTAGTCTCTCGAGAGACTAGAGAAGTCTTCGTACTTTTTTGAATTCACGCATGAAGTCTCGAAGTA
AACACGTCCGTCCTAGAACTGCCGGCAAGAAGACCAGGCAGTATCTCTCGAGAGATACTGCCTGGTCTTCTTGTTTTTTGAATTCGATCTGAGTGTACCGCTTGC
TTGCGACATCACAATTCTCGCCCGGGCACCAGAGCATCGATGTAAACTCGAGTTTACATCGATGCTCTGGTGCTTTTTTGAATTCACGCATGAAGTCTCGAAGTA
TCAGCCTTTCATTGATTGCGTCCGGAGAAGGCACTGGCTACAATAACTCGAGTTATTGTAGCCAGTGCCTTCTTTTTTGAATTCCGAGCTACGGTATCAAGGAA
AACACGTCCGTCCTAGAACTGCCGGCCAACATAAACGCCCTGGATACTCGAGTATCCAGGGCGTTTATGTTGGTTTTTGAATTCGATCTGAGTGTACCGCTTGC
AACACGTCCGTCCTAGAACTGCCGGCAAGAAATACAGGATCAACTTCTCGAGAAGTTGATCCTGTATTTCTTGTTTTTTGAATTCGATCTGAGTGTACCGCTTGC
AACACGTCCGTCCTAGAACTGCCGGCCAGATTGGCGTATGCAATAACTCGAGTTATTGCATACGCCAATCTGGTTTTTGAATTCGATCTGAGTGTACCGCTTGC
TTCTGTAAGTTTCGTCGGGAACCGGTGTGAAGTATTTCATCCAGAACTCGAGTTCTGGATGAAATACTTCACATTTTTGAATTCTAGTGAGGTGCGGTGTTTAG
TTGCGACATCACAATTCTCGCCCGGGGGATGTTGCTGCTCGTTATTCTCGAGAATAACGAGCAGCAACATCCCTTTTTGAATTCACGCATGAAGTCTCGAAGTA
TCAGCCTTTCATTGATTGCGTCCGGATCCGACTGCTGGAGTCTTTGCTCGAGCAAAGACTCCAGCAGTCGGATTTTTTGAATTCCGAGCTACGGTATCAAGGAA
AACACGTCCGTCCTAGAACTGCCGGCAGCCTACAGTGGGCATATAGCTCGAGCTATATGCCCACTGTAGGCTGTTTTTGAATTCGATCTGAGTGTACCGCTTGC
TCAGCCTTTCATTGATTGCGTCCGGAGCCTGAATGTCTGCGATAAACTCGAGTTTATCGCAGACATTCAGGCTTTTTTTGAATTCCGAGCTACGGTATCAAGGAA
AACACGTCCGTCCTAGAACTGCCGGCATCCTACAGGAGGGTCATTCCTCGAGGAATGACCCTCCTGTAGGATGTTTTTGAATTCGATCTGAGTGTACCGCTTGC
TTGCGACATCACAATTCTCGCCCGGGCGTATGGTCGCACCAGTTTACTCGAGTAAACTGGTGCGACCATACGCTTTTTTGAATTCACGCATGAAGTCTCGAAGTA
TTCTGTAAGTTTCGTCGGGAACCGGTTGTCGCTGTGAACCTCTAATCTCGAGATTAGAGGTTCACAGCGACAATTTTTTGAATTCTAGTGAGGTGCGGTGTTTAG
AACACGTCCGTCCTAGAACTGCCGGCGCAAGCCACAAAGTTTGCTTCTCGAGAAGCAAACTTTGTGGCTTGCGTTTTTGAATTCGATCTGAGTGTACCGCTTGC
TTCTGTAAGTTTCGTCGGGAACCGGTTCGAGATGGCAGTGGCTTTACTCGAGTAAAGCCACTGCCATCTCGAATTTTTGAATTCTAGTGAGGTGCGGTGTTTAG
TCAGCCTTTCATTGATTGCGTCCGGAGCACGAGATCCGGAACATTTCTCGAGAAATGTTCCGGATCTCGTGCTTTTTTGAATTCCGAGCTACGGTATCAAGGAA
AACACGTCCGTCCTAGAACTGCCGGCCGAACATGAAATTCGTAATACTCGAGTATTACGAATTTCATGTTCGGTTTTTGAATTCGATCTGAGTGTACCGCTTGC
TTGCGACATCACAATTCTCGCCCGGGGTTGACACCAGCCTCTAATGCTCGAGCATTAGAGGCTGGTGTCAACCTTTTTTGAATTCACGCATGAAGTCTCGAAGTA
TTGCGACATCACAATTCTCGCCCGGGTACAGGGATCTTGCTGAATACTCGAGTATTCAGCAAGATCCCTGTACTTTTTTGAATTCACGCATGAAGTCTCGAAGTA
TTGCGACATCACAATTCTCGCCCGGGCTTGATTGGCATCGCTTTAACTCGAGTTAAAGCGATGCCAATCAAGCTTTTTGAATTCACGCATGAAGTCTCGAAGTA
AACACGTCCGTCCTAGAACTGCCGGCGCAACACTCTGGAATTGATTCTCGAGAATCAATTCCAGAGTGTTGCGTTTTTGAATTCGATCTGAGTGTACCGCTTGC
TTGCGACATCACAATTCTCGCCCGGGCCCTGCTAAACAACATCATTCTCGAGAATGATGTTGTTTAGCAGGGCTTTTTTGAATTCACGCATGAAGTCTCGAAGTA
AACACGTCCGTCCTAGAACTGCCGGCCTGTTTGTGTGGGAAGACTACTCGAGTAGTCTTCCCACACAAACAGGTTTTTGAATTCGATCTGAGTGTACCGCTTGC
TTGCGACATCACAATTCTCGCCCGGGCCTCCATCTTGTTTATGATTCTCGAGAATCATAAACAAGATGGAGGCTTTTTGAATTCACGCATGAAGTCTCGAAGTA
TCAGCCTTTCATTGATTGCGTCCGGATGACCGATCTCGTCTCATTACTCGAGTAATGAGACGAGATCGGTCATTTTTTTGAATTCCGAGCTACGGTATCAAGGAA
TTGCGACATCACAATTCTCGCCCGGGCCCGTTGTTGGCCCATAAATCTCGAGATTTATGGGCCAACAACGGGCTTTTTTGAATTCACGCATGAAGTCTCGAAGTA
TTGCGACATCACAATTCTCGCCCGGGTCATGTACCTCGATGGCTATCTCGAGATAGCCATCGAGGTACATGACTTTTTGAATTCACGCATGAAGTCTCGAAGTA
TCAGCCTTTCATTGATTGCGTCCGGATGTGGAGGTGGATAGTGTAGCTCGAGCTACACTATCCACCTCCACATTTTTTGAATTCCGAGCTACGGTATCAAGGAA
AACACGTCCGTCCTAGAACTGCCGGCAAATTGGAAGGCCTCACAGACTCGAGTCTGTGAGGCCTTCCAATTTGTTTTTTGAATTCGATCTGAGTGTACCGCTTGC
TCAGCCTTTCATTGATTGCGTCCGGATGACTCAGTCACGCTCAATGCTCGAGCATTGAGCGTGACTGAGTCATTTTTTGAATTCCGAGCTACGGTATCAAGGAA
TTGCGACATCACAATTCTCGCCCGGGCACAAAGCTATCATGGTTAACTCGAGTTAACCATGATAGCTTTGTGCTTTTTGAATTCACGCATGAAGTCTCGAAGTA
AACACGTCCGTCCTAGAACTGCCGGCCACCATCTTATGATGCTCATCTCGAGATGAGCATCATAAGATGGTGGTTTTTGAATTCGATCTGAGTGTACCGCTTGC
AACACGTCCGTCCTAGAACTGCCGGCACACGAAGCAACAAGGAAATCTCGAGATTTCCTTGTTGCTTCGTGTGTTTTTGAATTCGATCTGAGTGTACCGCTTGC
TTGCGACATCACAATTCTCGCCCGGGTATGATGCTTCGGAACTAAACTCGAGTTTAGTTCCGAAGCATCATACTTTTTGAATTCACGCATGAAGTCTCGAAGTA
TTGCGACATCACAATTCTCGCCCGGGCGGAGTAAACCTTCATATTTCTCGAGAAATATGAAGGTTTACTCCGCTTTTTGAATTCACGCATGAAGTCTCGAAGTA
AACACGTCCGTCCTAGAACTGCCGGCGAGAAAGTATTGACCGAGATCTCGAGATCTCGGTCAATACTTTCTCGTTTTTGAATTCGATCTGAGTGTACCGCTTGC
AACACGTCCGTCCTAGAACTGCCGGCGATGTTGTGAGCGAGGATTTCTCGAGAAATCCTCGCTCACAACATCGTTTTTTGAATTCGATCTGAGTGTACCGCTTGC
TTGCGACATCACAATTCTCGCCCGGGGCCACTATGGAGGCTTATTCCTCGAGGAATAAGCCTCCATAGTGGCCTTTTTGAATTCACGCATGAAGTCTCGAAGTA
TCAGCCTTTCATTGATTGCGTCCGGAGAACCAGCTGCGGGAGATAACTCGAGTTATCTCCCGCAGCTGGTTCTTTTTTGAATTCCGAGCTACGGTATCAAGGAA
TCAGCCTTTCATTGATTGCGTCCGGAGGCATGCCTGGCAGTATATACTCGAGTATATACTGCCAGGCATGCCTTTTTTGAATTCCGAGCTACGGTATCAAGGAA
TCAGCCTTTCATTGATTGCGTCCGGAGGCGATTCTCGGTGACTATTCTCGAGAATAGTCACCGAGAATCGCCTTTTTTGAATTCCGAGCTACGGTATCAAGGAA
TCAGCCTTTCATTGATTGCGTCCGGACAGCGGGCTGTGGAGTATAACTCGAGTTATACTCCACAGCCCGCTGTTTTTTGAATTCCGAGCTACGGTATCAAGGAA
TTGCGACATCACAATTCTCGCCCGGGCGTTCAGAAGGCATCAAGTACTCGAGTACTTGATGCCTTCTGAACGCTTTTTGAATTCACGCATGAAGTCTCGAAGTA
TCAGCCTTTCATTGATTGCGTCCGGACCACGCTGAAGAACGCTAATCTCGAGATTAGCGTTCTTCAGCGTGGTTTTTTTGAATTCCGAGCTACGGTATCAAGGAA
TTCTGTAAGTTTCGTCGGGAACCGGTCTCTATTTCTGCTGCGCCATCTCGAGATGGCGCAGCAGAAATAGAGATTTTTGAATTCTAGTGAGGTGCGGTGTTTAG
TTGCGACATCACAATTCTCGCCCGGGGCCCAAATGTACCGTCTAACCTCGAGGTTAGACGGTACATTTGGGCCTTTTTGAATTCACGCATGAAGTCTCGAAGTA
TTGCGACATCACAATTCTCGCCCGGGTGAACTGATCCGGTTGATTACTCGAGTAATCAACCGGATCAGTTCACTTTTTGAATTCACGCATGAAGTCTCGAAGTA
AACACGTCCGTCCTAGAACTGCCGGCAAAGGCACAGCTGATGAAACCTCGAGGTTTCATCAGCTGTGCCTTTGTTTTTTGAATTCGATCTGAGTGTACCGCTTGC
TTGCGACATCACAATTCTCGCCCGGGCCATCCACAACTTCGTAGAACTCGAGTTCTACGAAGTTGTGGATGGCTTTTTGAATTCACGCATGAAGTCTCGAAGTA
TCAGCCTTTCATTGATTGCGTCCGGACCTGGATGCCTGGATCAATGCTCGAGCATTGATCCAGGCATCCAGGTTTTTTGAATTCCGAGCTACGGTATCAAGGAA
TTCTGTAAGTTTCGTCGGGAACCGGTGAACCGCTTGGACATGTATGCTCGAGCATACATGTCCAAGCGGTTCATTTTTGAATTCTAGTGAGGTGCGGTGTTTAG
AACACGTCCGTCCTAGAACTGCCGGCACCGAGTAGTGGATACATTTCTCGAGAAATGTATCCACTACTCGGTGTTTTTGAATTCGATCTGAGTGTACCGCTTGC
TTCTGTAAGTTTCGTCGGGAACCGGTCGGTGACCTCAACATCAAAGCTCGAGCTTTGATGTTGAGGTCACCGATTTTTTGAATTCTAGTGAGGTGCGGTGTTTAG
TTGCGACATCACAATTCTCGCCCGGGTTAACGGTCTGCGTGATAAACTCGAGTTTATCACGCAGACCGTTAACTTTTTGAATTCACGCATGAAGTCTCGAAGTA
AACACGTCCGTCCTAGAACTGCCGGCTTACGAAGAGCCGAGTTAAACTCGAGTTTAACTCGGCTCTTCGTAAGTTTTTGAATTCGATCTGAGTGTACCGCTTGC
TCAGCCTTTCATTGATTGCGTCCGGATGGATCACATGATCAGTAATCTCGAGATTACTGATCATGTGATCCATTTTTTTGAATTCCGAGCTACGGTATCAAGGAA
AACACGTCCGTCCTAGAACTGCCGGCCTCCACAAATAAAGAGTCAACTCGAGTTGACTCTTTATTTGTGGAGGTTTTTGAATTCGATCTGAGTGTACCGCTTGC
AACACGTCCGTCCTAGAACTGCCGGCAAGATGCTGTGCCATGTCTTCTCGAGAAGACATGGCACAGCATCTTGTTTTTGAATTCGATCTGAGTGTACCGCTTGC
TTCTGTAAGTTTCGTCGGGAACCGGTGCTCAAGTGCCACGTGTTTCCTCGAGGAAACACGTGGCACTTGAGCATTTTTGAATTCTAGTGAGGTGCGGTGTTTAG
AACACGTCCGTCCTAGAACTGCCGGCCGCTCCTGGGAAGGGTATTACTCGAGTAATACCCTTCCCAGGAGCGGTTTTTTGAATTCGATCTGAGTGTACCGCTTGC
TTGCGACATCACAATTCTCGCCCGGGCAGGCTCTTAACTATGAAATCTCGAGATTTCATAGTTAAGAGCCTGCTTTTTGAATTCACGCATGAAGTCTCGAAGTA
TTGCGACATCACAATTCTCGCCCGGGCTGGATAAATCACCCATCAACTCGAGTTGATGGGTGATTTATCCAGCTTTTTGAATTCACGCATGAAGTCTCGAAGTA
TTGCGACATCACAATTCTCGCCCGGGGGCTTCGAGCCTGGATTAAACTCGAGTTTAATCCAGGCTCGAAGCCCTTTTTGAATTCACGCATGAAGTCTCGAAGTA
TCAGCCTTTCATTGATTGCGTCCGGACGAGCTGGATGCTGATATTGCTCGAGCAATATCAGCATCCAGCTCGTTTTTTTGAATTCCGAGCTACGGTATCAAGGAA
AACACGTCCGTCCTAGAACTGCCGGCAGCAATCTGAGCAACTTTAACTCGAGTTAAAGTTGCTCAGATTGCTGTTTTTGAATTCGATCTGAGTGTACCGCTTGC
AACACGTCCGTCCTAGAACTGCCGGCTTGAAGCATGGCAATGAAATCTCGAGATTTCATTGCCATGCTTCAAGTTTTTGAATTCGATCTGAGTGTACCGCTTGC
TTGCGACATCACAATTCTCGCCCGGGTGGTTAACTTACCTGATAAGCTCGAGCTTATCAGGTAAGTTAACCACTTTTTGAATTCACGCATGAAGTCTCGAAGTA
TTCTGTAAGTTTCGTCGGGAACCGGTGAGAAGTCAGCCAGTTATTCCTCGAGGAATAACTGGCTGACTTCTCATTTTTTGAATTCTAGTGAGGTGCGGTGTTTAG
TCAGCCTTTCATTGATTGCGTCCGGAGAGACTATGTGTCCCAGTTTCTCGAGAAACTGGGACACATAGTCTCTTTTTTGAATTCCGAGCTACGGTATCAAGGAA
TTGCGACATCACAATTCTCGCCCGGGCTGCGGTGAAGTACTTAAGTCTCGAGACTTAAGTACTTCACCGCAGCTTTTTGAATTCACGCATGAAGTCTCGAAGTA
TCAGCCTTTCATTGATTGCGTCCGGACGACCTGTGGGAAGATATTGCTCGAGCAATATCTTCCCACAGGTCGTTTTTTTGAATTCCGAGCTACGGTATCAAGGAA
TTCTGTAAGTTTCGTCGGGAACCGGTAGCATGCTTACTGATATAAACTCGAGTTTATATCAGTAAGCATGCTATTTTTGAATTCTAGTGAGGTGCGGTGTTTAG
AACACGTCCGTCCTAGAACTGCCGGCAAGGACTCAGGGACCTTATTCTCGAGAATAAGGTCCCTGAGTCCTTGTTTTTGAATTCGATCTGAGTGTACCGCTTGC
AACACGTCCGTCCTAGAACTGCCGGCAGTTCCGGAACGTGGAATACCTCGAGGTATTCCACGTTCCGGAACTGTTTTTTGAATTCGATCTGAGTGTACCGCTTGC
AACACGTCCGTCCTAGAACTGCCGGCACTTGATGGATCCACACATACTCGAGTATGTGTGGATCCATCAAGTGTTTTTGAATTCGATCTGAGTGTACCGCTTGC
AACACGTCCGTCCTAGAACTGCCGGCGCCTCTACTACTTCCAGTATCTCGAGATACTGGAAGTAGTAGAGGCGTTTTTGAATTCGATCTGAGTGTACCGCTTGC
TTGCGACATCACAATTCTCGCCCGGGACGATGAAGAATTTGCATACCTCGAGGTATGCAAATTCTTCATCGTCTTTTTTGAATTCACGCATGAAGTCTCGAAGTA
TTCTGTAAGTTTCGTCGGGAACCGGTGCATCGTGACCAGGAGTATGCTCGAGCATACTCCTGGTCACGATGCATTTTTTGAATTCTAGTGAGGTGCGGTGTTTAG
TCAGCCTTTCATTGATTGCGTCCGGACGAAACGCAGTGCTACCAAGCTCGAGCTTGGTAGCACTGCGTTTCGTTTTTTTGAATTCCGAGCTACGGTATCAAGGAA
TCAGCCTTTCATTGATTGCGTCCGGATCCTGGCTGACAGGTATAACCTCGAGGTTATACCTGTCAGCCAGGATTTTTTGAATTCCGAGCTACGGTATCAAGGAA
TTGCGACATCACAATTCTCGCCCGGGAAGGAAGTTTAGCTGGTGAACTCGAGTTCACCAGCTAAACTTCCTTCTTTTTGAATTCACGCATGAAGTCTCGAAGTA
TCAGCCTTTCATTGATTGCGTCCGGAGCGTGCAGGAGTCCGATATACTCGAGTATATCGGACTCCTGCACGCTTTTTTTGAATTCCGAGCTACGGTATCAAGGAA
TTCTGTAAGTTTCGTCGGGAACCGGTGGAGCTGTCCAGGGCTTTATCTCGAGATAAAGCCCTGGACAGCTCCATTTTTGAATTCTAGTGAGGTGCGGTGTTTAG
TTGCGACATCACAATTCTCGCCCGGGTGATCACGGCTGCTCTTAAGCTCGAGCTTAAGAGCAGCCGTGATCACTTTTTTGAATTCACGCATGAAGTCTCGAAGTA
AACACGTCCGTCCTAGAACTGCCGGCGGATGACCTACCATTTGCTACTCGAGTAGCAAATGGTAGGTCATCCGTTTTTGAATTCGATCTGAGTGTACCGCTTGC
TTGCGACATCACAATTCTCGCCCGGGTGAGAACATATCCAACTTTCCTCGAGGAAAGTTGGATATGTTCTCACTTTTTGAATTCACGCATGAAGTCTCGAAGTA
TTCTGTAAGTTTCGTCGGGAACCGGTTGAGGATTACCTTAAGTATTCTCGAGAATACTTAAGGTAATCCTCAATTTTTGAATTCTAGTGAGGTGCGGTGTTTAG
TTGCGACATCACAATTCTCGCCCGGGCAGCTATTGAGGACGAATATCTCGAGATATTCGTCCTCAATAGCTGCTTTTTTGAATTCACGCATGAAGTCTCGAAGTA
AACACGTCCGTCCTAGAACTGCCGGCCCTTTGATTGCTTGGCGATACTCGAGTATCGCCAAGCAATCAAAGGGTTTTTGAATTCGATCTGAGTGTACCGCTTGC
AACACGTCCGTCCTAGAACTGCCGGCGAAAGGTAATCTACGGAGGTCTCGAGACCTCCGTAGATTACCTTTCGTTTTTTGAATTCGATCTGAGTGTACCGCTTGC
TTCTGTAAGTTTCGTCGGGAACCGGTGGGAACGCCTGGGATAATATCTCGAGATATTATCCCAGGCGTTCCCATTTTTGAATTCTAGTGAGGTGCGGTGTTTAG
AACACGTCCGTCCTAGAACTGCCGGCGTTGCCTAGTTGGTGAGTTTCTCGAGAAACTCACCAACTAGGCAACGTTTTTGAATTCGATCTGAGTGTACCGCTTGC
AACACGTCCGTCCTAGAACTGCCGGCCAGTCAAAGTTGTGGTGGATCTCGAGATCCACCACAACTTTGACTGGTTTTTGAATTCGATCTGAGTGTACCGCTTGC
TTCTGTAAGTTTCGTCGGGAACCGGTGATCATGATGCCGCAATTAACTCGAGTTAATTGCGGCATCATGATCATTTTTGAATTCTAGTGAGGTGCGGTGTTTAG
TCAGCCTTTCATTGATTGCGTCCGGAGAAGCACTGGCTCGATTAATCTCGAGATTAATCGAGCCAGTGCTTCTTTTTTGAATTCCGAGCTACGGTATCAAGGAA
AACACGTCCGTCCTAGAACTGCCGGCCACTGTGTCAGCCTCCTATTCTCGAGAATAGGAGGCTGACACAGTGGTTTTTGAATTCGATCTGAGTGTACCGCTTGC
TTGCGACATCACAATTCTCGCCCGGGCAACTTCTTCACCATGTTTCCTCGAGGAAACATGGTGAAGAAGTTGCTTTTTTGAATTCACGCATGAAGTCTCGAAGTA
AACACGTCCGTCCTAGAACTGCCGGCGATCATCATAGAGGCCATCTCTCGAGAGATGGCCTCTATGATGATCGTTTTTTGAATTCGATCTGAGTGTACCGCTTGC
TCAGCCTTTCATTGATTGCGTCCGGACCTGTTCTACGGCCAGAAGACTCGAGTCTTCTGGCCGTAGAACAGGTTTTTTTGAATTCCGAGCTACGGTATCAAGGAA
TTGCGACATCACAATTCTCGCCCGGGAACCTGTTCTACGGCCAGAACTCGAGTTCTGGCCGTAGAACAGGTTCTTTTTGAATTCACGCATGAAGTCTCGAAGTA
TTGCGACATCACAATTCTCGCCCGGGCAGTTGTCACTGGCAAGTTTCTCGAGAAACTTGCCAGTGACAACTGCTTTTTGAATTCACGCATGAAGTCTCGAAGTA
TTGCGACATCACAATTCTCGCCCGGGCCATCGTTGACCCTTATAACCTCGAGGTTATAAGGGTCAACGATGGCTTTTTTGAATTCACGCATGAAGTCTCGAAGTA
TTGCGACATCACAATTCTCGCCCGGGCTGTGGTCAAAGGCACATATCTCGAGATATGTGCCTTTGACCACAGCTTTTTGAATTCACGCATGAAGTCTCGAAGTA
TTCTGTAAGTTTCGTCGGGAACCGGTCGGATGTCTATCGGTCATTGCTCGAGCAATGACCGATAGACATCCGATTTTTGAATTCTAGTGAGGTGCGGTGTTTAG
TTGCGACATCACAATTCTCGCCCGGGCCGATTGAAACGGTGGATTACTCGAGTAATCCACCGTTTCAATCGGCTTTTTGAATTCACGCATGAAGTCTCGAAGTA
TCAGCCTTTCATTGATTGCGTCCGGAGACACGGCATGTCAACATTTCTCGAGAAATGTTGACATGCCGTGTCTTTTTTGAATTCCGAGCTACGGTATCAAGGAA
TCAGCCTTTCATTGATTGCGTCCGGATGGAGTTTCTACGGAATAATCTCGAGATTATTCCGTAGAAACTCCATTTTTTGAATTCCGAGCTACGGTATCAAGGAA
TTGCGACATCACAATTCTCGCCCGGGAGGAGGAGATCATTCAGTATCTCGAGATACTGAATGATCTCCTCCTCTTTTTGAATTCACGCATGAAGTCTCGAAGTA
TCAGCCTTTCATTGATTGCGTCCGGATGGCTGTGATGTCAACATAGCTCGAGCTATGTTGACATCACAGCCATTTTTTGAATTCCGAGCTACGGTATCAAGGAA
TTGCGACATCACAATTCTCGCCCGGGCAGGGAAGACAACAATTCTACTCGAGTAGAATTGTTGTCTTCCCTGCTTTTTGAATTCACGCATGAAGTCTCGAAGTA
TCAGCCTTTCATTGATTGCGTCCGGATCCCGACCATTGGGTTTAATCTCGAGATTAAACCCAATGGTCGGGATTTTTTTGAATTCCGAGCTACGGTATCAAGGAA
TTGCGACATCACAATTCTCGCCCGGGCGGATCCTTATGGTTGGCTTCTCGAGAAGCCAACCATAAGGATCCGCTTTTTGAATTCACGCATGAAGTCTCGAAGTA
TTCTGTAAGTTTCGTCGGGAACCGGTACAAGTTGAAGCTGGGCCAACTCGAGTTGGCCCAGCTTCAACTTGTATTTTTGAATTCTAGTGAGGTGCGGTGTTTAG
TTGCGACATCACAATTCTCGCCCGGGGTATGGACAGGGTAGAAGAGCTCGAGCTCTTCTACCCTGTCCATACCTTTTTGAATTCACGCATGAAGTCTCGAAGTA
TTGCGACATCACAATTCTCGCCCGGGCCGATTCCTACTGGAAGAAACTCGAGTTTCTTCCAGTAGGAATCGGCTTTTTGAATTCACGCATGAAGTCTCGAAGTA
TCAGCCTTTCATTGATTGCGTCCGGAGCACGTGAGGCCGATGTTTACTCGAGTAAACATCGGCCTCACGTGCTTTTTTGAATTCCGAGCTACGGTATCAAGGAA
TCAGCCTTTCATTGATTGCGTCCGGACCACTACCGTGGGTCTAAACCTCGAGGTTTAGACCCACGGTAGTGGTTTTTTGAATTCCGAGCTACGGTATCAAGGAA
TTGCGACATCACAATTCTCGCCCGGGCCTTTGTTGATGTCCCTAATCTCGAGATTAGGGACATCAACAAAGGCTTTTTGAATTCACGCATGAAGTCTCGAAGTA
AACACGTCCGTCCTAGAACTGCCGGCGGAGTCAACAGTAAAGGTTTCTCGAGAAACCTTTACTGTTGACTCCGTTTTTTGAATTCGATCTGAGTGTACCGCTTGC
TCAGCCTTTCATTGATTGCGTCCGGAGGAACTGGAGCGGATATTAGCTCGAGCTAATATCCGCTCCAGTTCCTTTTTTGAATTCCGAGCTACGGTATCAAGGAA
AACACGTCCGTCCTAGAACTGCCGGCCGAGTTAATGCCATCCACTTCTCGAGAAGTGGATGGCATTAACTCGGTTTTTGAATTCGATCTGAGTGTACCGCTTGC
AACACGTCCGTCCTAGAACTGCCGGCGGGCCTTCTATGGTATTAAGCTCGAGCTTAATACCATAGAAGGCCCGTTTTTGAATTCGATCTGAGTGTACCGCTTGC
TTGCGACATCACAATTCTCGCCCGGGCTGACTGAGTACGATAAGATCTCGAGATCTTATCGTACTCAGTCAGCTTTTTTGAATTCACGCATGAAGTCTCGAAGTA
AACACGTCCGTCCTAGAACTGCCGGCCCAGACCAGTGACGTTAATACTCGAGTATTAACGTCACTGGTCTGGGTTTTTGAATTCGATCTGAGTGTACCGCTTGC
TTGCGACATCACAATTCTCGCCCGGGCTGATTGAATATCTGCACAACTCGAGTTGTGCAGATATTCAATCAGCTTTTTTGAATTCACGCATGAAGTCTCGAAGTA
AACACGTCCGTCCTAGAACTGCCGGCGAGATGCAATGCCAGTTCATCTCGAGATGAACTGGCATTGCATCTCGTTTTTGAATTCGATCTGAGTGTACCGCTTGC
TCAGCCTTTCATTGATTGCGTCCGGACGCAGAGAGGTCCATATAAACTCGAGTTTATATGGACCTCTCTGCGTTTTTTGAATTCCGAGCTACGGTATCAAGGAA
TTGCGACATCACAATTCTCGCCCGGGCGGACTTCTACCTACGATAACTCGAGTTATCGTAGGTAGAAGTCCGCTTTTTTGAATTCACGCATGAAGTCTCGAAGTA
AACACGTCCGTCCTAGAACTGCCGGCCGGCACAAGCTCCGTAAATTCTCGAGAATTTACGGAGCTTGTGCCGGTTTTTGAATTCGATCTGAGTGTACCGCTTGC
TTGCGACATCACAATTCTCGCCCGGGGCATGGATTCACCGTTATTGCTCGAGCAATAACGGTGAATCCATGCCTTTTTTGAATTCACGCATGAAGTCTCGAAGTA
AACACGTCCGTCCTAGAACTGCCGGCCACAGAACTGCGACATCATTCTCGAGAATGATGTCGCAGTTCTGTGGTTTTTGAATTCGATCTGAGTGTACCGCTTGC
TTGCGACATCACAATTCTCGCCCGGGCCAAGTACTTGGAGCATAAACTCGAGTTTATGCTCCAAGTACTTGGCTTTTTGAATTCACGCATGAAGTCTCGAAGTA
AACACGTCCGTCCTAGAACTGCCGGCCTAGAAGGAGACACCGAATCCTCGAGGATTCGGTGTCTCCTTCTAGGTTTTTGAATTCGATCTGAGTGTACCGCTTGC
TTCTGTAAGTTTCGTCGGGAACCGGTACACGTTACCCGCCATAATTCTCGAGAATTATGGCGGGTAACGTGTATTTTTGAATTCTAGTGAGGTGCGGTGTTTAG
TTCTGTAAGTTTCGTCGGGAACCGGTCTAGACGTGGATGGTATTTACTCGAGTAAATACCATCCACGTCTAGATTTTTGAATTCTAGTGAGGTGCGGTGTTTAG
AACACGTCCGTCCTAGAACTGCCGGCGTCATCTCCAGACGCGAATACTCGAGTATTCGCGTCTGGAGATGACGTTTTTTGAATTCGATCTGAGTGTACCGCTTGC
TTGCGACATCACAATTCTCGCCCGGGATTACCGTAACCCACTAATGCTCGAGCATTAGTGGGTTACGGTAATCTTTTTGAATTCACGCATGAAGTCTCGAAGTA
AACACGTCCGTCCTAGAACTGCCGGCCGAAAGCACTTCCTCAAATACTCGAGTATTTGAGGAAGTGCTTTCGGTTTTTTGAATTCGATCTGAGTGTACCGCTTGC
TTGCGACATCACAATTCTCGCCCGGGAGCGCACAGAGCAGATATACCTCGAGGTATATCTGCTCTGTGCGCTCTTTTTGAATTCACGCATGAAGTCTCGAAGTA
TTCTGTAAGTTTCGTCGGGAACCGGTGTCCGTGGAATCCCTTATTGCTCGAGCAATAAGGGATTCCACGGACATTTTTTGAATTCTAGTGAGGTGCGGTGTTTAG
TCAGCCTTTCATTGATTGCGTCCGGACCTAAGCGATGCAATGATATCTCGAGATATCATTGCATCGCTTAGGTTTTTTGAATTCCGAGCTACGGTATCAAGGAA
TTGCGACATCACAATTCTCGCCCGGGATGATGTACACGATTAATTCCTCGAGGAATTAATCGTGTACATCATCTTTTTGAATTCACGCATGAAGTCTCGAAGTA
TTCTGTAAGTTTCGTCGGGAACCGGTCGCCTACCTGAGGGATTTACCTCGAGGTAAATCCCTCAGGTAGGCGATTTTTGAATTCTAGTGAGGTGCGGTGTTTAG
TTGCGACATCACAATTCTCGCCCGGGAAGAGGAGAATGAGCATCATCTCGAGATGATGCTCATTCTCCTCTTCTTTTTTGAATTCACGCATGAAGTCTCGAAGTA
TTGCGACATCACAATTCTCGCCCGGGCGTCCTAGAGTCCTATGAAACTCGAGTTTCATAGGACTCTAGGACGCTTTTTGAATTCACGCATGAAGTCTCGAAGTA
AACACGTCCGTCCTAGAACTGCCGGCGGGAGGATATGTTCAGTGAACTCGAGTTCACTGAACATATCCTCCCGTTTTTGAATTCGATCTGAGTGTACCGCTTGC
TTGCGACATCACAATTCTCGCCCGGGCTCTTATTCAGCAAGCTCAACTCGAGTTGAGCTTGCTGAATAAGAGCTTTTTGAATTCACGCATGAAGTCTCGAAGTA
TTGCGACATCACAATTCTCGCCCGGGACCGAGACCCATCCTATAAGCTCGAGCTTATAGGATGGGTCTCGGTCTTTTTGAATTCACGCATGAAGTCTCGAAGTA
TTGCGACATCACAATTCTCGCCCGGGATACGGTGTATGCGTTAAAGCTCGAGCTTTAACGCATACACCGTATCTTTTTGAATTCACGCATGAAGTCTCGAAGTA
TTGCGACATCACAATTCTCGCCCGGGGCGCATTGACATGGATAAATCTCGAGATTTATCCATGTCAATGCGCCTTTTTGAATTCACGCATGAAGTCTCGAAGTA
TTCTGTAAGTTTCGTCGGGAACCGGTGCCCAAGATCGAGGTTATATCTCGAGATATAACCTCGATCTTGGGCATTTTTGAATTCTAGTGAGGTGCGGTGTTTAG
TTGCGACATCACAATTCTCGCCCGGGCCGAATTACAAACGTCATATCTCGAGATATGACGTTTGTAATTCGGCTTTTTGAATTCACGCATGAAGTCTCGAAGTA
AACACGTCCGTCCTAGAACTGCCGGCGGGAGCAACAGTATTAGCATCTCGAGATGCTAATACTGTTGCTCCCGTTTTTGAATTCGATCTGAGTGTACCGCTTGC
AACACGTCCGTCCTAGAACTGCCGGCCCAGGCTGCTTCCAAATATTCTCGAGAATATTTGGAAGCAGCCTGGGTTTTTGAATTCGATCTGAGTGTACCGCTTGC
TTGCGACATCACAATTCTCGCCCGGGCTCCGTACACAGTACATGAACTCGAGTTCATGTACTGTGTACGGAGCTTTTTTGAATTCACGCATGAAGTCTCGAAGTA
AACACGTCCGTCCTAGAACTGCCGGCGCCTTCTTCAGTCACTATAACTCGAGTTATAGTGACTGAAGAAGGCGTTTTTGAATTCGATCTGAGTGTACCGCTTGC
TTCTGTAAGTTTCGTCGGGAACCGGTCGCTCATGGTGGCAAGAAACCTCGAGGTTTCTTGCCACCATGAGCGATTTTTGAATTCTAGTGAGGTGCGGTGTTTAG
AACACGTCCGTCCTAGAACTGCCGGCGCTACCTCTTTAGGGACTATCTCGAGATAGTCCCTAAAGAGGTAGCGTTTTTGAATTCGATCTGAGTGTACCGCTTGC
TCAGCCTTTCATTGATTGCGTCCGGACCGGAAGTGGCAGATCTTTACTCGAGTAAAGATCTGCCACTTCCGGTTTTTTGAATTCCGAGCTACGGTATCAAGGAA
TTGCGACATCACAATTCTCGCCCGGGCTCAGGACACGATCTCATAACTCGAGTTATGAGATCGTGTCCTGAGCTTTTTTGAATTCACGCATGAAGTCTCGAAGTA
TTGCGACATCACAATTCTCGCCCGGGCTCATAAACTTGTTAGAAGACTCGAGTCTTCTAACAAGTTTATGAGCTTTTTGAATTCACGCATGAAGTCTCGAAGTA
AACACGTCCGTCCTAGAACTGCCGGCACTGGCTTGGCAACAGTATTCTCGAGAATACTGTTGCCAAGCCAGTGTTTTTGAATTCGATCTGAGTGTACCGCTTGC
AACACGTCCGTCCTAGAACTGCCGGCCCATCTCTTGGACAGATGATCTCGAGATCATCTGTCCAAGAGATGGGTTTTTTGAATTCGATCTGAGTGTACCGCTTGC
AACACGTCCGTCCTAGAACTGCCGGCCCGATGCACAGATGGTATTGCTCGAGCAATACCATCTGTGCATCGGGTTTTTGAATTCGATCTGAGTGTACCGCTTGC
TTCTGTAAGTTTCGTCGGGAACCGGTCAACACCGAGAAGATCAAACCTCGAGGTTTGATCTTCTCGGTGTTGATTTTTGAATTCTAGTGAGGTGCGGTGTTTAG
TTGCGACATCACAATTCTCGCCCGGGAGCGCCTGTATGAGATGATTCTCGAGAATCATCTCATACAGGCGCTCTTTTTGAATTCACGCATGAAGTCTCGAAGTA
TTCTGTAAGTTTCGTCGGGAACCGGTTATCGTGGGACTGGACAATGCTCGAGCATTGTCCAGTCCCACGATAATTTTTTGAATTCTAGTGAGGTGCGGTGTTTAG
AACACGTCCGTCCTAGAACTGCCGGCCGTCGAATTCCAATCTTGTTCTCGAGAACAAGATTGGAATTCGACGGTTTTTGAATTCGATCTGAGTGTACCGCTTGC
AACACGTCCGTCCTAGAACTGCCGGCTAAACCAACATGGGATCATTCTCGAGAATGATCCCATGTTGGTTTAGTTTTTGAATTCGATCTGAGTGTACCGCTTGC
TTGCGACATCACAATTCTCGCCCGGGAAACCCATGACAAAGGAGGACTCGAGTCCTCCTTTGTCATGGGTTTCTTTTTTGAATTCACGCATGAAGTCTCGAAGTA
TTGCGACATCACAATTCTCGCCCGGGTGTGGGCAGCGCACAATAAACTCGAGTTTATTGTGCGCTGCCCACACTTTTTGAATTCACGCATGAAGTCTCGAAGTA
TTGCGACATCACAATTCTCGCCCGGGCTAGGTTCAAGAAACTGACTCTCGAGAGTCAGTTTCTTGAACCTAGCTTTTTGAATTCACGCATGAAGTCTCGAAGTA
TCAGCCTTTCATTGATTGCGTCCGGACAGCTCCTACCCAAGGTTTACTCGAGTAAACCTTGGGTAGGAGCTGTTTTTTTGAATTCCGAGCTACGGTATCAAGGAA
TTCTGTAAGTTTCGTCGGGAACCGGTGACGGTCACCAACGACTATCCTCGAGGATAGTCGTTGGTGACCGTCATTTTTGAATTCTAGTGAGGTGCGGTGTTTAG
AACACGTCCGTCCTAGAACTGCCGGCTCATCCTCTTGTCGACATTTCTCGAGAAATGTCGACAAGAGGATGAGTTTTTGAATTCGATCTGAGTGTACCGCTTGC
TTGCGACATCACAATTCTCGCCCGGGTGGCCTGTCTTACATCATTTCTCGAGAAATGATGTAAGACAGGCCACTTTTTGAATTCACGCATGAAGTCTCGAAGTA
AACACGTCCGTCCTAGAACTGCCGGCAGACAACAGCCGGGTCATTACTCGAGTAATGACCCGGCTGTTGTCTGTTTTTGAATTCGATCTGAGTGTACCGCTTGC
TTGCGACATCACAATTCTCGCCCGGGAAACCCTAATCAAGTTTGCTCTCGAGAGCAAACTTGATTAGGGTTTCTTTTTGAATTCACGCATGAAGTCTCGAAGTA
TTGCGACATCACAATTCTCGCCCGGGAATTAAAGCTGAAGCTGGAACTCGAGTTCCAGCTTCAGCTTTAATTCTTTTTTGAATTCACGCATGAAGTCTCGAAGTA
AACACGTCCGTCCTAGAACTGCCGGCCTGGTACTGTGTCTACAAATCTCGAGATTTGTAGACACAGTACCAGGTTTTTGAATTCGATCTGAGTGTACCGCTTGC
TTGCGACATCACAATTCTCGCCCGGGCCATAAATGAAGCAGAGATTCTCGAGAATCTCTGCTTCATTTATGGCTTTTTTGAATTCACGCATGAAGTCTCGAAGTA
AACACGTCCGTCCTAGAACTGCCGGCGTTATTTCATCTCACTGTTACTCGAGTAACAGTGAGATGAAATAACGTTTTTTGAATTCGATCTGAGTGTACCGCTTGC
TTCTGTAAGTTTCGTCGGGAACCGGTAGGTCCGACAGCCAATTTATCTCGAGATAAATTGGCTGTCGGACCTATTTTTGAATTCTAGTGAGGTGCGGTGTTTAG
TTCTGTAAGTTTCGTCGGGAACCGGTGTCGGACAAGGCAGTAAATACTCGAGTATTTACTGCCTTGTCCGACATTTTTGAATTCTAGTGAGGTGCGGTGTTTAG
AACACGTCCGTCCTAGAACTGCCGGCATCAATGTGCCCGGTGTATCCTCGAGGATACACCGGGCACATTGATGTTTTTTGAATTCGATCTGAGTGTACCGCTTGC
TTGCGACATCACAATTCTCGCCCGGGCACAAGAACAGTGTCAGCCACTCGAGTGGCTGACACTGTTCTTGTGCTTTTTGAATTCACGCATGAAGTCTCGAAGTA
TTGCGACATCACAATTCTCGCCCGGGACACCAAGCTCATCGGTAACCTCGAGGTTACCGATGAGCTTGGTGTCTTTTTTGAATTCACGCATGAAGTCTCGAAGTA
TTCTGTAAGTTTCGTCGGGAACCGGTGTGAAGCAGGCCGATGAAATCTCGAGATTTCATCGGCCTGCTTCACATTTTTTGAATTCTAGTGAGGTGCGGTGTTTAG
AACACGTCCGTCCTAGAACTGCCGGCTCGTGCCTACGGCAAGGAAACTCGAGTTTCCTTGCCGTAGGCACGAGTTTTTGAATTCGATCTGAGTGTACCGCTTGC
TTGCGACATCACAATTCTCGCCCGGGGTGTAGTCCTGAAAGTACTCCTCGAGGAGTACTTTCAGGACTACACCTTTTTTGAATTCACGCATGAAGTCTCGAAGTA
AACACGTCCGTCCTAGAACTGCCGGCAAGCTGGCTGGCTGATTAAACTCGAGTTTAATCAGCCAGCCAGCTTGTTTTTGAATTCGATCTGAGTGTACCGCTTGC
TTGCGACATCACAATTCTCGCCCGGGATGGACAGGGAGGTTCATTACTCGAGTAATGAACCTCCCTGTCCATCTTTTTTGAATTCACGCATGAAGTCTCGAAGTA
AACACGTCCGTCCTAGAACTGCCGGCCTTGAGGCATCACTGGATAACTCGAGTTATCCAGTGATGCCTCAAGGTTTTTGAATTCGATCTGAGTGTACCGCTTGC
AACACGTCCGTCCTAGAACTGCCGGCTTCAAGAAGTCCAGCCCTAACTCGAGTTAGGGCTGGACTTCTTGAAGTTTTTGAATTCGATCTGAGTGTACCGCTTGC
TTCTGTAAGTTTCGTCGGGAACCGGTCCCTATCTTTGCGGAGATTGCTCGAGCAATCTCCGCAAAGATAGGGATTTTTGAATTCTAGTGAGGTGCGGTGTTTAG
AACACGTCCGTCCTAGAACTGCCGGCAGGTGAATCAATCCAGATATCTCGAGATATCTGGATTGATTCACCTGTTTTTTGAATTCGATCTGAGTGTACCGCTTGC
TCAGCCTTTCATTGATTGCGTCCGGACCTTTGGCAACATCGTTTACCTCGAGGTAAACGATGTTGCCAAAGGTTTTTTGAATTCCGAGCTACGGTATCAAGGAA
TTCTGTAAGTTTCGTCGGGAACCGGTACACTGAGAACGCCGAATATCTCGAGATATTCGGCGTTCTCAGTGTATTTTTTGAATTCTAGTGAGGTGCGGTGTTTAG
TTGCGACATCACAATTCTCGCCCGGGAACGAGCTGGATCCATTATGCTCGAGCATAATGGATCCAGCTCGTTCTTTTTGAATTCACGCATGAAGTCTCGAAGTA
AACACGTCCGTCCTAGAACTGCCGGCCTATCAAACTACCTGCCGTTCTCGAGAACGGCAGGTAGTTTGATAGGTTTTTGAATTCGATCTGAGTGTACCGCTTGC
TTGCGACATCACAATTCTCGCCCGGGCGTCAAACTGGAGAATTATTCTCGAGAATAATTCTCCAGTTTGACGCTTTTTGAATTCACGCATGAAGTCTCGAAGTA
AACACGTCCGTCCTAGAACTGCCGGCCCATTTACACCAAGGCGAAACTCGAGTTTCGCCTTGGTGTAAATGGGTTTTTGAATTCGATCTGAGTGTACCGCTTGC
TTGCGACATCACAATTCTCGCCCGGGCCATGCTAGGTGAAATTATTCTCGAGAATAATTTCACCTAGCATGGCTTTTTTGAATTCACGCATGAAGTCTCGAAGTA
AACACGTCCGTCCTAGAACTGCCGGCGCAGTACATACAACTGTGAACTCGAGTTCACAGTTGTATGTACTGCGTTTTTGAATTCGATCTGAGTGTACCGCTTGC
TTGCGACATCACAATTCTCGCCCGGGCCACTTTAACTGCGCCTATTCTCGAGAATAGGCGCAGTTAAAGTGGCTTTTTGAATTCACGCATGAAGTCTCGAAGTA
TTCTGTAAGTTTCGTCGGGAACCGGTGGTGGCCAACCCTAGCTGTTCTCGAGAACAGCTAGGGTTGGCCACCATTTTTGAATTCTAGTGAGGTGCGGTGTTTAG
TTGCGACATCACAATTCTCGCCCGGGCTTTCCAGAAGACGCACTACCTCGAGGTAGTGCGTCTTCTGGAAAGCTTTTTTGAATTCACGCATGAAGTCTCGAAGTA
TTGCGACATCACAATTCTCGCCCGGGATGTTACCAAAGGTCAATTTCTCGAGAAATTGACCTTTGGTAACATCTTTTTGAATTCACGCATGAAGTCTCGAAGTA
AACACGTCCGTCCTAGAACTGCCGGCCCGCTGTCATACTAGCATTTCTCGAGAAATGCTAGTATGACAGCGGGTTTTTGAATTCGATCTGAGTGTACCGCTTGC
TCAGCCTTTCATTGATTGCGTCCGGAGCTCTGAACAACGCCTTTAACTCGAGTTAAAGGCGTTGTTCAGAGCTTTTTTTGAATTCCGAGCTACGGTATCAAGGAA
TTGCGACATCACAATTCTCGCCCGGGCTGGCTTTGAACATCGGAAACTCGAGTTTCCGATGTTCAAAGCCAGCTTTTTGAATTCACGCATGAAGTCTCGAAGTA
AACACGTCCGTCCTAGAACTGCCGGCTGAAGGCTCTTATCAGGTATCTCGAGATACCTGATAAGAGCCTTCAGTTTTTTGAATTCGATCTGAGTGTACCGCTTGC
TCAGCCTTTCATTGATTGCGTCCGGAGACTCTGGTCTCTGACATATCTCGAGATATGTCAGAGACCAGAGTCTTTTTTTGAATTCCGAGCTACGGTATCAAGGAA
AACACGTCCGTCCTAGAACTGCCGGCCTGGACCATGGAAAGAGATTCTCGAGAATCTCTTTCCATGGTCCAGGTTTTTTGAATTCGATCTGAGTGTACCGCTTGC
TTGCGACATCACAATTCTCGCCCGGGAGGCTAATGTCAAAGCTAAACTCGAGTTTAGCTTTGACATTAGCCTCTTTTTTGAATTCACGCATGAAGTCTCGAAGTA
TTGCGACATCACAATTCTCGCCCGGGAAAGTCAACCCTCCTTTGTACTCGAGTACAAAGGAGGGTTGACTTTCTTTTTGAATTCACGCATGAAGTCTCGAAGTA
TTCTGTAAGTTTCGTCGGGAACCGGTTAGGACGACGCCCAATTATTCTCGAGAATAATTGGGCGTCGTCCTAATTTTTGAATTCTAGTGAGGTGCGGTGTTTAG
AACACGTCCGTCCTAGAACTGCCGGCGCGGTGTTTGAGATCAGTAACTCGAGTTACTGATCTCAAACACCGCGTTTTTGAATTCGATCTGAGTGTACCGCTTGC
TTGCGACATCACAATTCTCGCCCGGGCTACATCTAACAGTGCTGTACTCGAGTACAGCACTGTTAGATGTAGCTTTTTGAATTCACGCATGAAGTCTCGAAGTA
AACACGTCCGTCCTAGAACTGCCGGCAATTTCGAAGACCCTGTTACCTCGAGGTAACAGGGTCTTCGAAATTGTTTTTGAATTCGATCTGAGTGTACCGCTTGC
TTCTGTAAGTTTCGTCGGGAACCGGTCAGCACCAGGGACGCTTAAACTCGAGTTTAAGCGTCCCTGGTGCTGATTTTTGAATTCTAGTGAGGTGCGGTGTTTAG
TTGCGACATCACAATTCTCGCCCGGGCTCATGGATTTCGGAGCAAACTCGAGTTTGCTCCGAAATCCATGAGCTTTTTTGAATTCACGCATGAAGTCTCGAAGTA
TCAGCCTTTCATTGATTGCGTCCGGACGTTCGATGGACGGAATTATCTCGAGATAATTCCGTCCATCGAACGTTTTTTGAATTCCGAGCTACGGTATCAAGGAA
TTCTGTAAGTTTCGTCGGGAACCGGTGGCCTTGCCTCACGATAAATCTCGAGATTTATCGTGAGGCAAGGCCATTTTTGAATTCTAGTGAGGTGCGGTGTTTAG
TCAGCCTTTCATTGATTGCGTCCGGAGGGATCCTACGACCCTCTTACTCGAGTAAGAGGGTCGTAGGATCCCTTTTTTGAATTCCGAGCTACGGTATCAAGGAA
TCAGCCTTTCATTGATTGCGTCCGGAGACAAGCGTCTCCGGAATTGCTCGAGCAATTCCGGAGACGCTTGTCTTTTTTTGAATTCCGAGCTACGGTATCAAGGAA
TCAGCCTTTCATTGATTGCGTCCGGATCAGCTACATCAAGCAACTGCTCGAGCAGTTGCTTGATGTAGCTGATTTTTTGAATTCCGAGCTACGGTATCAAGGAA
TTGCGACATCACAATTCTCGCCCGGGCATTACCGTCAGCGTCAAAGCTCGAGCTTTGACGCTGACGGTAATGCTTTTTGAATTCACGCATGAAGTCTCGAAGTA
AACACGTCCGTCCTAGAACTGCCGGCCTCAGTTGCACTCCTGTTAACTCGAGTTAACAGGAGTGCAACTGAGGTTTTTGAATTCGATCTGAGTGTACCGCTTGC
AACACGTCCGTCCTAGAACTGCCGGCAGTCGAGATCCTGATATAAACTCGAGTTTATATCAGGATCTCGACTGTTTTTGAATTCGATCTGAGTGTACCGCTTGC
AACACGTCCGTCCTAGAACTGCCGGCCTTAGGCTATGATAAGTTTACTCGAGTAAACTTATCATAGCCTAAGGTTTTTGAATTCGATCTGAGTGTACCGCTTGC
TTGCGACATCACAATTCTCGCCCGGGCACCTTCAAATTACATCCTACTCGAGTAGGATGTAATTTGAAGGTGCTTTTTGAATTCACGCATGAAGTCTCGAAGTA
TTGCGACATCACAATTCTCGCCCGGGCCTGCGAGCTGGGCGTGTTTCTCGAGAAACACGCCCAGCTCGCAGGCTTTTTGAATTCACGCATGAAGTCTCGAAGTA
AACACGTCCGTCCTAGAACTGCCGGCGTAGCCTTAAGTGGATCTTTCTCGAGAAAGATCCACTTAAGGCTACGTTTTTGAATTCGATCTGAGTGTACCGCTTGC
AACACGTCCGTCCTAGAACTGCCGGCCCAGAAGTTTCCCTTCAATACTCGAGTATTGAAGGGAAACTTCTGGGTTTTTGAATTCGATCTGAGTGTACCGCTTGC
AACACGTCCGTCCTAGAACTGCCGGCTAGGCTTCGACCGTGTCATTCTCGAGAATGACACGGTCGAAGCCTAGTTTTTGAATTCGATCTGAGTGTACCGCTTGC
AACACGTCCGTCCTAGAACTGCCGGCCGAACAAGGCCTGATCATTGCTCGAGCAATGATCAGGCCTTGTTCGGTTTTTGAATTCGATCTGAGTGTACCGCTTGC
TTGCGACATCACAATTCTCGCCCGGGCATCGCAGAACCATCCAAATCTCGAGATTTGGATGGTTCTGCGATGCTTTTTGAATTCACGCATGAAGTCTCGAAGTA
AACACGTCCGTCCTAGAACTGCCGGCTGCACACAGTGGCTCATAATCTCGAGATTATGAGCCACTGTGTGCAGTTTTTGAATTCGATCTGAGTGTACCGCTTGC
TCAGCCTTTCATTGATTGCGTCCGGAGAAATTGAGAAGGCTATATTCTCGAGAATATAGCCTTCTCAATTTCTTTTTTGAATTCCGAGCTACGGTATCAAGGAA
TTGCGACATCACAATTCTCGCCCGGGCTGCACAGCTTTGAAGTCATCTCGAGATGACTTCAAAGCTGTGCAGCTTTTTTGAATTCACGCATGAAGTCTCGAAGTA
TTCTGTAAGTTTCGTCGGGAACCGGTAACATCACCTTCGGCCAATTCTCGAGAATTGGCCGAAGGTGATGTTATTTTTGAATTCTAGTGAGGTGCGGTGTTTAG
AACACGTCCGTCCTAGAACTGCCGGCCTGAATGTAAACGGTGATATCTCGAGATATCACCGTTTACATTCAGGTTTTTGAATTCGATCTGAGTGTACCGCTTGC
AACACGTCCGTCCTAGAACTGCCGGCATCCTTTACCACGCTCATTTCTCGAGAAATGAGCGTGGTAAAGGATGTTTTTTGAATTCGATCTGAGTGTACCGCTTGC
AACACGTCCGTCCTAGAACTGCCGGCGCAGAAGATATAGCCCAGAACTCGAGTTCTGGGCTATATCTTCTGCGTTTTTTGAATTCGATCTGAGTGTACCGCTTGC
TCAGCCTTTCATTGATTGCGTCCGGATACACCCATGAGTCATAAAGCTCGAGCTTTATGACTCATGGGTGTATTTTTTTGAATTCCGAGCTACGGTATCAAGGAA
TCAGCCTTTCATTGATTGCGTCCGGAGTCCAAGCTCAAAGAGTATGCTCGAGCATACTCTTTGAGCTTGGACTTTTTTGAATTCCGAGCTACGGTATCAAGGAA
AACACGTCCGTCCTAGAACTGCCGGCGGAGCACATCGAAAGAGAAACTCGAGTTTCTCTTTCGATGTGCTCCGTTTTTTGAATTCGATCTGAGTGTACCGCTTGC
AACACGTCCGTCCTAGAACTGCCGGCATCGCAACTCAGCTATTATTCTCGAGAATAATAGCTGAGTTGCGATGTTTTTGAATTCGATCTGAGTGTACCGCTTGC
TCAGCCTTTCATTGATTGCGTCCGGAGACTTTGAAGGACCTTTATTCTCGAGAATAAAGGTCCTTCAAAGTCTTTTTTTGAATTCCGAGCTACGGTATCAAGGAA
TTGCGACATCACAATTCTCGCCCGGGGCAAAGCAGCAGTCGATTATCTCGAGATAATCGACTGCTGCTTTGCCTTTTTGAATTCACGCATGAAGTCTCGAAGTA
TTCTGTAAGTTTCGTCGGGAACCGGTATACCTGGCCCACCGGTTAACTCGAGTTAACCGGTGGGCCAGGTATATTTTTTGAATTCTAGTGAGGTGCGGTGTTTAG
TTCTGTAAGTTTCGTCGGGAACCGGTGGCCTCGGAACAGTTGTTTACTCGAGTAAACAACTGTTCCGAGGCCATTTTTGAATTCTAGTGAGGTGCGGTGTTTAG
TTGCGACATCACAATTCTCGCCCGGGAGCGGTGATTTCGTCTATTTCTCGAGAAATAGACGAAATCACCGCTCTTTTTGAATTCACGCATGAAGTCTCGAAGTA
TTGCGACATCACAATTCTCGCCCGGGTCATCGACCTCCGGACAAATCTCGAGATTTGTCCGGAGGTCGATGACTTTTTGAATTCACGCATGAAGTCTCGAAGTA
AACACGTCCGTCCTAGAACTGCCGGCCTTGGAACATCACAGTACATCTCGAGATGTACTGTGATGTTCCAAGGTTTTTGAATTCGATCTGAGTGTACCGCTTGC
AACACGTCCGTCCTAGAACTGCCGGCCGAGTGATTCTTGCACACATCTCGAGATGTGTGCAAGAATCACTCGGTTTTTTGAATTCGATCTGAGTGTACCGCTTGC
TCAGCCTTTCATTGATTGCGTCCGGATCATGACACCATCCATATAACTCGAGTTATATGGATGGTGTCATGATTTTTTGAATTCCGAGCTACGGTATCAAGGAA
AACACGTCCGTCCTAGAACTGCCGGCCGCTCAATACGATGAAGCAACTCGAGTTGCTTCATCGTATTGAGCGGTTTTTGAATTCGATCTGAGTGTACCGCTTGC
TCAGCCTTTCATTGATTGCGTCCGGATCCGCTACTCTGGCGAATATCTCGAGATATTCGCCAGAGTAGCGGATTTTTTGAATTCCGAGCTACGGTATCAAGGAA
TTGCGACATCACAATTCTCGCCCGGGAGCAGGCTTCTTCGCATATTCTCGAGAATATGCGAAGAAGCCTGCTCTTTTTGAATTCACGCATGAAGTCTCGAAGTA
AACACGTCCGTCCTAGAACTGCCGGCGCTTAGCTGGAGGCTTAAATCTCGAGATTTAAGCCTCCAGCTAAGCGTTTTTGAATTCGATCTGAGTGTACCGCTTGC
TCAGCCTTTCATTGATTGCGTCCGGACAAGAAGCTGTCCAAATATGCTCGAGCATATTTGGACAGCTTCTTGTTTTTTGAATTCCGAGCTACGGTATCAAGGAA
TTGCGACATCACAATTCTCGCCCGGGCCAGGACAAGAAGCTGTCCACTCGAGTGGACAGCTTCTTGTCCTGGCTTTTTGAATTCACGCATGAAGTCTCGAAGTA
AACACGTCCGTCCTAGAACTGCCGGCATTGACCTGCCCAACAAGAACTCGAGTTCTTGTTGGGCAGGTCAATGTTTTTGAATTCGATCTGAGTGTACCGCTTGC
AACACGTCCGTCCTAGAACTGCCGGCCTCGTTTGTATATCTCTATTCTCGAGAATAGAGATATACAAACGAGGTTTTTGAATTCGATCTGAGTGTACCGCTTGC
TTGCGACATCACAATTCTCGCCCGGGAGATGAATAGTGCCAGCATTCTCGAGAATGCTGGCACTATTCATCTCTTTTTGAATTCACGCATGAAGTCTCGAAGTA
TTCTGTAAGTTTCGTCGGGAACCGGTTCTGGAACAGAACCTTATATCTCGAGATATAAGGTTCTGTTCCAGAATTTTTTGAATTCTAGTGAGGTGCGGTGTTTAG
TTCTGTAAGTTTCGTCGGGAACCGGTACTTGTCCTGGTCGTTATTTCTCGAGAAATAACGACCAGGACAAGTATTTTTTGAATTCTAGTGAGGTGCGGTGTTTAG
TTGCGACATCACAATTCTCGCCCGGGGCAGACTACTGCGTACAATTCTCGAGAATTGTACGCAGTAGTCTGCCTTTTTGAATTCACGCATGAAGTCTCGAAGTA
TTGCGACATCACAATTCTCGCCCGGGCCGAAACACTCGTTATAGAACTCGAGTTCTATAACGAGTGTTTCGGCTTTTTGAATTCACGCATGAAGTCTCGAAGTA
TTGCGACATCACAATTCTCGCCCGGGCTGCCACAAATTCTGGTTAACTCGAGTTAACCAGAATTTGTGGCAGCTTTTTGAATTCACGCATGAAGTCTCGAAGTA
TCAGCCTTTCATTGATTGCGTCCGGAGAAGAGGTCTGCCGGAAATACTCGAGTATTTCCGGCAGACCTCTTCTTTTTTGAATTCCGAGCTACGGTATCAAGGAA
TTGCGACATCACAATTCTCGCCCGGGGTTTGATATGACCGTGTATGCTCGAGCATACACGGTCATATCAAACCTTTTTTGAATTCACGCATGAAGTCTCGAAGTA
AACACGTCCGTCCTAGAACTGCCGGCATCGGGACCATCCAAGTAATCTCGAGATTACTTGGATGGTCCCGATGTTTTTGAATTCGATCTGAGTGTACCGCTTGC
AACACGTCCGTCCTAGAACTGCCGGCCGAAATATCGAGACCAGATTCTCGAGAATCTGGTCTCGATATTTCGGTTTTTGAATTCGATCTGAGTGTACCGCTTGC
AACACGTCCGTCCTAGAACTGCCGGCCTAGCCATCAGTCCTTACATCTCGAGATGTAAGGACTGATGGCTAGGTTTTTGAATTCGATCTGAGTGTACCGCTTGC
TCAGCCTTTCATTGATTGCGTCCGGACGCTATCGAAGCGCTGAAAGCTCGAGCTTTCAGCGCTTCGATAGCGTTTTTTTGAATTCCGAGCTACGGTATCAAGGAA
TCAGCCTTTCATTGATTGCGTCCGGACGCCTGCAACTCGGTCATAACTCGAGTTATGACCGAGTTGCAGGCGTTTTTTGAATTCCGAGCTACGGTATCAAGGAA
TTGCGACATCACAATTCTCGCCCGGGACGTATGGCACGTAAGAATGCTCGAGCATTCTTACGTGCCATACGTCTTTTTTGAATTCACGCATGAAGTCTCGAAGTA
AACACGTCCGTCCTAGAACTGCCGGCCCACCAAATATCCTGTCCTACTCGAGTAGGACAGGATATTTGGTGGGTTTTTGAATTCGATCTGAGTGTACCGCTTGC
AACACGTCCGTCCTAGAACTGCCGGCGCAAGTCTATGAGCACAGTTCTCGAGAACTGTGCTCATAGACTTGCGTTTTTGAATTCGATCTGAGTGTACCGCTTGC
AACACGTCCGTCCTAGAACTGCCGGCCGGACTATCTGCTTAGCTTACTCGAGTAAGCTAAGCAGATAGTCCGGTTTTTGAATTCGATCTGAGTGTACCGCTTGC
AACACGTCCGTCCTAGAACTGCCGGCATCAGGAAGAACGCCGTAATCTCGAGATTACGGCGTTCTTCCTGATGTTTTTGAATTCGATCTGAGTGTACCGCTTGC
AACACGTCCGTCCTAGAACTGCCGGCCTGGCTGCTTATTCCTATTTCTCGAGAAATAGGAATAAGCAGCCAGGTTTTTGAATTCGATCTGAGTGTACCGCTTGC
TTGCGACATCACAATTCTCGCCCGGGCTAATCAACAATGTCGCCAACTCGAGTTGGCGACATTGTTGATTAGCTTTTTGAATTCACGCATGAAGTCTCGAAGTA
TTGCGACATCACAATTCTCGCCCGGGTGTATGGGACAGGTTCTTTGCTCGAGCAAAGAACCTGTCCCATACACTTTTTGAATTCACGCATGAAGTCTCGAAGTA
TTGCGACATCACAATTCTCGCCCGGGAAGACCGAGTTCAAAGCGAACTCGAGTTCGCTTTGAACTCGGTCTTCTTTTTGAATTCACGCATGAAGTCTCGAAGTA
AACACGTCCGTCCTAGAACTGCCGGCAGCTCTGATTCGCTCCTGTACTCGAGTACAGGAGCGAATCAGAGCTGTTTTTGAATTCGATCTGAGTGTACCGCTTGC
TTGCGACATCACAATTCTCGCCCGGGCGGCCTCTGACTTCACTTATCTCGAGATAAGTGAAGTCAGAGGCCGCTTTTTGAATTCACGCATGAAGTCTCGAAGTA
AACACGTCCGTCCTAGAACTGCCGGCACGCGCTACAATTACCTAAACTCGAGTTTAGGTAATTGTAGCGCGTGTTTTTGAATTCGATCTGAGTGTACCGCTTGC
TCAGCCTTTCATTGATTGCGTCCGGACAGAAACTCTTCGTGGACAACTCGAGTTGTCCACGAAGAGTTTCTGTTTTTTGAATTCCGAGCTACGGTATCAAGGAA
TTGCGACATCACAATTCTCGCCCGGGCTGCCGAGCTGGATAATGATCTCGAGATCATTATCCAGCTCGGCAGCTTTTTGAATTCACGCATGAAGTCTCGAAGTA
AACACGTCCGTCCTAGAACTGCCGGCGCTGCCGTGACTTACTCGAACTCGAGTTCGAGTAAGTCACGGCAGCGTTTTTGAATTCGATCTGAGTGTACCGCTTGC
AACACGTCCGTCCTAGAACTGCCGGCTGAAATCCCTACAGCTATTCCTCGAGGAATAGCTGTAGGGATTTCAGTTTTTGAATTCGATCTGAGTGTACCGCTTGC
AACACGTCCGTCCTAGAACTGCCGGCCCTGTACTCTGCTGCATCTACTCGAGTAGATGCAGCAGAGTACAGGGTTTTTGAATTCGATCTGAGTGTACCGCTTGC
TTGCGACATCACAATTCTCGCCCGGGAGTACTGCTTGGGTTGTATCCTCGAGGATACAACCCAAGCAGTACTCTTTTTTGAATTCACGCATGAAGTCTCGAAGTA
AACACGTCCGTCCTAGAACTGCCGGCCTCAACATCATTCTGCAATTCTCGAGAATTGCAGAATGATGTTGAGGTTTTTGAATTCGATCTGAGTGTACCGCTTGC
AACACGTCCGTCCTAGAACTGCCGGCATCGAGATAATCCGAAATACCTCGAGGTATTTCGGATTATCTCGATGTTTTTGAATTCGATCTGAGTGTACCGCTTGC
TTGCGACATCACAATTCTCGCCCGGGCAGACGTTATGTGTCCCATTCTCGAGAATGGGACACATAACGTCTGCTTTTTGAATTCACGCATGAAGTCTCGAAGTA
TCAGCCTTTCATTGATTGCGTCCGGACAACTGAAGAATGAGACCATCTCGAGATGGTCTCATTCTTCAGTTGTTTTTTGAATTCCGAGCTACGGTATCAAGGAA
AACACGTCCGTCCTAGAACTGCCGGCCTACGGGTTGGTAGTCATATCTCGAGATATGACTACCAACCCGTAGGTTTTTGAATTCGATCTGAGTGTACCGCTTGC
TTCTGTAAGTTTCGTCGGGAACCGGTGTGGACCGACAGCTACATAACTCGAGTTATGTAGCTGTCGGTCCACATTTTTTGAATTCTAGTGAGGTGCGGTGTTTAG
TTGCGACATCACAATTCTCGCCCGGGCGACCACCAAGAACAATAATCTCGAGATTATTGTTCTTGGTGGTCGCTTTTTGAATTCACGCATGAAGTCTCGAAGTA
TCAGCCTTTCATTGATTGCGTCCGGACAAGTTCATTGTCCGGGAATCTCGAGATTCCCGGACAATGAACTTGTTTTTTGAATTCCGAGCTACGGTATCAAGGAA
AACACGTCCGTCCTAGAACTGCCGGCCATCATGAAGGCTCGATTAACTCGAGTTAATCGAGCCTTCATGATGGTTTTTGAATTCGATCTGAGTGTACCGCTTGC
AACACGTCCGTCCTAGAACTGCCGGCCTCATCACTGATCTGCTAAACTCGAGTTTAGCAGATCAGTGATGAGGTTTTTGAATTCGATCTGAGTGTACCGCTTGC
AACACGTCCGTCCTAGAACTGCCGGCCAGCAGAAAGTTCTTTACATCTCGAGATGTAAAGAACTTTCTGCTGGTTTTTGAATTCGATCTGAGTGTACCGCTTGC
TTGCGACATCACAATTCTCGCCCGGGAAGACACTTTCAGGCAATTTCTCGAGAAATTGCCTGAAAGTGTCTTCTTTTTGAATTCACGCATGAAGTCTCGAAGTA
TCAGCCTTTCATTGATTGCGTCCGGACAGGGATGAAGTCCTGGATACTCGAGTATCCAGGACTTCATCCCTGTTTTTTGAATTCCGAGCTACGGTATCAAGGAA
TTGCGACATCACAATTCTCGCCCGGGCCACCTCTCGGATGAAATAGCTCGAGCTATTTCATCCGAGAGGTGGCTTTTTTGAATTCACGCATGAAGTCTCGAAGTA
AACACGTCCGTCCTAGAACTGCCGGCCTTAGCTCATTTGATGAATACTCGAGTATTCATCAAATGAGCTAAGGTTTTTGAATTCGATCTGAGTGTACCGCTTGC
AACACGTCCGTCCTAGAACTGCCGGCCCTCAAGTAATGAGCTAGAACTCGAGTTCTAGCTCATTACTTGAGGGTTTTTGAATTCGATCTGAGTGTACCGCTTGC
TTGCGACATCACAATTCTCGCCCGGGCCGTCACTAAATACTGCAAACTCGAGTTTGCAGTATTTAGTGACGGCTTTTTGAATTCACGCATGAAGTCTCGAAGTA
AACACGTCCGTCCTAGAACTGCCGGCGGCAGTATTTCCTGGACTTACTCGAGTAAGTCCAGGAAATACTGCCGTTTTTGAATTCGATCTGAGTGTACCGCTTGC
AACACGTCCGTCCTAGAACTGCCGGCAGGTTTGATGGCGAAGTAATCTCGAGATTACTTCGCCATCAAACCTGTTTTTGAATTCGATCTGAGTGTACCGCTTGC
TCAGCCTTTCATTGATTGCGTCCGGACGCCATGGATGCTCTATTTGCTCGAGCAAATAGAGCATCCATGGCGTTTTTTGAATTCCGAGCTACGGTATCAAGGAA
AACACGTCCGTCCTAGAACTGCCGGCCTGGAGGTTTGCCTCAAATACTCGAGTATTTGAGGCAAACCTCCAGGTTTTTGAATTCGATCTGAGTGTACCGCTTGC
TTGCGACATCACAATTCTCGCCCGGGCTCCACTTCACTGCACTTATCTCGAGATAAGTGCAGTGAAGTGGAGCTTTTTGAATTCACGCATGAAGTCTCGAAGTA
AACACGTCCGTCCTAGAACTGCCGGCCAGAGACATTAGTGGAACTTCTCGAGAAGTTCCACTAATGTCTCTGGTTTTTGAATTCGATCTGAGTGTACCGCTTGC
TTCTGTAAGTTTCGTCGGGAACCGGTCTAATATCAAGGCCATTATCCTCGAGGATAATGGCCTTGATATTAGATTTTTGAATTCTAGTGAGGTGCGGTGTTTAG
TTGCGACATCACAATTCTCGCCCGGGCAGAGAAGATATTCCAGTTACTCGAGTAACTGGAATATCTTCTCTGCTTTTTGAATTCACGCATGAAGTCTCGAAGTA
AACACGTCCGTCCTAGAACTGCCGGCGTCAGTTGTTGGATCGAAATCTCGAGATTTCGATCCAACAACTGACGTTTTTGAATTCGATCTGAGTGTACCGCTTGC
TTGCGACATCACAATTCTCGCCCGGGGGTTCTACTTGTGACGTAAACTCGAGTTTACGTCACAAGTAGAACCCTTTTTTGAATTCACGCATGAAGTCTCGAAGTA
TTGCGACATCACAATTCTCGCCCGGGCCTCAACTGTGTGACAAATACTCGAGTATTTGTCACACAGTTGAGGCTTTTTGAATTCACGCATGAAGTCTCGAAGTA
AACACGTCCGTCCTAGAACTGCCGGCCTTCTCGAAAGCGGAAGTTACTCGAGTAACTTCCGCTTTCGAGAAGGTTTTTGAATTCGATCTGAGTGTACCGCTTGC
TCAGCCTTTCATTGATTGCGTCCGGAGGCGAACCGTACGGATTTATCTCGAGATAAATCCGTACGGTTCGCCTTTTTTGAATTCCGAGCTACGGTATCAAGGAA
TCAGCCTTTCATTGATTGCGTCCGGAGTGGCCAAACTAGCAATTAACTCGAGTTAATTGCTAGTTTGGCCACTTTTTTGAATTCCGAGCTACGGTATCAAGGAA
TCAGCCTTTCATTGATTGCGTCCGGACCGCGTCAGGGTCCTTATTTCTCGAGAAATAAGGACCCTGACGCGGTTTTTTGAATTCCGAGCTACGGTATCAAGGAA
AACACGTCCGTCCTAGAACTGCCGGCCTCAGGCTGTATGGCTATTTCTCGAGAAATAGCCATACAGCCTGAGGTTTTTGAATTCGATCTGAGTGTACCGCTTGC
AACACGTCCGTCCTAGAACTGCCGGCAGCGTACAGCCACGATAATACTCGAGTATTATCGTGGCTGTACGCTGTTTTTGAATTCGATCTGAGTGTACCGCTTGC
AACACGTCCGTCCTAGAACTGCCGGCGAGACTCCTCCGTTAGTAAACTCGAGTTTACTAACGGAGGAGTCTCGTTTTTGAATTCGATCTGAGTGTACCGCTTGC
AACACGTCCGTCCTAGAACTGCCGGCGGGATCATCACATGGAGAATCTCGAGATTCTCCATGTGATGATCCCGTTTTTGAATTCGATCTGAGTGTACCGCTTGC
TTGCGACATCACAATTCTCGCCCGGGCACAGATCATCTGGGAATGTCTCGAGACATTCCCAGATGATCTGTGCTTTTTGAATTCACGCATGAAGTCTCGAAGTA
TTCTGTAAGTTTCGTCGGGAACCGGTTACCGTGCTGGCGGTGATTTCTCGAGAAATCACCGCCAGCACGGTAATTTTTGAATTCTAGTGAGGTGCGGTGTTTAG
TCAGCCTTTCATTGATTGCGTCCGGATCTGCCATGAGATCTGTAAACTCGAGTTTACAGATCTCATGGCAGATTTTTTGAATTCCGAGCTACGGTATCAAGGAA
TTCTGTAAGTTTCGTCGGGAACCGGTAGTGATTGTGGTCGTCTATGCTCGAGCATAGACGACCACAATCACTATTTTTGAATTCTAGTGAGGTGCGGTGTTTAG
TTCTGTAAGTTTCGTCGGGAACCGGTACCTTCACGTTCGGAGAAACCTCGAGGTTTCTCCGAACGTGAAGGTATTTTTGAATTCTAGTGAGGTGCGGTGTTTAG
TTGCGACATCACAATTCTCGCCCGGGATATTGGGCTTGGGATATTTCTCGAGAAATATCCCAAGCCCAATATCTTTTTTGAATTCACGCATGAAGTCTCGAAGTA
TTGCGACATCACAATTCTCGCCCGGGAGTGGCCAAAGCAATCTATACTCGAGTATAGATTGCTTTGGCCACTCTTTTTGAATTCACGCATGAAGTCTCGAAGTA
AACACGTCCGTCCTAGAACTGCCGGCCAGTCAAGTGGATTGCTATTCTCGAGAATAGCAATCCACTTGACTGGTTTTTGAATTCGATCTGAGTGTACCGCTTGC
TTGCGACATCACAATTCTCGCCCGGGCGAGATCACAAATAACAGAACTCGAGTTCTGTTATTTGTGATCTCGCTTTTTGAATTCACGCATGAAGTCTCGAAGTA
TTGCGACATCACAATTCTCGCCCGGGCGTGAGAAGTGGATCAATGACTCGAGTCATTGATCCACTTCTCACGCTTTTTGAATTCACGCATGAAGTCTCGAAGTA
TTCTGTAAGTTTCGTCGGGAACCGGTCACCAGCAGCGTGACGATACCTCGAGGTATCGTCACGCTGCTGGTGATTTTTGAATTCTAGTGAGGTGCGGTGTTTAG
TTGCGACATCACAATTCTCGCCCGGGAATCTAGATGGGCCTAATTTCTCGAGAAATTAGGCCCATCTAGATTCTTTTTGAATTCACGCATGAAGTCTCGAAGTA
AACACGTCCGTCCTAGAACTGCCGGCCGATGTAGCTGAACTCATTTCTCGAGAAATGAGTTCAGCTACATCGGTTTTTTGAATTCGATCTGAGTGTACCGCTTGC
TTGCGACATCACAATTCTCGCCCGGGGCTACCTTCAACGTGCAATACTCGAGTATTGCACGTTGAAGGTAGCCTTTTTTGAATTCACGCATGAAGTCTCGAAGTA
TCAGCCTTTCATTGATTGCGTCCGGAGGATTTCCTAGACGTCTATTCTCGAGAATAGACGTCTAGGAAATCCTTTTTTTGAATTCCGAGCTACGGTATCAAGGAA
AACACGTCCGTCCTAGAACTGCCGGCCTTCGAGTTCGTGCTCAAGGCTCGAGCCTTGAGCACGAACTCGAAGGTTTTTTGAATTCGATCTGAGTGTACCGCTTGC
TTGCGACATCACAATTCTCGCCCGGGCCTACTTTAAGCTACGTGGTCTCGAGACCACGTAGCTTAAAGTAGGCTTTTTGAATTCACGCATGAAGTCTCGAAGTA
AACACGTCCGTCCTAGAACTGCCGGCCCACAACAAGCACGCAAATACTCGAGTATTTGCGTGCTTGTTGTGGGTTTTTGAATTCGATCTGAGTGTACCGCTTGC
TTGCGACATCACAATTCTCGCCCGGGCCAAATTCCTGATGACTGCTCTCGAGAGCAGTCATCAGGAATTTGGCTTTTTGAATTCACGCATGAAGTCTCGAAGTA
TTCTGTAAGTTTCGTCGGGAACCGGTGTTGCTGCCTCGGAGATCTTCTCGAGAAGATCTCCGAGGCAGCAACATTTTTTGAATTCTAGTGAGGTGCGGTGTTTAG
TTCTGTAAGTTTCGTCGGGAACCGGTGCTTGCTGGTGACGTAATTGCTCGAGCAATTACGTCACCAGCAAGCATTTTTTGAATTCTAGTGAGGTGCGGTGTTTAG
AACACGTCCGTCCTAGAACTGCCGGCGGACTCTACAGAGCGATATACTCGAGTATATCGCTCTGTAGAGTCCGTTTTTGAATTCGATCTGAGTGTACCGCTTGC
AACACGTCCGTCCTAGAACTGCCGGCGAGTACAACATCAGTGCTCTCTCGAGAGAGCACTGATGTTGTACTCGTTTTTGAATTCGATCTGAGTGTACCGCTTGC
TTCTGTAAGTTTCGTCGGGAACCGGTGCCCTATGCTAGCTACTTTGCTCGAGCAAAGTAGCTAGCATAGGGCATTTTTGAATTCTAGTGAGGTGCGGTGTTTAG
AACACGTCCGTCCTAGAACTGCCGGCGTTGCTGTTGCCATGAACAACTCGAGTTGTTCATGGCAACAGCAACGTTTTTGAATTCGATCTGAGTGTACCGCTTGC
TTGCGACATCACAATTCTCGCCCGGGCCATTCAAGAGATTCCTAAACTCGAGTTTAGGAATCTCTTGAATGGCTTTTTGAATTCACGCATGAAGTCTCGAAGTA
TTGCGACATCACAATTCTCGCCCGGGTGGAAGGTGGCGATCCTTATCTCGAGATAAGGATCGCCACCTTCCACTTTTTTGAATTCACGCATGAAGTCTCGAAGTA
AACACGTCCGTCCTAGAACTGCCGGCAGATAGCATCTAAGAGCCAACTCGAGTTGGCTCTTAGATGCTATCTGTTTTTTGAATTCGATCTGAGTGTACCGCTTGC
TTGCGACATCACAATTCTCGCCCGGGACCTGCACTTCGCTACTAAACTCGAGTTTAGTAGCGAAGTGCAGGTCTTTTTGAATTCACGCATGAAGTCTCGAAGTA
AACACGTCCGTCCTAGAACTGCCGGCACCAAGAACTGCATCAATTACTCGAGTAATTGATGCAGTTCTTGGTGTTTTTGAATTCGATCTGAGTGTACCGCTTGC
TTGCGACATCACAATTCTCGCCCGGGATTGGACTTTCTATGGCTATCTCGAGATAGCCATAGAAAGTCCAATCTTTTTTGAATTCACGCATGAAGTCTCGAAGTA
TCAGCCTTTCATTGATTGCGTCCGGATCGAGCCCGAAAGCGAATTGCTCGAGCAATTCGCTTTCGGGCTCGATTTTTTGAATTCCGAGCTACGGTATCAAGGAA
TTCTGTAAGTTTCGTCGGGAACCGGTGCGGTCTCTGTTCGGTATAACTCGAGTTATACCGAACAGAGACCGCATTTTTTGAATTCTAGTGAGGTGCGGTGTTTAG
TCAGCCTTTCATTGATTGCGTCCGGAGACGCTAGTGCTACAGATAGCTCGAGCTATCTGTAGCACTAGCGTCTTTTTTGAATTCCGAGCTACGGTATCAAGGAA
TTGCGACATCACAATTCTCGCCCGGGCCAGGACATGAGGCAGATTACTCGAGTAATCTGCCTCATGTCCTGGCTTTTTGAATTCACGCATGAAGTCTCGAAGTA
TCAGCCTTTCATTGATTGCGTCCGGAGGGCACTCCTCCAAGTATTACTCGAGTAATACTTGGAGGAGTGCCCTTTTTTGAATTCCGAGCTACGGTATCAAGGAA
AACACGTCCGTCCTAGAACTGCCGGCCGAACTGATAAGAACTACATCTCGAGATGTAGTTCTTATCAGTTCGGTTTTTGAATTCGATCTGAGTGTACCGCTTGC
TCAGCCTTTCATTGATTGCGTCCGGACTTTGGAGCCACTATCAAATCTCGAGATTTGATAGTGGCTCCAAAGTTTTTTGAATTCCGAGCTACGGTATCAAGGAA
TTGCGACATCACAATTCTCGCCCGGGCACAGCTCTGTGATTCATCTCTCGAGAGATGAATCACAGAGCTGTGCTTTTTGAATTCACGCATGAAGTCTCGAAGTA
TCAGCCTTTCATTGATTGCGTCCGGACCGCTTCCTCATGGGTAAAGCTCGAGCTTTACCCATGAGGAAGCGGTTTTTTGAATTCCGAGCTACGGTATCAAGGAA
AACACGTCCGTCCTAGAACTGCCGGCTTAATGCAGAGGCCCTTAATCTCGAGATTAAGGGCCTCTGCATTAAGTTTTTGAATTCGATCTGAGTGTACCGCTTGC
TCAGCCTTTCATTGATTGCGTCCGGACCACTACCTGGTCAACTTTACTCGAGTAAAGTTGACCAGGTAGTGGTTTTTTTGAATTCCGAGCTACGGTATCAAGGAA
AACACGTCCGTCCTAGAACTGCCGGCCGATGCATCCCATACGAAATCTCGAGATTTCGTATGGGATGCATCGGTTTTTTGAATTCGATCTGAGTGTACCGCTTGC
AACACGTCCGTCCTAGAACTGCCGGCATCGATGCCATCAGCAATAACTCGAGTTATTGCTGATGGCATCGATGTTTTTGAATTCGATCTGAGTGTACCGCTTGC
TTCTGTAAGTTTCGTCGGGAACCGGTCACACGGCTGGCAACAATAACTCGAGTTATTGTTGCCAGCCGTGTGATTTTTGAATTCTAGTGAGGTGCGGTGTTTAG
TTGCGACATCACAATTCTCGCCCGGGTCCACCATGGCCATCTACAACTCGAGTTGTAGATGGCCATGGTGGACTTTTTTGAATTCACGCATGAAGTCTCGAAGTA
TTCTGTAAGTTTCGTCGGGAACCGGTCTGCGTGGTCCTCAACAATGCTCGAGCATTGTTGAGGACCACGCAGATTTTTTGAATTCTAGTGAGGTGCGGTGTTTAG
TTCTGTAAGTTTCGTCGGGAACCGGTCCTGACCGTAATGGTGATTTCTCGAGAAATCACCATTACGGTCAGGATTTTTTGAATTCTAGTGAGGTGCGGTGTTTAG
TTGCGACATCACAATTCTCGCCCGGGCCATCAATTTGGTCACCAAACTCGAGTTTGGTGACCAAATTGATGGCTTTTTGAATTCACGCATGAAGTCTCGAAGTA
TCAGCCTTTCATTGATTGCGTCCGGACTCTATTAACCAGACGATATCTCGAGATATCGTCTGGTTAATAGAGTTTTTTGAATTCCGAGCTACGGTATCAAGGAA
AACACGTCCGTCCTAGAACTGCCGGCCCACAACTATGACGAGTTTACTCGAGTAAACTCGTCATAGTTGTGGGTTTTTGAATTCGATCTGAGTGTACCGCTTGC
TTCTGTAAGTTTCGTCGGGAACCGGTCGTCTACGAAGACCTGTTTACTCGAGTAAACAGGTCTTCGTAGACGATTTTTTGAATTCTAGTGAGGTGCGGTGTTTAG
AACACGTCCGTCCTAGAACTGCCGGCCGCGCAAAGTTTGCAGCCTTCTCGAGAAGGCTGCAAACTTTGCGCGGTTTTTGAATTCGATCTGAGTGTACCGCTTGC
AACACGTCCGTCCTAGAACTGCCGGCCGCAGCTTCATGATCGAAGACTCGAGTCTTCGATCATGAAGCTGCGGTTTTTTGAATTCGATCTGAGTGTACCGCTTGC
TCAGCCTTTCATTGATTGCGTCCGGACGCAGAAGTCGCACCATCTTCTCGAGAAGATGGTGCGACTTCTGCGTTTTTTTGAATTCCGAGCTACGGTATCAAGGAA
TCAGCCTTTCATTGATTGCGTCCGGACGAGAAGGCCAAGGACAAAGCTCGAGCTTTGTCCTTGGCCTTCTCGTTTTTTGAATTCCGAGCTACGGTATCAAGGAA
TCAGCCTTTCATTGATTGCGTCCGGAGTCCACTTCTAGCCTATGTCCTCGAGGACATAGGCTAGAAGTGGACTTTTTTGAATTCCGAGCTACGGTATCAAGGAA
AACACGTCCGTCCTAGAACTGCCGGCCCAAGGACGATGACAGGAAACTCGAGTTTCCTGTCATCGTCCTTGGGTTTTTGAATTCGATCTGAGTGTACCGCTTGC
TTCTGTAAGTTTCGTCGGGAACCGGTCAAGGCCCTGTGCACTAAAGCTCGAGCTTTAGTGCACAGGGCCTTGATTTTTGAATTCTAGTGAGGTGCGGTGTTTAG
AACACGTCCGTCCTAGAACTGCCGGCACTTGGAGAAGTCGTTAAATCTCGAGATTTAACGACTTCTCCAAGTGTTTTTGAATTCGATCTGAGTGTACCGCTTGC
AACACGTCCGTCCTAGAACTGCCGGCCAGAAATGGAGCCCAACTAGCTCGAGCTAGTTGGGCTCCATTTCTGGTTTTTGAATTCGATCTGAGTGTACCGCTTGC
TCAGCCTTTCATTGATTGCGTCCGGACCCAAGCTCTTGCCCTTAAACTCGAGTTTAAGGGCAAGAGCTTGGGTTTTTTGAATTCCGAGCTACGGTATCAAGGAA
AACACGTCCGTCCTAGAACTGCCGGCCATCGAAAGAGTTCAGCCTTCTCGAGAAGGCTGAACTCTTTCGATGGTTTTTGAATTCGATCTGAGTGTACCGCTTGC
TTCTGTAAGTTTCGTCGGGAACCGGTTGACTGCTGCCTGCCGAAATCTCGAGATTTCGGCAGGCAGCAGTCAATTTTTGAATTCTAGTGAGGTGCGGTGTTTAG
TCAGCCTTTCATTGATTGCGTCCGGAGATGCTTCGGCAGCTATTTACTCGAGTAAATAGCTGCCGAAGCATCTTTTTTGAATTCCGAGCTACGGTATCAAGGAA
AACACGTCCGTCCTAGAACTGCCGGCTGATAACCGGGTGGTCTAATCTCGAGATTAGACCACCCGGTTATCAGTTTTTTGAATTCGATCTGAGTGTACCGCTTGC
AACACGTCCGTCCTAGAACTGCCGGCTGATCCATCTCCACTATATCCTCGAGGATATAGTGGAGATGGATCAGTTTTTGAATTCGATCTGAGTGTACCGCTTGC
AACACGTCCGTCCTAGAACTGCCGGCAATAGACAATGTCCTAATACCTCGAGGTATTAGGACATTGTCTATTGTTTTTGAATTCGATCTGAGTGTACCGCTTGC
TTGCGACATCACAATTCTCGCCCGGGACATGGCCAAGGAGTATAAACTCGAGTTTATACTCCTTGGCCATGTCTTTTTGAATTCACGCATGAAGTCTCGAAGTA
AACACGTCCGTCCTAGAACTGCCGGCGTCAAGGTAAACGAAGCCTACTCGAGTAGGCTTCGTTTACCTTGACGTTTTTTGAATTCGATCTGAGTGTACCGCTTGC
TTGCGACATCACAATTCTCGCCCGGGATGGCGTTTCTCAGACAAATCTCGAGATTTGTCTGAGAAACGCCATCTTTTTTGAATTCACGCATGAAGTCTCGAAGTA
AACACGTCCGTCCTAGAACTGCCGGCAGTCCTTAAGGCCAAACTGACTCGAGTCAGTTTGGCCTTAAGGACTGTTTTTTGAATTCGATCTGAGTGTACCGCTTGC
TTGCGACATCACAATTCTCGCCCGGGATGGGAGAAACCTCACATTACTCGAGTAATGTGAGGTTTCTCCCATCTTTTTGAATTCACGCATGAAGTCTCGAAGTA
AACACGTCCGTCCTAGAACTGCCGGCGGCAGGATGAATGAGATCATCTCGAGATGATCTCATTCATCCTGCCGTTTTTGAATTCGATCTGAGTGTACCGCTTGC
TTGCGACATCACAATTCTCGCCCGGGCATCCTCTGCTGTGATATAGCTCGAGCTATATCACAGCAGAGGATGCTTTTTGAATTCACGCATGAAGTCTCGAAGTA
TTGCGACATCACAATTCTCGCCCGGGTCCGGTACTTCTTGGATAAACTCGAGTTTATCCAAGAAGTACCGGACTTTTTGAATTCACGCATGAAGTCTCGAAGTA
AACACGTCCGTCCTAGAACTGCCGGCGTGTTTACCTGTGTGAGAAACTCGAGTTTCTCACACAGGTAAACACGTTTTTGAATTCGATCTGAGTGTACCGCTTGC
TTGCGACATCACAATTCTCGCCCGGGCCAGAGGATGACGATTGTTTCTCGAGAAACAATCGTCATCCTCTGGCTTTTTGAATTCACGCATGAAGTCTCGAAGTA
TTCTGTAAGTTTCGTCGGGAACCGGTGAGCCTTCCAGCTACATTTGCTCGAGCAAATGTAGCTGGAAGGCTCATTTTTGAATTCTAGTGAGGTGCGGTGTTTAG
AACACGTCCGTCCTAGAACTGCCGGCCACAAGTGAGGTCGACAAACCTCGAGGTTTGTCGACCTCACTTGTGGTTTTTGAATTCGATCTGAGTGTACCGCTTGC
TTGCGACATCACAATTCTCGCCCGGGTGGATCTCTACGGGAACAATCTCGAGATTGTTCCCGTAGAGATCCACTTTTTGAATTCACGCATGAAGTCTCGAAGTA
AACACGTCCGTCCTAGAACTGCCGGCCAAGAGGAGACAACAGATTTCTCGAGAAATCTGTTGTCTCCTCTTGGTTTTTGAATTCGATCTGAGTGTACCGCTTGC
TCAGCCTTTCATTGATTGCGTCCGGATATGAGGCATATCGTGAATGCTCGAGCATTCACGATATGCCTCATATTTTTTGAATTCCGAGCTACGGTATCAAGGAA
TTCTGTAAGTTTCGTCGGGAACCGGTGCACTCAGGATCCTACTTTACTCGAGTAAAGTAGGATCCTGAGTGCATTTTTGAATTCTAGTGAGGTGCGGTGTTTAG
TTGCGACATCACAATTCTCGCCCGGGGCTGACTTTGTAGGCTATAACTCGAGTTATAGCCTACAAAGTCAGCCTTTTTGAATTCACGCATGAAGTCTCGAAGTA
AACACGTCCGTCCTAGAACTGCCGGCCGCGAAGTAGACGTCCATAACTCGAGTTATGGACGTCTACTTCGCGGTTTTTGAATTCGATCTGAGTGTACCGCTTGC
TTCTGTAAGTTTCGTCGGGAACCGGTAACCGACCTGCTAACCTAAACTCGAGTTTAGGTTAGCAGGTCGGTTATTTTTTGAATTCTAGTGAGGTGCGGTGTTTAG
TTGCGACATCACAATTCTCGCCCGGGCAGTCTCTCAGGATTTGGAACTCGAGTTCCAAATCCTGAGAGACTGCTTTTTGAATTCACGCATGAAGTCTCGAAGTA
TTGCGACATCACAATTCTCGCCCGGGCGCAATCTCAGAGAACCAATCTCGAGATTGGTTCTCTGAGATTGCGCTTTTTGAATTCACGCATGAAGTCTCGAAGTA
TTGCGACATCACAATTCTCGCCCGGGCGGTTCACTTCATACCAGAACTCGAGTTCTGGTATGAAGTGAACCGCTTTTTGAATTCACGCATGAAGTCTCGAAGTA
AACACGTCCGTCCTAGAACTGCCGGCCCTCGGATAAATTATGCTTACTCGAGTAAGCATAATTTATCCGAGGGTTTTTGAATTCGATCTGAGTGTACCGCTTGC
TTGCGACATCACAATTCTCGCCCGGGCCACCTACTATGACTGACAACTCGAGTTGTCAGTCATAGTAGGTGGCTTTTTGAATTCACGCATGAAGTCTCGAAGTA
AACACGTCCGTCCTAGAACTGCCGGCCCAGTAGATTCCCACAGTTACTCGAGTAACTGTGGGAATCTACTGGGTTTTTGAATTCGATCTGAGTGTACCGCTTGC
TTCTGTAAGTTTCGTCGGGAACCGGTACCGAGCCTTTGTGGATAACCTCGAGGTTATCCACAAAGGCTCGGTATTTTTGAATTCTAGTGAGGTGCGGTGTTTAG
AACACGTCCGTCCTAGAACTGCCGGCCTCATACCTTCAGCATGAAACTCGAGTTTCATGCTGAAGGTATGAGGTTTTTGAATTCGATCTGAGTGTACCGCTTGC
AACACGTCCGTCCTAGAACTGCCGGCGTCGTTAACATCAGCAGCATCTCGAGATGCTGCTGATGTTAACGACGTTTTTGAATTCGATCTGAGTGTACCGCTTGC
TCAGCCTTTCATTGATTGCGTCCGGAGCTCCCTGAATCCAGTAATTCTCGAGAATTACTGGATTCAGGGAGCTTTTTTGAATTCCGAGCTACGGTATCAAGGAA
TCAGCCTTTCATTGATTGCGTCCGGAGTGGTGGAGTTGGCTCAATGCTCGAGCATTGAGCCAACTCCACCACTTTTTTTGAATTCCGAGCTACGGTATCAAGGAA
TTCTGTAAGTTTCGTCGGGAACCGGTACAACCGTACCAGCTATTTCCTCGAGGAAATAGCTGGTACGGTTGTATTTTTGAATTCTAGTGAGGTGCGGTGTTTAG
AACACGTCCGTCCTAGAACTGCCGGCAGCACTGAGACAGCGAATTACTCGAGTAATTCGCTGTCTCAGTGCTGTTTTTTGAATTCGATCTGAGTGTACCGCTTGC
TCAGCCTTTCATTGATTGCGTCCGGAGACGACATCTCGGTGGTCAACTCGAGTTGACCACCGAGATGTCGTCTTTTTTTGAATTCCGAGCTACGGTATCAAGGAA
TCAGCCTTTCATTGATTGCGTCCGGAGCTGGAGCAGGAGGTTATTTCTCGAGAAATAACCTCCTGCTCCAGCTTTTTTGAATTCCGAGCTACGGTATCAAGGAA
AACACGTCCGTCCTAGAACTGCCGGCATCGTCAGAGAGTGTTTATACTCGAGTATAAACACTCTCTGACGATGTTTTTTGAATTCGATCTGAGTGTACCGCTTGC
TTGCGACATCACAATTCTCGCCCGGGCAGATTGCCCGTTGTAATAACTCGAGTTATTACAACGGGCAATCTGCTTTTTTGAATTCACGCATGAAGTCTCGAAGTA
TTCTGTAAGTTTCGTCGGGAACCGGTTATCACCATGAGGTGTATAACTCGAGTTATACACCTCATGGTGATAATTTTTGAATTCTAGTGAGGTGCGGTGTTTAG
AACACGTCCGTCCTAGAACTGCCGGCGACTGGATAAGTATCCCATTCTCGAGAATGGGATACTTATCCAGTCGTTTTTTGAATTCGATCTGAGTGTACCGCTTGC
AACACGTCCGTCCTAGAACTGCCGGCTGTTTCACTACGACTGGATTCTCGAGAATCCAGTCGTAGTGAAACAGTTTTTTGAATTCGATCTGAGTGTACCGCTTGC
TTGCGACATCACAATTCTCGCCCGGGCTGCTGTACAGGGAATTTATCTCGAGATAAATTCCCTGTACAGCAGCTTTTTGAATTCACGCATGAAGTCTCGAAGTA
TCAGCCTTTCATTGATTGCGTCCGGAGGAGCAGAGGTACGTGTATGCTCGAGCATACACGTACCTCTGCTCCTTTTTTTGAATTCCGAGCTACGGTATCAAGGAA
AACACGTCCGTCCTAGAACTGCCGGCAGGCTTAAATCGCTGGCTTTCTCGAGAAAGCCAGCGATTTAAGCCTGTTTTTGAATTCGATCTGAGTGTACCGCTTGC
TCAGCCTTTCATTGATTGCGTCCGGAGCCCATCGCTCACTATAGATCTCGAGATCTATAGTGAGCGATGGGCTTTTTTGAATTCCGAGCTACGGTATCAAGGAA
TTCTGTAAGTTTCGTCGGGAACCGGTTCGAAGCTGGAGACTACTACCTCGAGGTAGTAGTCTCCAGCTTCGAATTTTTGAATTCTAGTGAGGTGCGGTGTTTAG
TCAGCCTTTCATTGATTGCGTCCGGATAGGCATGTTGATCGCAATGCTCGAGCATTGCGATCAACATGCCTATTTTTTGAATTCCGAGCTACGGTATCAAGGAA
TTGCGACATCACAATTCTCGCCCGGGCTCTGTACTTCAACCCAATTCTCGAGAATTGGGTTGAAGTACAGAGCTTTTTGAATTCACGCATGAAGTCTCGAAGTA
TTCTGTAAGTTTCGTCGGGAACCGGTATGAAGAGACTTCCGTAATTCTCGAGAATTACGGAAGTCTCTTCATATTTTTTGAATTCTAGTGAGGTGCGGTGTTTAG
AACACGTCCGTCCTAGAACTGCCGGCTCCCTGGTAGAACTACGAATCTCGAGATTCGTAGTTCTACCAGGGAGTTTTTGAATTCGATCTGAGTGTACCGCTTGC
TTGCGACATCACAATTCTCGCCCGGGATGGCCGAAGTGCCCAATTTCTCGAGAAATTGGGCACTTCGGCCATCTTTTTGAATTCACGCATGAAGTCTCGAAGTA
AACACGTCCGTCCTAGAACTGCCGGCACAGATTGCAATGGGTATACCTCGAGGTATACCCATTGCAATCTGTGTTTTTTGAATTCGATCTGAGTGTACCGCTTGC
AACACGTCCGTCCTAGAACTGCCGGCCCAGACAAGTGTGCCACCTTCTCGAGAAGGTGGCACACTTGTCTGGGTTTTTGAATTCGATCTGAGTGTACCGCTTGC
AACACGTCCGTCCTAGAACTGCCGGCCAAGTGCAGTTCGTCAACTTCTCGAGAAGTTGACGAACTGCACTTGGTTTTTGAATTCGATCTGAGTGTACCGCTTGC
TTGCGACATCACAATTCTCGCCCGGGCCAGACATCTCGCCCAAATACTCGAGTATTTGGGCGAGATGTCTGGCTTTTTGAATTCACGCATGAAGTCTCGAAGTA
TTGCGACATCACAATTCTCGCCCGGGATGAGATGGACCTGTGTCTGCTCGAGCAGACACAGGTCCATCTCATCTTTTTTGAATTCACGCATGAAGTCTCGAAGTA
TCAGCCTTTCATTGATTGCGTCCGGACACCCTCTGGTCAGTCAATCCTCGAGGATTGACTGACCAGAGGGTGTTTTTTTGAATTCCGAGCTACGGTATCAAGGAA
TCAGCCTTTCATTGATTGCGTCCGGACCGAGAACGAGCCTGATTTGCTCGAGCAAATCAGGCTCGTTCTCGGTTTTTTGAATTCCGAGCTACGGTATCAAGGAA
TTCTGTAAGTTTCGTCGGGAACCGGTGTCGTCAGTGGTGGATATTTCTCGAGAAATATCCACCACTGACGACATTTTTGAATTCTAGTGAGGTGCGGTGTTTAG
AACACGTCCGTCCTAGAACTGCCGGCAGGCAACATCAGTCTACAAACTCGAGTTTGTAGACTGATGTTGCCTGTTTTTTGAATTCGATCTGAGTGTACCGCTTGC
TCAGCCTTTCATTGATTGCGTCCGGACCGGAGTTGTACAATGATATCTCGAGATATCATTGTACAACTCCGGTTTTTTGAATTCCGAGCTACGGTATCAAGGAA
AACACGTCCGTCCTAGAACTGCCGGCGAAGGAAACTCACGTCAATACTCGAGTATTGACGTGAGTTTCCTTCGTTTTTGAATTCGATCTGAGTGTACCGCTTGC
TTGCGACATCACAATTCTCGCCCGGGCTTTGATCCAGAAACTAAATCTCGAGATTTAGTTTCTGGATCAAAGCTTTTTGAATTCACGCATGAAGTCTCGAAGTA
AACACGTCCGTCCTAGAACTGCCGGCCATGAGGTGAAGACTCTACACTCGAGTGTAGAGTCTTCACCTCATGGTTTTTGAATTCGATCTGAGTGTACCGCTTGC
AACACGTCCGTCCTAGAACTGCCGGCCTCAGTCCCACTACAGTAATCTCGAGATTACTGTAGTGGGACTGAGGTTTTTGAATTCGATCTGAGTGTACCGCTTGC
AACACGTCCGTCCTAGAACTGCCGGCACGGAGTCCAACCCATAAATCTCGAGATTTATGGGTTGGACTCCGTGTTTTTGAATTCGATCTGAGTGTACCGCTTGC
TTCTGTAAGTTTCGTCGGGAACCGGTCCACATAGAAAGCAGACAAACTCGAGTTTGTCTGCTTTCTATGTGGATTTTTGAATTCTAGTGAGGTGCGGTGTTTAG
AACACGTCCGTCCTAGAACTGCCGGCCATCCTTACAAGGTCAGCTTCTCGAGAAGCTGACCTTGTAAGGATGGTTTTTGAATTCGATCTGAGTGTACCGCTTGC
AACACGTCCGTCCTAGAACTGCCGGCGAGTCTCTCAAACCAGCAATCTCGAGATTGCTGGTTTGAGAGACTCGTTTTTGAATTCGATCTGAGTGTACCGCTTGC
TCAGCCTTTCATTGATTGCGTCCGGACAGGGCTTCCACCGTATAAACTCGAGTTTATACGGTGGAAGCCCTGTTTTTTGAATTCCGAGCTACGGTATCAAGGAA
TCAGCCTTTCATTGATTGCGTCCGGAGAGCTTGTGGTTGCCATTAACTCGAGTTAATGGCAACCACAAGCTCTTTTTTTGAATTCCGAGCTACGGTATCAAGGAA
AACACGTCCGTCCTAGAACTGCCGGCTTCCCTCTGAACTCCTACATCTCGAGATGTAGGAGTTCAGAGGGAAGTTTTTGAATTCGATCTGAGTGTACCGCTTGC
AACACGTCCGTCCTAGAACTGCCGGCCTGCGTAAACACCGTAACATCTCGAGATGTTACGGTGTTTACGCAGGTTTTTGAATTCGATCTGAGTGTACCGCTTGC
TTGCGACATCACAATTCTCGCCCGGGCTGACCTGATTATGAGCTTTCTCGAGAAAGCTCATAATCAGGTCAGCTTTTTGAATTCACGCATGAAGTCTCGAAGTA
AACACGTCCGTCCTAGAACTGCCGGCCATGCAATAAGCCCTGCATTCTCGAGAATGCAGGGCTTATTGCATGGTTTTTGAATTCGATCTGAGTGTACCGCTTGC
TTGCGACATCACAATTCTCGCCCGGGGGTCGTTACAACCGTGATTTCTCGAGAAATCACGGTTGTAACGACCCTTTTTGAATTCACGCATGAAGTCTCGAAGTA
TTGCGACATCACAATTCTCGCCCGGGGTTGGCACCAAGCGCTATATCTCGAGATATAGCGCTTGGTGCCAACCTTTTTGAATTCACGCATGAAGTCTCGAAGTA
TTCTGTAAGTTTCGTCGGGAACCGGTCGGGCCTTACCCAGATTATTCTCGAGAATAATCTGGGTAAGGCCCGATTTTTGAATTCTAGTGAGGTGCGGTGTTTAG
TTGCGACATCACAATTCTCGCCCGGGCGTTTGCTGATAGCGATGATCTCGAGATCATCGCTATCAGCAAACGCTTTTTGAATTCACGCATGAAGTCTCGAAGTA
TTCTGTAAGTTTCGTCGGGAACCGGTACAACGCCGTCCACCTAAAGCTCGAGCTTTAGGTGGACGGCGTTGTATTTTTGAATTCTAGTGAGGTGCGGTGTTTAG
AACACGTCCGTCCTAGAACTGCCGGCCGAGCATTTCAACTCAGAATCTCGAGATTCTGAGTTGAAATGCTCGGTTTTTGAATTCGATCTGAGTGTACCGCTTGC
AACACGTCCGTCCTAGAACTGCCGGCTAGAGGTGAAGGCGCTTATCCTCGAGGATAAGCGCCTTCACCTCTAGTTTTTGAATTCGATCTGAGTGTACCGCTTGC
TTGCGACATCACAATTCTCGCCCGGGTTCCAGCCTCCGTCTCTATTCTCGAGAATAGAGACGGAGGCTGGAACTTTTTGAATTCACGCATGAAGTCTCGAAGTA
TTCTGTAAGTTTCGTCGGGAACCGGTAAACGTGCTGCGTCTCTAAGCTCGAGCTTAGAGACGCAGCACGTTTATTTTTTGAATTCTAGTGAGGTGCGGTGTTTAG
TTGCGACATCACAATTCTCGCCCGGGCAAGGTAGTGTCCCTGTATTCTCGAGAATACAGGGACACTACCTTGCTTTTTGAATTCACGCATGAAGTCTCGAAGTA
TTGCGACATCACAATTCTCGCCCGGGAACGAGTGCTTAGCCGAAGACTCGAGTCTTCGGCTAAGCACTCGTTCTTTTTGAATTCACGCATGAAGTCTCGAAGTA
TTGCGACATCACAATTCTCGCCCGGGCTGGAGTGTCCAAAGGGTATCTCGAGATACCCTTTGGACACTCCAGCTTTTTGAATTCACGCATGAAGTCTCGAAGTA
AACACGTCCGTCCTAGAACTGCCGGCGTCTGAATGAGCGTCACTATCTCGAGATAGTGACGCTCATTCAGACGTTTTTGAATTCGATCTGAGTGTACCGCTTGC
AACACGTCCGTCCTAGAACTGCCGGCGGTGCATACATGGTATGCATCTCGAGATGCATACCATGTATGCACCGTTTTTGAATTCGATCTGAGTGTACCGCTTGC
TTGCGACATCACAATTCTCGCCCGGGCATCATCAACCAGCCGTATTCTCGAGAATACGGCTGGTTGATGATGCTTTTTGAATTCACGCATGAAGTCTCGAAGTA
TTGCGACATCACAATTCTCGCCCGGGAACGGAGGATTCGACAATTTCTCGAGAAATTGTCGAATCCTCCGTTCTTTTTGAATTCACGCATGAAGTCTCGAAGTA
TTGCGACATCACAATTCTCGCCCGGGCATCATGACATATTGCTTGACTCGAGTCAAGCAATATGTCATGATGCTTTTTTGAATTCACGCATGAAGTCTCGAAGTA
TCAGCCTTTCATTGATTGCGTCCGGAGTTTCTACATGGCGTGCAATCTCGAGATTGCACGCCATGTAGAAACTTTTTTGAATTCCGAGCTACGGTATCAAGGAA
TTGCGACATCACAATTCTCGCCCGGGATCATGGATCACGTTGAAGACTCGAGTCTTCAACGTGATCCATGATCTTTTTTGAATTCACGCATGAAGTCTCGAAGTA
TTGCGACATCACAATTCTCGCCCGGGCGGGTTACAAGCTACAAGAACTCGAGTTCTTGTAGCTTGTAACCCGCTTTTTGAATTCACGCATGAAGTCTCGAAGTA
AACACGTCCGTCCTAGAACTGCCGGCCCGGAAGCCCTACACTATTACTCGAGTAATAGTGTAGGGCTTCCGGGTTTTTGAATTCGATCTGAGTGTACCGCTTGC
TTGCGACATCACAATTCTCGCCCGGGCGGCAGCTAAGTCTAGATATCTCGAGATATCTAGACTTAGCTGCCGCTTTTTGAATTCACGCATGAAGTCTCGAAGTA
TTCTGTAAGTTTCGTCGGGAACCGGTAGCGGAGAAGATGGATATTGCTCGAGCAATATCCATCTTCTCCGCTATTTTTGAATTCTAGTGAGGTGCGGTGTTTAG
TCAGCCTTTCATTGATTGCGTCCGGATAATGCGATGACGTACAATACTCGAGTATTGTACGTCATCGCATTATTTTTTGAATTCCGAGCTACGGTATCAAGGAA
TTCTGTAAGTTTCGTCGGGAACCGGTATCAAGCGTGGTCCGAAATGCTCGAGCATTTCGGACCACGCTTGATATTTTTGAATTCTAGTGAGGTGCGGTGTTTAG
AACACGTCCGTCCTAGAACTGCCGGCCAACTGTGGAGCGGTCTTTACTCGAGTAAAGACCGCTCCACAGTTGGTTTTTGAATTCGATCTGAGTGTACCGCTTGC
AACACGTCCGTCCTAGAACTGCCGGCTGCGTGTATATCCTACATAACTCGAGTTATGTAGGATATACACGCAGTTTTTGAATTCGATCTGAGTGTACCGCTTGC
AACACGTCCGTCCTAGAACTGCCGGCCCTACGAGATGTGTGCTATACTCGAGTATAGCACACATCTCGTAGGGTTTTTGAATTCGATCTGAGTGTACCGCTTGC
TCAGCCTTTCATTGATTGCGTCCGGAGCAAGGAAGAGACGGATTTACTCGAGTAAATCCGTCTCTTCCTTGCTTTTTTGAATTCCGAGCTACGGTATCAAGGAA
AACACGTCCGTCCTAGAACTGCCGGCCAGAATATACGGAACCTCTTCTCGAGAAGAGGTTCCGTATATTCTGGTTTTTGAATTCGATCTGAGTGTACCGCTTGC
AACACGTCCGTCCTAGAACTGCCGGCCAAGAAGTCATAGCTGGAAACTCGAGTTTCCAGCTATGACTTCTTGGTTTTTGAATTCGATCTGAGTGTACCGCTTGC
TCAGCCTTTCATTGATTGCGTCCGGACGTCTACGAGAACAAGAAATCTCGAGATTTCTTGTTCTCGTAGACGTTTTTTGAATTCCGAGCTACGGTATCAAGGAA
TTGCGACATCACAATTCTCGCCCGGGCCTCAGCCACAGCGTTATTTCTCGAGAAATAACGCTGTGGCTGAGGCTTTTTGAATTCACGCATGAAGTCTCGAAGTA
TCAGCCTTTCATTGATTGCGTCCGGACGGACGTGTAGGCGTAAATACTCGAGTATTTACGCCTACACGTCCGTTTTTTGAATTCCGAGCTACGGTATCAAGGAA
TCAGCCTTTCATTGATTGCGTCCGGATCGTGCTCTTCAGCTATATGCTCGAGCATATAGCTGAAGAGCACGATTTTTTGAATTCCGAGCTACGGTATCAAGGAA
AACACGTCCGTCCTAGAACTGCCGGCCATCGACTGTGATGTCATCACTCGAGTGATGACATCACAGTCGATGGTTTTTGAATTCGATCTGAGTGTACCGCTTGC
AACACGTCCGTCCTAGAACTGCCGGCGACCTGCATACGAAGTACATCTCGAGATGTACTTCGTATGCAGGTCGTTTTTGAATTCGATCTGAGTGTACCGCTTGC
AACACGTCCGTCCTAGAACTGCCGGCCCACCAATTACGAGGTGATTCTCGAGAATCACCTCGTAATTGGTGGGTTTTTGAATTCGATCTGAGTGTACCGCTTGC
AACACGTCCGTCCTAGAACTGCCGGCTGGATCGCTTCAGTGACTTTCTCGAGAAAGTCACTGAAGCGATCCAGTTTTTTGAATTCGATCTGAGTGTACCGCTTGC
AACACGTCCGTCCTAGAACTGCCGGCTCTCTTAGTAGCTTTGGCTTCTCGAGAAGCCAAAGCTACTAAGAGAGTTTTTGAATTCGATCTGAGTGTACCGCTTGC
TCAGCCTTTCATTGATTGCGTCCGGACCGTTATGACCACTCTTTATCTCGAGATAAAGAGTGGTCATAACGGTTTTTTGAATTCCGAGCTACGGTATCAAGGAA
TTGCGACATCACAATTCTCGCCCGGGCGCTGCATCTCCATCTCATTCTCGAGAATGAGATGGAGATGCAGCGCTTTTTGAATTCACGCATGAAGTCTCGAAGTA
TTCTGTAAGTTTCGTCGGGAACCGGTTTGGGCTCTATGGATCTATTCTCGAGAATAGATCCATAGAGCCCAAATTTTTGAATTCTAGTGAGGTGCGGTGTTTAG
AACACGTCCGTCCTAGAACTGCCGGCCCAACTGGCAGGGTCTTTATCTCGAGATAAAGACCCTGCCAGTTGGGTTTTTGAATTCGATCTGAGTGTACCGCTTGC
TTCTGTAAGTTTCGTCGGGAACCGGTGCGGAAGTGAAGTCAGAAATCTCGAGATTTCTGACTTCACTTCCGCATTTTTTGAATTCTAGTGAGGTGCGGTGTTTAG
AACACGTCCGTCCTAGAACTGCCGGCAAAGCCCACAAGGCTATTATCTCGAGATAATAGCCTTGTGGGCTTTGTTTTTGAATTCGATCTGAGTGTACCGCTTGC
TCAGCCTTTCATTGATTGCGTCCGGATGTTGGTCAGATACTCAATACTCGAGTATTGAGTATCTGACCAACATTTTTTTGAATTCCGAGCTACGGTATCAAGGAA
TCAGCCTTTCATTGATTGCGTCCGGACCGTGACAGCCGGTCTTATTCTCGAGAATAAGACCGGCTGTCACGGTTTTTTGAATTCCGAGCTACGGTATCAAGGAA
AACACGTCCGTCCTAGAACTGCCGGCCTCTTCGGAAACATCGTAAACTCGAGTTTACGATGTTTCCGAAGAGGTTTTTGAATTCGATCTGAGTGTACCGCTTGC
TTGCGACATCACAATTCTCGCCCGGGACGGGAGTCTCAGATGAAAGCTCGAGCTTTCATCTGAGACTCCCGTCTTTTTGAATTCACGCATGAAGTCTCGAAGTA
TTCTGTAAGTTTCGTCGGGAACCGGTAAAGACGATGGCACGGTTATCTCGAGATAACCGTGCCATCGTCTTTATTTTTGAATTCTAGTGAGGTGCGGTGTTTAG
AACACGTCCGTCCTAGAACTGCCGGCAGGTTAAGATATAGTCTATTCTCGAGAATAGACTATATCTTAACCTGTTTTTGAATTCGATCTGAGTGTACCGCTTGC
TTGCGACATCACAATTCTCGCCCGGGGACGCACTGACCGATCATTACTCGAGTAATGATCGGTCAGTGCGTCCTTTTTGAATTCACGCATGAAGTCTCGAAGTA
TTGCGACATCACAATTCTCGCCCGGGACCGAAATCACTGGATTAATCTCGAGATTAATCCAGTGATTTCGGTCTTTTTGAATTCACGCATGAAGTCTCGAAGTA
TTGCGACATCACAATTCTCGCCCGGGCACATCTTCTGATGAAGAAACTCGAGTTTCTTCATCAGAAGATGTGCTTTTTTGAATTCACGCATGAAGTCTCGAAGTA
TTGCGACATCACAATTCTCGCCCGGGGACACTAACCTGGTTGATATCTCGAGATATCAACCAGGTTAGTGTCCTTTTTGAATTCACGCATGAAGTCTCGAAGTA
TTGCGACATCACAATTCTCGCCCGGGTTGCGCTCATTATCCACAATCTCGAGATTGTGGATAATGAGCGCAACTTTTTTGAATTCACGCATGAAGTCTCGAAGTA
TTGCGACATCACAATTCTCGCCCGGGAGAGAGACATTCAGCCTATACTCGAGTATAGGCTGAATGTCTCTCTCTTTTTTGAATTCACGCATGAAGTCTCGAAGTA
TTGCGACATCACAATTCTCGCCCGGGCACCTATGGTATAAGTGTATCTCGAGATACACTTATACCATAGGTGCTTTTTGAATTCACGCATGAAGTCTCGAAGTA
TTGCGACATCACAATTCTCGCCCGGGCGGTTCTTCAGGAATCAGTTCTCGAGAACTGATTCCTGAAGAACCGCTTTTTGAATTCACGCATGAAGTCTCGAAGTA
TCAGCCTTTCATTGATTGCGTCCGGAGGATTAGTTCCCAGTCTTACCTCGAGGTAAGACTGGGAACTAATCCTTTTTTTGAATTCCGAGCTACGGTATCAAGGAA
AACACGTCCGTCCTAGAACTGCCGGCCGCTTTCTTTCTGACAACTTCTCGAGAAGTTGTCAGAAAGAAAGCGGTTTTTGAATTCGATCTGAGTGTACCGCTTGC
AACACGTCCGTCCTAGAACTGCCGGCCGCGTCTAGAACGGAGTTATCTCGAGATAACTCCGTTCTAGACGCGGTTTTTGAATTCGATCTGAGTGTACCGCTTGC
TTGCGACATCACAATTCTCGCCCGGGCTTGCAATAGCATCGTCATACTCGAGTATGACGATGCTATTGCAAGCTTTTTGAATTCACGCATGAAGTCTCGAAGTA
TTCTGTAAGTTTCGTCGGGAACCGGTCAGAGCGAGATGAGCTATATCTCGAGATATAGCTCATCTCGCTCTGATTTTTGAATTCTAGTGAGGTGCGGTGTTTAG
TCAGCCTTTCATTGATTGCGTCCGGACACTAGCGCAGCGCTATAAGCTCGAGCTTATAGCGCTGCGCTAGTGTTTTTTGAATTCCGAGCTACGGTATCAAGGAA
TTCTGTAAGTTTCGTCGGGAACCGGTAAACAAAGTGTTGAGCATTTCTCGAGAAATGCTCAACACTTTGTTTATTTTTGAATTCTAGTGAGGTGCGGTGTTTAG
TCAGCCTTTCATTGATTGCGTCCGGAGGTGGTGCTTTACGTCAAAGCTCGAGCTTTGACGTAAAGCACCACCTTTTTTTGAATTCCGAGCTACGGTATCAAGGAA
AACACGTCCGTCCTAGAACTGCCGGCTGACCTAAGAAGCTGGACTTCTCGAGAAGTCCAGCTTCTTAGGTCAGTTTTTGAATTCGATCTGAGTGTACCGCTTGC
TCAGCCTTTCATTGATTGCGTCCGGATCTGGATCTGTTGATCTACCCTCGAGGGTAGATCAACAGATCCAGATTTTTTTGAATTCCGAGCTACGGTATCAAGGAA
AACACGTCCGTCCTAGAACTGCCGGCGATTTCGACAGGCGAGATTGCTCGAGCAATCTCGCCTGTCGAAATCGTTTTTTGAATTCGATCTGAGTGTACCGCTTGC
TCAGCCTTTCATTGATTGCGTCCGGACGCTCCTTCCAGCCTATATCCTCGAGGATATAGGCTGGAAGGAGCGTTTTTTTGAATTCCGAGCTACGGTATCAAGGAA
TCAGCCTTTCATTGATTGCGTCCGGACTTATTTGACGACGACTCTTCTCGAGAAGAGTCGTCGTCAAATAAGTTTTTTGAATTCCGAGCTACGGTATCAAGGAA
AACACGTCCGTCCTAGAACTGCCGGCAGCTCATTGATAGCGAAATACTCGAGTATTTCGCTATCAATGAGCTGTTTTTGAATTCGATCTGAGTGTACCGCTTGC
TCAGCCTTTCATTGATTGCGTCCGGAGCGTTTCAGTGTGCGATATCCTCGAGGATATCGCACACTGAAACGCTTTTTTGAATTCCGAGCTACGGTATCAAGGAA
TTGCGACATCACAATTCTCGCCCGGGAGAAGAAATGTGCTCCGTTCCTCGAGGAACGGAGCACATTTCTTCTCTTTTTTGAATTCACGCATGAAGTCTCGAAGTA
TTGCGACATCACAATTCTCGCCCGGGATCTACAGGACCAGTTGAATCTCGAGATTCAACTGGTCCTGTAGATCTTTTTTGAATTCACGCATGAAGTCTCGAAGTA
TTGCGACATCACAATTCTCGCCCGGGTACTGTATTGGCCCAGATTGCTCGAGCAATCTGGGCCAATACAGTACTTTTTTGAATTCACGCATGAAGTCTCGAAGTA
TCAGCCTTTCATTGATTGCGTCCGGAGTCACCAGAATCCCATAAAGCTCGAGCTTTATGGGATTCTGGTGACTTTTTTGAATTCCGAGCTACGGTATCAAGGAA
AACACGTCCGTCCTAGAACTGCCGGCCTGATCCTGGAATGCAAATACTCGAGTATTTGCATTCCAGGATCAGGTTTTTGAATTCGATCTGAGTGTACCGCTTGC
TTGCGACATCACAATTCTCGCCCGGGCGTTACTTCCGGGCAGATTACTCGAGTAATCTGCCCGGAAGTAACGCTTTTTTGAATTCACGCATGAAGTCTCGAAGTA
TTCTGTAAGTTTCGTCGGGAACCGGTGGACGCATGACCAGGATTCTCTCGAGAGAATCCTGGTCATGCGTCCATTTTTTGAATTCTAGTGAGGTGCGGTGTTTAG
TTGCGACATCACAATTCTCGCCCGGGGCCGACCATGTATGTGTACACTCGAGTGTACACATACATGGTCGGCCTTTTTTGAATTCACGCATGAAGTCTCGAAGTA
AACACGTCCGTCCTAGAACTGCCGGCTCAACAAACCTGAAAGGACACTCGAGTGTCCTTTCAGGTTTGTTGAGTTTTTTGAATTCGATCTGAGTGTACCGCTTGC
TTGCGACATCACAATTCTCGCCCGGGCTATTCAAAGCCTTAAATTGCTCGAGCAATTTAAGGCTTTGAATAGCTTTTTTGAATTCACGCATGAAGTCTCGAAGTA
TTGCGACATCACAATTCTCGCCCGGGTTCATTTCTGGAATGGCAAACTCGAGTTTGCCATTCCAGAAATGAACTTTTTTGAATTCACGCATGAAGTCTCGAAGTA
AACACGTCCGTCCTAGAACTGCCGGCATCTCAAAGTGGCGTCGAACCTCGAGGTTCGACGCCACTTTGAGATGTTTTTGAATTCGATCTGAGTGTACCGCTTGC
TTGCGACATCACAATTCTCGCCCGGGCCCACCTCAACTCTATGGAACTCGAGTTCCATAGAGTTGAGGTGGGCTTTTTGAATTCACGCATGAAGTCTCGAAGTA
TTGCGACATCACAATTCTCGCCCGGGTAAAGGTGAACCCGACGAAGCTCGAGCTTCGTCGGGTTCACCTTTACTTTTTTGAATTCACGCATGAAGTCTCGAAGTA
AACACGTCCGTCCTAGAACTGCCGGCCGTGAATGACAGCGTCTATGCTCGAGCATAGACGCTGTCATTCACGGTTTTTGAATTCGATCTGAGTGTACCGCTTGC
TTGCGACATCACAATTCTCGCCCGGGAACCAGGTCCAGAAGCTGATCTCGAGATCAGCTTCTGGACCTGGTTCTTTTTGAATTCACGCATGAAGTCTCGAAGTA
AACACGTCCGTCCTAGAACTGCCGGCAGAGCCTTTAACTTAGATAACTCGAGTTATCTAAGTTAAAGGCTCTGTTTTTTGAATTCGATCTGAGTGTACCGCTTGC
TTGCGACATCACAATTCTCGCCCGGGAGACAGAGTCTTGCTCTGTTCTCGAGAACAGAGCAAGACTCTGTCTCTTTTTTGAATTCACGCATGAAGTCTCGAAGTA
AACACGTCCGTCCTAGAACTGCCGGCTGATGCCTAGTCCCAGAATCCTCGAGGATTCTGGGACTAGGCATCAGTTTTTGAATTCGATCTGAGTGTACCGCTTGC
TCAGCCTTTCATTGATTGCGTCCGGAGTCCCATCTGCCGTCTATTGCTCGAGCAATAGACGGCAGATGGGACTTTTTTGAATTCCGAGCTACGGTATCAAGGAA
AACACGTCCGTCCTAGAACTGCCGGCAACTTACATTATGCTGACATCTCGAGATGTCAGCATAATGTAAGTTGTTTTTTGAATTCGATCTGAGTGTACCGCTTGC
AACACGTCCGTCCTAGAACTGCCGGCCCTTTCATGACGGTGTCAAACTCGAGTTTGACACCGTCATGAAAGGGTTTTTTGAATTCGATCTGAGTGTACCGCTTGC
AACACGTCCGTCCTAGAACTGCCGGCAGAGACCCAGGGTTTGATTTCTCGAGAAATCAAACCCTGGGTCTCTGTTTTTTGAATTCGATCTGAGTGTACCGCTTGC
TTGCGACATCACAATTCTCGCCCGGGAGGACAAACAAACGCACAAACTCGAGTTTGTGCGTTTGTTTGTCCTCTTTTTTGAATTCACGCATGAAGTCTCGAAGTA
TTGCGACATCACAATTCTCGCCCGGGCGCCAGGTCATCTGTGTTTACTCGAGTAAACACAGATGACCTGGCGCTTTTTTGAATTCACGCATGAAGTCTCGAAGTA
TTGCGACATCACAATTCTCGCCCGGGAACATCAAAGAGCTATGCAACTCGAGTTGCATAGCTCTTTGATGTTCTTTTTTGAATTCACGCATGAAGTCTCGAAGTA
AACACGTCCGTCCTAGAACTGCCGGCTTGAAAGTGAGATTGCTGTACTCGAGTACAGCAATCTCACTTTCAAGTTTTTTGAATTCGATCTGAGTGTACCGCTTGC
AACACGTCCGTCCTAGAACTGCCGGCCCTTCTGAGAAGAGCAATATCTCGAGATATTGCTCTTCTCAGAAGGGTTTTTGAATTCGATCTGAGTGTACCGCTTGC
AACACGTCCGTCCTAGAACTGCCGGCCAGAGACGAGGTTTCTTCATCTCGAGATGAAGAAACCTCGTCTCTGGTTTTTTGAATTCGATCTGAGTGTACCGCTTGC
TTGCGACATCACAATTCTCGCCCGGGAGAGCTTTGTCGCCATCTTCCTCGAGGAAGATGGCGACAAAGCTCTCTTTTTGAATTCACGCATGAAGTCTCGAAGTA
TTCTGTAAGTTTCGTCGGGAACCGGTGTCTCCTCAACCGGACCTTTCTCGAGAAAGGTCCGGTTGAGGAGACATTTTTTGAATTCTAGTGAGGTGCGGTGTTTAG
TTGCGACATCACAATTCTCGCCCGGGATACAGGAATCTGAGGAGAACTCGAGTTCTCCTCAGATTCCTGTATCTTTTTTGAATTCACGCATGAAGTCTCGAAGTA
TTGCGACATCACAATTCTCGCCCGGGAAAGAAGCTTCCCTCTGGTTCTCGAGAACCAGAGGGAAGCTTCTTTCTTTTTTGAATTCACGCATGAAGTCTCGAAGTA
TTCTGTAAGTTTCGTCGGGAACCGGTGGAACTCTCGCAGCCACTTTCTCGAGAAAGTGGCTGCGAGAGTTCCATTTTTGAATTCTAGTGAGGTGCGGTGTTTAG
AACACGTCCGTCCTAGAACTGCCGGCCGAGTGTCTCATGGACTATGCTCGAGCATAGTCCATGAGACACTCGGTTTTTGAATTCGATCTGAGTGTACCGCTTGC
TTGCGACATCACAATTCTCGCCCGGGAGGAGTTTCTGCAGAGATTACTCGAGTAATCTCTGCAGAAACTCCTCTTTTTGAATTCACGCATGAAGTCTCGAAGTA
AACACGTCCGTCCTAGAACTGCCGGCCGGAAAGACGAAGCCCAAATCTCGAGATTTGGGCTTCGTCTTTCCGGTTTTTGAATTCGATCTGAGTGTACCGCTTGC
AACACGTCCGTCCTAGAACTGCCGGCAAGAGTATCAAGAATGGGTACTCGAGTACCCATTCTTGATACTCTTGTTTTTTGAATTCGATCTGAGTGTACCGCTTGC
AACACGTCCGTCCTAGAACTGCCGGCAAGAAGTATCAGAGAGAGTACTCGAGTACTCTCTCTGATACTTCTTGTTTTTTGAATTCGATCTGAGTGTACCGCTTGC
AACACGTCCGTCCTAGAACTGCCGGCAAAGAGTGCTACAGCTATACCTCGAGGTATAGCTGTAGCACTCTTTGTTTTTGAATTCGATCTGAGTGTACCGCTTGC
AACACGTCCGTCCTAGAACTGCCGGCAAGTTCCACTACAAGAAGGACTCGAGTCCTTCTTGTAGTGGAACTTGTTTTTTGAATTCGATCTGAGTGTACCGCTTGC
AACACGTCCGTCCTAGAACTGCCGGCCTGGTCGTTTCAATATTGAACTCGAGTTCAATATTGAAACGACCAGGTTTTTGAATTCGATCTGAGTGTACCGCTTGC
AACACGTCCGTCCTAGAACTGCCGGCCATTCCCTCACCCACCTGAACTCGAGTTCAGGTGGGTGAGGGAATGGTTTTTGAATTCGATCTGAGTGTACCGCTTGC
AACACGTCCGTCCTAGAACTGCCGGCAACCTGAAGACACAGCTCTTCTCGAGAAGAGCTGTGTCTTCAGGTTGTTTTTTGAATTCGATCTGAGTGTACCGCTTGC
AACACGTCCGTCCTAGAACTGCCGGCCAAAGAGCAATCAGATGTCACTCGAGTGACATCTGATTGCTCTTTGGTTTTTTGAATTCGATCTGAGTGTACCGCTTGC
TTGCGACATCACAATTCTCGCCCGGGGGAGAAGCTGACGTTGTTATCTCGAGATAACAACGTCAGCTTCTCCCTTTTTTGAATTCACGCATGAAGTCTCGAAGTA
TTGCGACATCACAATTCTCGCCCGGGCACACAGAAGTTCATCAATGCTCGAGCATTGATGAACTTCTGTGTGCTTTTTTGAATTCACGCATGAAGTCTCGAAGTA
AACACGTCCGTCCTAGAACTGCCGGCATTACCCTGCTGCAACTGGACTCGAGTCCAGTTGCAGCAGGGTAATGTTTTTTGAATTCGATCTGAGTGTACCGCTTGC
TCAGCCTTTCATTGATTGCGTCCGGAGCCTCTCTGTGGGCTATTTCCTCGAGGAAATAGCCCACAGAGAGGCTTTTTTGAATTCCGAGCTACGGTATCAAGGAA
TTCTGTAAGTTTCGTCGGGAACCGGTACCGACCGGACCTGACAATACTCGAGTATTGTCAGGTCCGGTCGGTATTTTTGAATTCTAGTGAGGTGCGGTGTTTAG
AACACGTCCGTCCTAGAACTGCCGGCGTTGTAATGTGCACAGACATCTCGAGATGTCTGTGCACATTACAACGTTTTTTGAATTCGATCTGAGTGTACCGCTTGC
AACACGTCCGTCCTAGAACTGCCGGCATTGACTTGCCACGAGTAATCTCGAGATTACTCGTGGCAAGTCAATGTTTTTGAATTCGATCTGAGTGTACCGCTTGC
TCAGCCTTTCATTGATTGCGTCCGGACCGACCACCTTCTATCTTTGCTCGAGCAAAGATAGAAGGTGGTCGGTTTTTTGAATTCCGAGCTACGGTATCAAGGAA
TCAGCCTTTCATTGATTGCGTCCGGAGGACATGGTAACGGAATTATCTCGAGATAATTCCGTTACCATGTCCTTTTTTTGAATTCCGAGCTACGGTATCAAGGAA
TCAGCCTTTCATTGATTGCGTCCGGAGACGCAGATCCCGATATTAACTCGAGTTAATATCGGGATCTGCGTCTTTTTTGAATTCCGAGCTACGGTATCAAGGAA
TTGCGACATCACAATTCTCGCCCGGGATCTCAGTCACAACCAATTCCTCGAGGAATTGGTTGTGACTGAGATCTTTTTTGAATTCACGCATGAAGTCTCGAAGTA
TTGCGACATCACAATTCTCGCCCGGGGTGAGTGCTCTACCTGTTTCCTCGAGGAAACAGGTAGAGCACTCACCTTTTTTGAATTCACGCATGAAGTCTCGAAGTA
AACACGTCCGTCCTAGAACTGCCGGCTAAGACATCTGGAGTCAGACCTCGAGGTCTGACTCCAGATGTCTTAGTTTTTTGAATTCGATCTGAGTGTACCGCTTGC
TTCTGTAAGTTTCGTCGGGAACCGGTCACGAACCGAGAGGTCTTTCCTCGAGGAAAGACCTCTCGGTTCGTGATTTTTGAATTCTAGTGAGGTGCGGTGTTTAG
TTCTGTAAGTTTCGTCGGGAACCGGTGATGGGCTTCATCGTTTATACTCGAGTATAAACGATGAAGCCCATCATTTTTTGAATTCTAGTGAGGTGCGGTGTTTAG
TTGCGACATCACAATTCTCGCCCGGGCATCCTCTGAGAGAAGAACTCTCGAGAGTTCTTCTCTCAGAGGATGCTTTTTTGAATTCACGCATGAAGTCTCGAAGTA
AACACGTCCGTCCTAGAACTGCCGGCTCCACGCAAGCTCAAATTGACTCGAGTCAATTTGAGCTTGCGTGGAGTTTTTTGAATTCGATCTGAGTGTACCGCTTGC
TTCTGTAAGTTTCGTCGGGAACCGGTGAGCAAGATCCACCTGTACACTCGAGTGTACAGGTGGATCTTGCTCATTTTTGAATTCTAGTGAGGTGCGGTGTTTAG
AACACGTCCGTCCTAGAACTGCCGGCGCCTGTAAGAGTGAGACTAACTCGAGTTAGTCTCACTCTTACAGGCGTTTTTGAATTCGATCTGAGTGTACCGCTTGC
AACACGTCCGTCCTAGAACTGCCGGCCGTAACTGAAGATGGCTATACTCGAGTATAGCCATCTTCAGTTACGGTTTTTTGAATTCGATCTGAGTGTACCGCTTGC
AACACGTCCGTCCTAGAACTGCCGGCCAACAAGTAGACGAAGAAACCTCGAGGTTTCTTCGTCTACTTGTTGGTTTTTGAATTCGATCTGAGTGTACCGCTTGC
TTGCGACATCACAATTCTCGCCCGGGCACCAGAAGAGGCATCTTATCTCGAGATAAGATGCCTCTTCTGGTGCTTTTTGAATTCACGCATGAAGTCTCGAAGTA
AACACGTCCGTCCTAGAACTGCCGGCTATACAAAGCAGAATCCCTGCTCGAGCAGGGATTCTGCTTTGTATAGTTTTTTGAATTCGATCTGAGTGTACCGCTTGC
TTGCGACATCACAATTCTCGCCCGGGCGTCCCTGTGTGATGCTATTCTCGAGAATAGCATCACACAGGGACGCTTTTTGAATTCACGCATGAAGTCTCGAAGTA
AACACGTCCGTCCTAGAACTGCCGGCTAAAGGATGCGTCACCATAGCTCGAGCTATGGTGACGCATCCTTTAGTTTTTTGAATTCGATCTGAGTGTACCGCTTGC
AACACGTCCGTCCTAGAACTGCCGGCAACATGGTAACAGGTTATATCTCGAGATATAACCTGTTACCATGTTGTTTTTTGAATTCGATCTGAGTGTACCGCTTGC
AACACGTCCGTCCTAGAACTGCCGGCATTCCCTTGGTGGTGTTCATCTCGAGATGAACACCACCAAGGGAATGTTTTTTGAATTCGATCTGAGTGTACCGCTTGC
TTGCGACATCACAATTCTCGCCCGGGATAGTTGCCCTGCGCAAGAACTCGAGTTCTTGCGCAGGGCAACTATCTTTTTTGAATTCACGCATGAAGTCTCGAAGTA
TTGCGACATCACAATTCTCGCCCGGGCTAACTCCATGGCCTAGTTTCTCGAGAAACTAGGCCATGGAGTTAGCTTTTTTGAATTCACGCATGAAGTCTCGAAGTA
AACACGTCCGTCCTAGAACTGCCGGCCGTGCTGCTCAACTCTTTCTCTCGAGAGAAAGAGTTGAGCAGCACGGTTTTTGAATTCGATCTGAGTGTACCGCTTGC
TTCTGTAAGTTTCGTCGGGAACCGGTAACCTCGGACTTCGACTTTGCTCGAGCAAAGTCGAAGTCCGAGGTTATTTTTGAATTCTAGTGAGGTGCGGTGTTTAG
AACACGTCCGTCCTAGAACTGCCGGCTAGCGAGCCCAGCTTCTAAACTCGAGTTTAGAAGCTGGGCTCGCTAGTTTTTGAATTCGATCTGAGTGTACCGCTTGC
TTGCGACATCACAATTCTCGCCCGGGGAGAAGTCACACCTCTACAACTCGAGTTGTAGAGGTGTGACTTCTCCTTTTTGAATTCACGCATGAAGTCTCGAAGTA
TTGCGACATCACAATTCTCGCCCGGGGACCTGTTGCTCTGCATCAACTCGAGTTGATGCAGAGCAACAGGTCCTTTTTGAATTCACGCATGAAGTCTCGAAGTA
TTCTGTAAGTTTCGTCGGGAACCGGTGGACCCTGAAGAAGCCTTCTCTCGAGAGAAGGCTTCTTCAGGGTCCATTTTTGAATTCTAGTGAGGTGCGGTGTTTAG
AACACGTCCGTCCTAGAACTGCCGGCGGTTAAGGGAGCAAGAAGAACTCGAGTTCTTCTTGCTCCCTTAACCGTTTTTTGAATTCGATCTGAGTGTACCGCTTGC
AACACGTCCGTCCTAGAACTGCCGGCCGAAAGCATGTTCTCCCAAACTCGAGTTTGGGAGAACATGCTTTCGGTTTTTTGAATTCGATCTGAGTGTACCGCTTGC
AACACGTCCGTCCTAGAACTGCCGGCAAAGAAGTTAACAAGAGCCACTCGAGTGGCTCTTGTTAACTTCTTTGTTTTTTGAATTCGATCTGAGTGTACCGCTTGC
TTGCGACATCACAATTCTCGCCCGGGATAGCATTCACTGGAAAGTGCTCGAGCACTTTCCAGTGAATGCTATCTTTTTTGAATTCACGCATGAAGTCTCGAAGTA
TCAGCCTTTCATTGATTGCGTCCGGAGTACAGCAGACGCCTATAATCTCGAGATTATAGGCGTCTGCTGTACTTTTTTTGAATTCCGAGCTACGGTATCAAGGAA
AACACGTCCGTCCTAGAACTGCCGGCAAGGAGACACACGAAGTGTTCTCGAGAACACTTCGTGTGTCTCCTTGTTTTTGAATTCGATCTGAGTGTACCGCTTGC
TTGCGACATCACAATTCTCGCCCGGGTTCGAAGAGGCATCACTAAGCTCGAGCTTAGTGATGCCTCTTCGAACTTTTTGAATTCACGCATGAAGTCTCGAAGTA
TTGCGACATCACAATTCTCGCCCGGGCCTTTATCAAGCATCAACAACTCGAGTTGTTGATGCTTGATAAAGGCTTTTTGAATTCACGCATGAAGTCTCGAAGTA
AACACGTCCGTCCTAGAACTGCCGGCAAGAAGACAACCAGGGAAATCTCGAGATTTCCCTGGTTGTCTTCTTGTTTTTTGAATTCGATCTGAGTGTACCGCTTGC
TTCTGTAAGTTTCGTCGGGAACCGGTCGTGCCCAGATGATGGAGAACTCGAGTTCTCCATCATCTGGGCACGATTTTTGAATTCTAGTGAGGTGCGGTGTTTAG
AACACGTCCGTCCTAGAACTGCCGGCAAGGAGAACATTCGGACCTTCTCGAGAAGGTCCGAATGTTCTCCTTGTTTTTTGAATTCGATCTGAGTGTACCGCTTGC
TTGCGACATCACAATTCTCGCCCGGGCGAGCATACGGCACCAATTACTCGAGTAATTGGTGCCGTATGCTCGCTTTTTGAATTCACGCATGAAGTCTCGAAGTA
AACACGTCCGTCCTAGAACTGCCGGCGAGGAAGAGGAAGACCTAAACTCGAGTTTAGGTCTTCCTCTTCCTCGTTTTTTGAATTCGATCTGAGTGTACCGCTTGC
AACACGTCCGTCCTAGAACTGCCGGCCACGTAACAGCCTCTGTTCACTCGAGTGAACAGAGGCTGTTACGTGGTTTTTGAATTCGATCTGAGTGTACCGCTTGC
AACACGTCCGTCCTAGAACTGCCGGCAGCAATGAATCGTGTCTTGTCTCGAGACAAGACACGATTCATTGCTGTTTTTTGAATTCGATCTGAGTGTACCGCTTGC
TCAGCCTTTCATTGATTGCGTCCGGAGACCTGACTTCTTCGATTATCTCGAGATAATCGAAGAAGTCAGGTCTTTTTTGAATTCCGAGCTACGGTATCAAGGAA
TTGCGACATCACAATTCTCGCCCGGGATCTTCACAAGGCTTGTATTCTCGAGAATACAAGCCTTGTGAAGATCTTTTTTGAATTCACGCATGAAGTCTCGAAGTA
TTGCGACATCACAATTCTCGCCCGGGGACAGTGCTTTCCTACAGTACTCGAGTACTGTAGGAAAGCACTGTCCTTTTTTGAATTCACGCATGAAGTCTCGAAGTA
TTGCGACATCACAATTCTCGCCCGGGGGTCTGAGGTTACTACTAACCTCGAGGTTAGTAGTAACCTCAGACCCTTTTTGAATTCACGCATGAAGTCTCGAAGTA
TCAGCCTTTCATTGATTGCGTCCGGAGTGGACGGAGACGGAAATAGCTCGAGCTATTTCCGTCTCCGTCCACTTTTTTTGAATTCCGAGCTACGGTATCAAGGAA
TTCTGTAAGTTTCGTCGGGAACCGGTGCTGCATGCCCTCTTCTTTGCTCGAGCAAAGAAGAGGGCATGCAGCATTTTTTGAATTCTAGTGAGGTGCGGTGTTTAG
TTGCGACATCACAATTCTCGCCCGGGAGGGTTCAGTATTGGCTAAACTCGAGTTTAGCCAATACTGAACCCTCTTTTTTGAATTCACGCATGAAGTCTCGAAGTA
TCAGCCTTTCATTGATTGCGTCCGGATGAGCATCAAGGGCATGTACCTCGAGGTACATGCCCTTGATGCTCATTTTTTGAATTCCGAGCTACGGTATCAAGGAA
TTGCGACATCACAATTCTCGCCCGGGATTCTTTAAGGGAGCTTTCTCTCGAGAGAAAGCTCCCTTAAAGAATCTTTTTTGAATTCACGCATGAAGTCTCGAAGTA
AACACGTCCGTCCTAGAACTGCCGGCCAATGAGCAAGCTGACTATACTCGAGTATAGTCAGCTTGCTCATTGGTTTTTTGAATTCGATCTGAGTGTACCGCTTGC
AACACGTCCGTCCTAGAACTGCCGGCGATGAGCCAATGCGGGAATACTCGAGTATTCCCGCATTGGCTCATCGTTTTTGAATTCGATCTGAGTGTACCGCTTGC
TTGCGACATCACAATTCTCGCCCGGGCAGCATAAGTCTGTGGTCATCTCGAGATGACCACAGACTTATGCTGCTTTTTGAATTCACGCATGAAGTCTCGAAGTA
AACACGTCCGTCCTAGAACTGCCGGCCACTGTAAGACATCTCATTGCTCGAGCAATGAGATGTCTTACAGTGGTTTTTGAATTCGATCTGAGTGTACCGCTTGC
TTGCGACATCACAATTCTCGCCCGGGCTGCCAATTCATCAAACCCACTCGAGTGGGTTTGATGAATTGGCAGCTTTTTTGAATTCACGCATGAAGTCTCGAAGTA
AACACGTCCGTCCTAGAACTGCCGGCTCTACGAGCCCTGGATTTATCTCGAGATAAATCCAGGGCTCGTAGAGTTTTTGAATTCGATCTGAGTGTACCGCTTGC
TTGCGACATCACAATTCTCGCCCGGGCCGGTTAGATAACTTACCATCTCGAGATGGTAAGTTATCTAACCGGCTTTTTGAATTCACGCATGAAGTCTCGAAGTA
TTGCGACATCACAATTCTCGCCCGGGCCGCCTGAGTAAGGACTTCTCTCGAGAGAAGTCCTTACTCAGGCGGCTTTTTGAATTCACGCATGAAGTCTCGAAGTA
TTGCGACATCACAATTCTCGCCCGGGCGACTGGAGAAAGGCTTTATCTCGAGATAAAGCCTTTCTCCAGTCGCTTTTTGAATTCACGCATGAAGTCTCGAAGTA
AACACGTCCGTCCTAGAACTGCCGGCACTTCGTCGCACGATGATAACTCGAGTTATCATCGTGCGACGAAGTGTTTTTGAATTCGATCTGAGTGTACCGCTTGC
TTGCGACATCACAATTCTCGCCCGGGATGAGGATAGCAGGCGTAAACTCGAGTTTACGCCTGCTATCCTCATCTTTTTGAATTCACGCATGAAGTCTCGAAGTA
AACACGTCCGTCCTAGAACTGCCGGCATCGCAATGGCTACCATATACTCGAGTATATGGTAGCCATTGCGATGTTTTTGAATTCGATCTGAGTGTACCGCTTGC
AACACGTCCGTCCTAGAACTGCCGGCCAGCTAGAATTCTCAGCCTTCTCGAGAAGGCTGAGAATTCTAGCTGGTTTTTGAATTCGATCTGAGTGTACCGCTTGC
TCAGCCTTTCATTGATTGCGTCCGGACGGTGTTTGAGTCCCGGAATCTCGAGATTCCGGGACTCAAACACCGTTTTTTGAATTCCGAGCTACGGTATCAAGGAA
TCAGCCTTTCATTGATTGCGTCCGGAGGACTTCATCCAGTACATTGCTCGAGCAATGTACTGGATGAAGTCCTTTTTTGAATTCCGAGCTACGGTATCAAGGAA
AACACGTCCGTCCTAGAACTGCCGGCGATTCGGACACGGATGTGAACTCGAGTTCACATCCGTGTCCGAATCGTTTTTGAATTCGATCTGAGTGTACCGCTTGC
AACACGTCCGTCCTAGAACTGCCGGCACAGACATGTCCTTCGATAACTCGAGTTATCGAAGGACATGTCTGTGTTTTTGAATTCGATCTGAGTGTACCGCTTGC
AACACGTCCGTCCTAGAACTGCCGGCGGCGTGAACTTGTTCGCCAACTCGAGTTGGCGAACAAGTTCACGCCGTTTTTGAATTCGATCTGAGTGTACCGCTTGC
TCAGCCTTTCATTGATTGCGTCCGGATGACAGCCTCGACGAGTTTACTCGAGTAAACTCGTCGAGGCTGTCATTTTTTGAATTCCGAGCTACGGTATCAAGGAA
AACACGTCCGTCCTAGAACTGCCGGCACAATACAAGGACGAGTTTCCTCGAGGAAACTCGTCCTTGTATTGTGTTTTTTGAATTCGATCTGAGTGTACCGCTTGC
TTGCGACATCACAATTCTCGCCCGGGAGGTCAAGGTCACCATTAAGCTCGAGCTTAATGGTGACCTTGACCTCTTTTTGAATTCACGCATGAAGTCTCGAAGTA
AACACGTCCGTCCTAGAACTGCCGGCCCTATTGTGACCAGGCCTATCTCGAGATAGGCCTGGTCACAATAGGGTTTTTGAATTCGATCTGAGTGTACCGCTTGC
TTGCGACATCACAATTCTCGCCCGGGCTCTTCGATGAGAAGTACAACTCGAGTTGTACTTCTCATCGAAGAGCTTTTTTGAATTCACGCATGAAGTCTCGAAGTA
AACACGTCCGTCCTAGAACTGCCGGCCGGAAGAAGATCGAACATGACTCGAGTCATGTTCGATCTTCTTCCGGTTTTTGAATTCGATCTGAGTGTACCGCTTGC
TTGCGACATCACAATTCTCGCCCGGGCCAGAGGATGACATTCTGTACTCGAGTACAGAATGTCATCCTCTGGCTTTTTTGAATTCACGCATGAAGTCTCGAAGTA
TCAGCCTTTCATTGATTGCGTCCGGACACCTACCAAGCATTGATTCCTCGAGGAATCAATGCTTGGTAGGTGTTTTTTTGAATTCCGAGCTACGGTATCAAGGAA
TTGCGACATCACAATTCTCGCCCGGGTGTATCCAACACGGATCCTCCTCGAGGAGGATCCGTGTTGGATACACTTTTTTGAATTCACGCATGAAGTCTCGAAGTA
AACACGTCCGTCCTAGAACTGCCGGCAACAAGATCTCCAAGCAGTTCTCGAGAACTGCTTGGAGATCTTGTTGTTTTTTGAATTCGATCTGAGTGTACCGCTTGC
AACACGTCCGTCCTAGAACTGCCGGCCTGGAATGCAGGCATCATGACTCGAGTCATGATGCCTGCATTCCAGGTTTTTGAATTCGATCTGAGTGTACCGCTTGC
TCAGCCTTTCATTGATTGCGTCCGGACCGCTGTACAGCGATGACTACTCGAGTAGTCATCGCTGTACAGCGGTTTTTTGAATTCCGAGCTACGGTATCAAGGAA
TTCTGTAAGTTTCGTCGGGAACCGGTTCGCCCTCAGACGCTCTTAACTCGAGTTAAGAGCGTCTGAGGGCGAATTTTTGAATTCTAGTGAGGTGCGGTGTTTAG
TTCTGTAAGTTTCGTCGGGAACCGGTTGGCAACTCAAGGAGTTAATCTCGAGATTAACTCCTTGAGTTGCCAATTTTTGAATTCTAGTGAGGTGCGGTGTTTAG
AACACGTCCGTCCTAGAACTGCCGGCAGTAAGAGTTTCCGGGTATACTCGAGTATACCCGGAAACTCTTACTGTTTTTGAATTCGATCTGAGTGTACCGCTTGC
AACACGTCCGTCCTAGAACTGCCGGCTTGGTGAGTTTGGAGAGAAACTCGAGTTTCTCTCCAAACTCACCAAGTTTTTGAATTCGATCTGAGTGTACCGCTTGC
TCAGCCTTTCATTGATTGCGTCCGGATCATCTACTCGGATTGAGCCCTCGAGGGCTCAATCCGAGTAGATGATTTTTTTGAATTCCGAGCTACGGTATCAAGGAA
AACACGTCCGTCCTAGAACTGCCGGCCGCATGATCTGTGACCCATACTCGAGTATGGGTCACAGATCATGCGGTTTTTGAATTCGATCTGAGTGTACCGCTTGC
AACACGTCCGTCCTAGAACTGCCGGCTATCAGTGCAGCCACCTATACTCGAGTATAGGTGGCTGCACTGATAGTTTTTTGAATTCGATCTGAGTGTACCGCTTGC
AACACGTCCGTCCTAGAACTGCCGGCCCATGCCAGGAGTCTATTTCCTCGAGGAAATAGACTCCTGGCATGGGTTTTTGAATTCGATCTGAGTGTACCGCTTGC
TTGCGACATCACAATTCTCGCCCGGGCACAATGGTCAATACCGCATCTCGAGATGCGGTATTGACCATTGTGCTTTTTTGAATTCACGCATGAAGTCTCGAAGTA
TTCTGTAAGTTTCGTCGGGAACCGGTTCGACACCGAGCTGGTAAACCTCGAGGTTTACCAGCTCGGTGTCGAATTTTTTGAATTCTAGTGAGGTGCGGTGTTTAG
AACACGTCCGTCCTAGAACTGCCGGCGTGGGTGATTACATTGGCATCTCGAGATGCCAATGTAATCACCCACGTTTTTGAATTCGATCTGAGTGTACCGCTTGC
TTGCGACATCACAATTCTCGCCCGGGCCGTACATCAACATTACTATCTCGAGATAGTAATGTTGATGTACGGCTTTTTTGAATTCACGCATGAAGTCTCGAAGTA
AACACGTCCGTCCTAGAACTGCCGGCCCAGAAGAAAGACTACCCATCTCGAGATGGGTAGTCTTTCTTCTGGGTTTTTGAATTCGATCTGAGTGTACCGCTTGC
TTGCGACATCACAATTCTCGCCCGGGGAACTACAAGGAGACCTACCCTCGAGGGTAGGTCTCCTTGTAGTTCCTTTTTTGAATTCACGCATGAAGTCTCGAAGTA
TTGCGACATCACAATTCTCGCCCGGGGACTCACGGTGATCAGTAAGCTCGAGCTTACTGATCACCGTGAGTCCTTTTTTGAATTCACGCATGAAGTCTCGAAGTA
AACACGTCCGTCCTAGAACTGCCGGCTACTGCCATGAGCCATATTACTCGAGTAATATGGCTCATGGCAGTAGTTTTTGAATTCGATCTGAGTGTACCGCTTGC
AACACGTCCGTCCTAGAACTGCCGGCCACAACTTCAATGGAGATATCTCGAGATATCTCCATTGAAGTTGTGGTTTTTGAATTCGATCTGAGTGTACCGCTTGC
TTCTGTAAGTTTCGTCGGGAACCGGTCTACAGTAAACGTGTCTTTACTCGAGTAAAGACACGTTTACTGTAGATTTTTGAATTCTAGTGAGGTGCGGTGTTTAG
TTGCGACATCACAATTCTCGCCCGGGTTTACATGAAGCACAGACATCTCGAGATGTCTGTGCTTCATGTAAACTTTTTTGAATTCACGCATGAAGTCTCGAAGTA
TTGCGACATCACAATTCTCGCCCGGGCATCCTTTGAGAATTGTATGCTCGAGCATACAATTCTCAAAGGATGCTTTTTTGAATTCACGCATGAAGTCTCGAAGTA
TTGCGACATCACAATTCTCGCCCGGGAGGCGGAACTGCACTATCTACTCGAGTAGATAGTGCAGTTCCGCCTCTTTTTTGAATTCACGCATGAAGTCTCGAAGTA
AACACGTCCGTCCTAGAACTGCCGGCTGAAGAAGTACGGCAAGAATCTCGAGATTCTTGCCGTACTTCTTCAGTTTTTGAATTCGATCTGAGTGTACCGCTTGC
TTCTGTAAGTTTCGTCGGGAACCGGTGTTGCTGGAAAGGTGCCTTTCTCGAGAAAGGCACCTTTCCAGCAACATTTTTGAATTCTAGTGAGGTGCGGTGTTTAG
TTGCGACATCACAATTCTCGCCCGGGAGCAGAATACCCTGACTTCTCTCGAGAGAAGTCAGGGTATTCTGCTCTTTTTTGAATTCACGCATGAAGTCTCGAAGTA
TTGCGACATCACAATTCTCGCCCGGGAAGGACTGGACTGACTATGACTCGAGTCATAGTCAGTCCAGTCCTTCTTTTTGAATTCACGCATGAAGTCTCGAAGTA
TTGCGACATCACAATTCTCGCCCGGGAGAGAGATGTGGATACACAACTCGAGTTGTGTATCCACATCTCTCTCTTTTTGAATTCACGCATGAAGTCTCGAAGTA
AACACGTCCGTCCTAGAACTGCCGGCCAACCTTGAGCAGTTGCTTTCTCGAGAAAGCAACTGCTCAAGGTTGGTTTTTTGAATTCGATCTGAGTGTACCGCTTGC
TTGCGACATCACAATTCTCGCCCGGGAAGACAAGTCATGCAGCATTCTCGAGAATGCTGCATGACTTGTCTTCTTTTTGAATTCACGCATGAAGTCTCGAAGTA
TTGCGACATCACAATTCTCGCCCGGGACTACCTCCAAACCATACATCTCGAGATGTATGGTTTGGAGGTAGTCTTTTTTGAATTCACGCATGAAGTCTCGAAGTA
TCAGCCTTTCATTGATTGCGTCCGGACAACGGCTCCGAGTGTAGAACTCGAGTTCTACACTCGGAGCCGTTGTTTTTTTGAATTCCGAGCTACGGTATCAAGGAA
TTGCGACATCACAATTCTCGCCCGGGCTGCTGATAGCCTTTATCTTCTCGAGAAGATAAAGGCTATCAGCAGCTTTTTTGAATTCACGCATGAAGTCTCGAAGTA
AACACGTCCGTCCTAGAACTGCCGGCGAGGCAACAATTTCATATCTCTCGAGAGATATGAAATTGTTGCCTCGTTTTTTGAATTCGATCTGAGTGTACCGCTTGC
TTGCGACATCACAATTCTCGCCCGGGCATTACCTTCATCTCTGGCTCTCGAGAGCCAGAGATGAAGGTAATGCTTTTTTGAATTCACGCATGAAGTCTCGAAGTA
TTGCGACATCACAATTCTCGCCCGGGACCATCAATGGCGAAGATTACTCGAGTAATCTTCGCCATTGATGGTCTTTTTGAATTCACGCATGAAGTCTCGAAGTA
TTGCGACATCACAATTCTCGCCCGGGAGAACATAAAGGAAATCACACTCGAGTGTGATTTCCTTTATGTTCTCTTTTTTGAATTCACGCATGAAGTCTCGAAGTA
TTCTGTAAGTTTCGTCGGGAACCGGTACTCACTGTCTGTGGCAAATCTCGAGATTTGCCACAGACAGTGAGTATTTTTGAATTCTAGTGAGGTGCGGTGTTTAG
AACACGTCCGTCCTAGAACTGCCGGCAAGCACGAAGTCCAACCATACTCGAGTATGGTTGGACTTCGTGCTTGTTTTTTGAATTCGATCTGAGTGTACCGCTTGC
TCAGCCTTTCATTGATTGCGTCCGGATGGCCTGTGCTGGTAGGATTCTCGAGAATCCTACCAGCACAGGCCATTTTTTTGAATTCCGAGCTACGGTATCAAGGAA
AACACGTCCGTCCTAGAACTGCCGGCATCTTTGTAGCCCAGGTGTTCTCGAGAACACCTGGGCTACAAAGATGTTTTTTGAATTCGATCTGAGTGTACCGCTTGC
AACACGTCCGTCCTAGAACTGCCGGCCACCCAGGACATGCTGATTTCTCGAGAAATCAGCATGTCCTGGGTGGTTTTTGAATTCGATCTGAGTGTACCGCTTGC
TTGCGACATCACAATTCTCGCCCGGGTCAGCTTACTGAGAGTTCAACTCGAGTTGAACTCTCAGTAAGCTGACTTTTTTGAATTCACGCATGAAGTCTCGAAGTA
TTGCGACATCACAATTCTCGCCCGGGCCTGGCATTCGACTTCTTAGCTCGAGCTAAGAAGTCGAATGCCAGGCTTTTTTGAATTCACGCATGAAGTCTCGAAGTA
TTCTGTAAGTTTCGTCGGGAACCGGTCAACTGGGAGGACGTGAAGACTCGAGTCTTCACGTCCTCCCAGTTGATTTTTGAATTCTAGTGAGGTGCGGTGTTTAG
TTCTGTAAGTTTCGTCGGGAACCGGTCCTTTAGCCATGGTCCTTTACTCGAGTAAAGGACCATGGCTAAAGGATTTTTTGAATTCTAGTGAGGTGCGGTGTTTAG
TCAGCCTTTCATTGATTGCGTCCGGAGAGCTTGACATGGCAATAAACTCGAGTTTATTGCCATGTCAAGCTCTTTTTTGAATTCCGAGCTACGGTATCAAGGAA
TCAGCCTTTCATTGATTGCGTCCGGACTTATCCTGGGACAAGAATACTCGAGTATTCTTGTCCCAGGATAAGTTTTTTGAATTCCGAGCTACGGTATCAAGGAA
TTCTGTAAGTTTCGTCGGGAACCGGTTCCCAGTGCGACTCCCAATACTCGAGTATTGGGAGTCGCACTGGGAATTTTTTGAATTCTAGTGAGGTGCGGTGTTTAG
AACACGTCCGTCCTAGAACTGCCGGCGAATGGAGCTGTTAGAAATACTCGAGTATTTCTAACAGCTCCATTCGTTTTTTGAATTCGATCTGAGTGTACCGCTTGC
AACACGTCCGTCCTAGAACTGCCGGCTCCTTGCCAGAGCTATTATGCTCGAGCATAATAGCTCTGGCAAGGAGTTTTTGAATTCGATCTGAGTGTACCGCTTGC
AACACGTCCGTCCTAGAACTGCCGGCAGAAGACGTGACGTGTCTTTCTCGAGAAAGACACGTCACGTCTTCTGTTTTTTGAATTCGATCTGAGTGTACCGCTTGC
TTCTGTAAGTTTCGTCGGGAACCGGTGAGAGTCATGGCACTCATAGCTCGAGCTATGAGTGCCATGACTCTCATTTTTTGAATTCTAGTGAGGTGCGGTGTTTAG
TTGCGACATCACAATTCTCGCCCGGGCTGGATCATGAGCATCTTCTCTCGAGAGAAGATGCTCATGATCCAGCTTTTTTGAATTCACGCATGAAGTCTCGAAGTA
TTCTGTAAGTTTCGTCGGGAACCGGTCAGGCTACATGGAGTATTACCTCGAGGTAATACTCCATGTAGCCTGATTTTTGAATTCTAGTGAGGTGCGGTGTTTAG
TCAGCCTTTCATTGATTGCGTCCGGACAGCTCTGGGAGCTACGATTCTCGAGAATCGTAGCTCCCAGAGCTGTTTTTTGAATTCCGAGCTACGGTATCAAGGAA
AACACGTCCGTCCTAGAACTGCCGGCACCTTTGACCTGCTCCATAGCTCGAGCTATGGAGCAGGTCAAAGGTGTTTTTGAATTCGATCTGAGTGTACCGCTTGC
AACACGTCCGTCCTAGAACTGCCGGCTACCAGGATCGTGCTGATTCCTCGAGGAATCAGCACGATCCTGGTAGTTTTTGAATTCGATCTGAGTGTACCGCTTGC
AACACGTCCGTCCTAGAACTGCCGGCAGCCCTGAAATGTCCATTACCTCGAGGTAATGGACATTTCAGGGCTGTTTTTTGAATTCGATCTGAGTGTACCGCTTGC
TTGCGACATCACAATTCTCGCCCGGGACTTCAGATGCTCTAAGTGACTCGAGTCACTTAGAGCATCTGAAGTCTTTTTTGAATTCACGCATGAAGTCTCGAAGTA
TTCTGTAAGTTTCGTCGGGAACCGGTGGGACACCTTAGTCCATAACCTCGAGGTTATGGACTAAGGTGTCCCATTTTTGAATTCTAGTGAGGTGCGGTGTTTAG
TCAGCCTTTCATTGATTGCGTCCGGACCGCCAAGAGGTGCAGACAACTCGAGTTGTCTGCACCTCTTGGCGGTTTTTTGAATTCCGAGCTACGGTATCAAGGAA
TTGCGACATCACAATTCTCGCCCGGGCCTGCACCTTTAATTAGCAACTCGAGTTGCTAATTAAAGGTGCAGGCTTTTTTGAATTCACGCATGAAGTCTCGAAGTA
TTGCGACATCACAATTCTCGCCCGGGACGATCTCATGCCAATATTTCTCGAGAAATATTGGCATGAGATCGTCTTTTTTGAATTCACGCATGAAGTCTCGAAGTA
TTGCGACATCACAATTCTCGCCCGGGAGAAGTACATCAAGGTCTTTCTCGAGAAAGACCTTGATGTACTTCTCTTTTTTGAATTCACGCATGAAGTCTCGAAGTA
TTGCGACATCACAATTCTCGCCCGGGCCTCACAGATATCTCCATTTCTCGAGAAATGGAGATATCTGTGAGGCTTTTTGAATTCACGCATGAAGTCTCGAAGTA
TTGCGACATCACAATTCTCGCCCGGGGGCTGAAGTCCAGATCTTTGCTCGAGCAAAGATCTGGACTTCAGCCCTTTTTGAATTCACGCATGAAGTCTCGAAGTA
TTCTGTAAGTTTCGTCGGGAACCGGTCAACGGTCAGGAAGTATTAACTCGAGTTAATACTTCCTGACCGTTGATTTTTTGAATTCTAGTGAGGTGCGGTGTTTAG
TTCTGTAAGTTTCGTCGGGAACCGGTAGAGCGAACCAGCTACAATGCTCGAGCATTGTAGCTGGTTCGCTCTATTTTTTGAATTCTAGTGAGGTGCGGTGTTTAG
TTGCGACATCACAATTCTCGCCCGGGAAGTCGCACCTACCCATAAACTCGAGTTTATGGGTAGGTGCGACTTCTTTTTGAATTCACGCATGAAGTCTCGAAGTA
AACACGTCCGTCCTAGAACTGCCGGCACAACTGGAGGAAGCGTATGCTCGAGCATACGCTTCCTCCAGTTGTGTTTTTTGAATTCGATCTGAGTGTACCGCTTGC
AACACGTCCGTCCTAGAACTGCCGGCGCACTGTGCTTGGCATATAGCTCGAGCTATATGCCAAGCACAGTGCGTTTTTGAATTCGATCTGAGTGTACCGCTTGC
TCAGCCTTTCATTGATTGCGTCCGGAGAGGCTCCTGAGTCCTATAACTCGAGTTATAGGACTCAGGAGCCTCTTTTTTGAATTCCGAGCTACGGTATCAAGGAA
AACACGTCCGTCCTAGAACTGCCGGCCTTCCACTTTGAGCACTATCCTCGAGGATAGTGCTCAAAGTGGAAGGTTTTTTGAATTCGATCTGAGTGTACCGCTTGC
TTGCGACATCACAATTCTCGCCCGGGATTACCTCTGCTGGGTTAAGCTCGAGCTTAACCCAGCAGAGGTAATCTTTTTTGAATTCACGCATGAAGTCTCGAAGTA
TTGCGACATCACAATTCTCGCCCGGGAAGACGACAAAGGGACAAAGCTCGAGCTTTGTCCCTTTGTCGTCTTCTTTTTTGAATTCACGCATGAAGTCTCGAAGTA
AACACGTCCGTCCTAGAACTGCCGGCCATTCACCTGGACCTATTTACTCGAGTAAATAGGTCCAGGTGAATGGTTTTTGAATTCGATCTGAGTGTACCGCTTGC
AACACGTCCGTCCTAGAACTGCCGGCGATTATTCTTACGGCAGCTTCTCGAGAAGCTGCCGTAAGAATAATCGTTTTTGAATTCGATCTGAGTGTACCGCTTGC
TTGCGACATCACAATTCTCGCCCGGGCCTATGGCAACGACAATTTACTCGAGTAAATTGTCGTTGCCATAGGCTTTTTGAATTCACGCATGAAGTCTCGAAGTA
AACACGTCCGTCCTAGAACTGCCGGCACAAGGCTCAGACATCCTATCTCGAGATAGGATGTCTGAGCCTTGTGTTTTTTGAATTCGATCTGAGTGTACCGCTTGC
TTGCGACATCACAATTCTCGCCCGGGAGCAGCTGCAACCCTATCTTCTCGAGAAGATAGGGTTGCAGCTGCTCTTTTTGAATTCACGCATGAAGTCTCGAAGTA
TTGCGACATCACAATTCTCGCCCGGGATCACTTAATACGAGGGACTCTCGAGAGTCCCTCGTATTAAGTGATCTTTTTTGAATTCACGCATGAAGTCTCGAAGTA
TTGCGACATCACAATTCTCGCCCGGGGTGCAGAAATACAGCGATTTCTCGAGAAATCGCTGTATTTCTGCACCTTTTTGAATTCACGCATGAAGTCTCGAAGTA
AACACGTCCGTCCTAGAACTGCCGGCAGAGACACTAGCTCCTGCTTCTCGAGAAGCAGGAGCTAGTGTCTCTGTTTTTTGAATTCGATCTGAGTGTACCGCTTGC
AACACGTCCGTCCTAGAACTGCCGGCCTAAAGGATGACTTGTCCAACTCGAGTTGGACAAGTCATCCTTTAGGTTTTTTGAATTCGATCTGAGTGTACCGCTTGC
AACACGTCCGTCCTAGAACTGCCGGCTGGGTTAGGACTCGAATTAACTCGAGTTAATTCGAGTCCTAACCCAGTTTTTGAATTCGATCTGAGTGTACCGCTTGC
TCAGCCTTTCATTGATTGCGTCCGGAGAGGGATTTGCCGAAGAATACTCGAGTATTCTTCGGCAAATCCCTCTTTTTTTGAATTCCGAGCTACGGTATCAAGGAA
TCAGCCTTTCATTGATTGCGTCCGGAGTTCCCAGTTCCACGAACCACTCGAGTGGTTCGTGGAACTGGGAACTTTTTTTGAATTCCGAGCTACGGTATCAAGGAA
TCAGCCTTTCATTGATTGCGTCCGGAGTCGTGGAGTATCCTATATGCTCGAGCATATAGGATACTCCACGACTTTTTTGAATTCCGAGCTACGGTATCAAGGAA
AACACGTCCGTCCTAGAACTGCCGGCTTGAGAAGAATCCTCAGCCACTCGAGTGGCTGAGGATTCTTCTCAAGTTTTTTGAATTCGATCTGAGTGTACCGCTTGC
TTGCGACATCACAATTCTCGCCCGGGATGTCACAAATGGCGAGTGTCTCGAGACACTCGCCATTTGTGACATCTTTTTTGAATTCACGCATGAAGTCTCGAAGTA
TTGCGACATCACAATTCTCGCCCGGGAGAATCATTCATCACAGCTTCTCGAGAAGCTGTGATGAATGATTCTCTTTTTTGAATTCACGCATGAAGTCTCGAAGTA
AACACGTCCGTCCTAGAACTGCCGGCTCTTTCCAGTCAGAACTTACCTCGAGGTAAGTTCTGACTGGAAAGAGTTTTTGAATTCGATCTGAGTGTACCGCTTGC
TTGCGACATCACAATTCTCGCCCGGGAAGCCCTTAGCACCTATCTTCTCGAGAAGATAGGTGCTAAGGGCTTCTTTTTTGAATTCACGCATGAAGTCTCGAAGTA
AACACGTCCGTCCTAGAACTGCCGGCCAGTGAAACTGAAATTGCATCTCGAGATGCAATTTCAGTTTCACTGGTTTTTTGAATTCGATCTGAGTGTACCGCTTGC
TTGCGACATCACAATTCTCGCCCGGGCTCGACCTGATTCTACTAACCTCGAGGTTAGTAGAATCAGGTCGAGCTTTTTGAATTCACGCATGAAGTCTCGAAGTA
AACACGTCCGTCCTAGAACTGCCGGCTCCATGGCAGACCCATATATCTCGAGATATATGGGTCTGCCATGGAGTTTTTGAATTCGATCTGAGTGTACCGCTTGC
TTGCGACATCACAATTCTCGCCCGGGAACAAGAAGCCACAAGATTCCTCGAGGAATCTTGTGGCTTCTTGTTCTTTTTTGAATTCACGCATGAAGTCTCGAAGTA
AACACGTCCGTCCTAGAACTGCCGGCCTTTATGCCAGAAGAGAGATCTCGAGATCTCTCTTCTGGCATAAAGGTTTTTTGAATTCGATCTGAGTGTACCGCTTGC
TCAGCCTTTCATTGATTGCGTCCGGAGCGATAACTTCTTCACATGCCTCGAGGCATGTGAAGAAGTTATCGCTTTTTTTGAATTCCGAGCTACGGTATCAAGGAA
TTGCGACATCACAATTCTCGCCCGGGTTTACCGATGTGGCCAATGCCTCGAGGCATTGGCCACATCGGTAAACTTTTTTGAATTCACGCATGAAGTCTCGAAGTA
TCAGCCTTTCATTGATTGCGTCCGGAGGAGTTGTGTCGCCACATAGCTCGAGCTATGTGGCGACACAACTCCTTTTTTTGAATTCCGAGCTACGGTATCAAGGAA
TTGCGACATCACAATTCTCGCCCGGGAGCAACTTTGCTTTCAGCTACTCGAGTAGCTGAAAGCAAAGTTGCTCTTTTTTGAATTCACGCATGAAGTCTCGAAGTA
TTGCGACATCACAATTCTCGCCCGGGCTGATGTTTCTGACCTTAGACTCGAGTCTAAGGTCAGAAACATCAGCTTTTTTGAATTCACGCATGAAGTCTCGAAGTA
TTGCGACATCACAATTCTCGCCCGGGTTAGTGCTCACGTGTCTCTCCTCGAGGAGAGACACGTGAGCACTAACTTTTTTGAATTCACGCATGAAGTCTCGAAGTA
TCAGCCTTTCATTGATTGCGTCCGGACAGGATGCCTGCCATATTAGCTCGAGCTAATATGGCAGGCATCCTGTTTTTTGAATTCCGAGCTACGGTATCAAGGAA
TTGCGACATCACAATTCTCGCCCGGGCCCTCTCTGAGTCGTTATTTCTCGAGAAATAACGACTCAGAGAGGGCTTTTTGAATTCACGCATGAAGTCTCGAAGTA
AACACGTCCGTCCTAGAACTGCCGGCGACATGAACACGGATGTAATCTCGAGATTACATCCGTGTTCATGTCGTTTTTGAATTCGATCTGAGTGTACCGCTTGC
AACACGTCCGTCCTAGAACTGCCGGCATCTACTCCTGCATGGGATTCTCGAGAATCCCATGCAGGAGTAGATGTTTTTTGAATTCGATCTGAGTGTACCGCTTGC
TTGCGACATCACAATTCTCGCCCGGGCGTGAATACCTAGCACAATTCTCGAGAATTGTGCTAGGTATTCACGCTTTTTTGAATTCACGCATGAAGTCTCGAAGTA
TCAGCCTTTCATTGATTGCGTCCGGAGGATCTGCTTGATATGATTGCTCGAGCAATCATATCAAGCAGATCCTTTTTTTGAATTCCGAGCTACGGTATCAAGGAA
TTGCGACATCACAATTCTCGCCCGGGAAGCTTCACTGTGTCTATTACTCGAGTAATAGACACAGTGAAGCTTCTTTTTGAATTCACGCATGAAGTCTCGAAGTA
TTGCGACATCACAATTCTCGCCCGGGCGCTTTGTATCATCTGCCTTCTCGAGAAGGCAGATGATACAAAGCGCTTTTTGAATTCACGCATGAAGTCTCGAAGTA
TCAGCCTTTCATTGATTGCGTCCGGACAAGCCTCCACTACTTATAACTCGAGTTATAAGTAGTGGAGGCTTGTTTTTTGAATTCCGAGCTACGGTATCAAGGAA
TTCTGTAAGTTTCGTCGGGAACCGGTGGAGACAACGTTGATCATAACTCGAGTTATGATCAACGTTGTCTCCATTTTTGAATTCTAGTGAGGTGCGGTGTTTAG
TTGCGACATCACAATTCTCGCCCGGGCTTGGTTGTTCCAGTAGATACTCGAGTATCTACTGGAACAACCAAGCTTTTTGAATTCACGCATGAAGTCTCGAAGTA
AACACGTCCGTCCTAGAACTGCCGGCCATGACTTGTTCGCTGATATCTCGAGATATCAGCGAACAAGTCATGGTTTTTGAATTCGATCTGAGTGTACCGCTTGC
AACACGTCCGTCCTAGAACTGCCGGCAGGATGTTGAAGACTCACAGCTCGAGCTGTGAGTCTTCAACATCCTGTTTTTTGAATTCGATCTGAGTGTACCGCTTGC
TCAGCCTTTCATTGATTGCGTCCGGACACCTGAAGCGCGGATTGTACTCGAGTACAATCCGCGCTTCAGGTGTTTTTTTGAATTCCGAGCTACGGTATCAAGGAA
TCAGCCTTTCATTGATTGCGTCCGGAGTTACCCTGGGAATACTTACCTCGAGGTAAGTATTCCCAGGGTAACTTTTTTTGAATTCCGAGCTACGGTATCAAGGAA
AACACGTCCGTCCTAGAACTGCCGGCAAGCTTCTCTTGATTCAATACTCGAGTATTGAATCAAGAGAAGCTTGTTTTTTGAATTCGATCTGAGTGTACCGCTTGC
TCAGCCTTTCATTGATTGCGTCCGGAGATCTTCAGGCAGGTTATTTCTCGAGAAATAACCTGCCTGAAGATCTTTTTTGAATTCCGAGCTACGGTATCAAGGAA
TCAGCCTTTCATTGATTGCGTCCGGACGCGGAACGTCTGCCGGTGTCTCGAGACACCGGCAGACGTTCCGCGTTTTTTGAATTCCGAGCTACGGTATCAAGGAA
AACACGTCCGTCCTAGAACTGCCGGCTGATCGATACTCCGATTATGCTCGAGCATAATCGGAGTATCGATCAGTTTTTGAATTCGATCTGAGTGTACCGCTTGC
TCAGCCTTTCATTGATTGCGTCCGGACTCAACTGCAGTGCATCAATCTCGAGATTGATGCACTGCAGTTGAGTTTTTTGAATTCCGAGCTACGGTATCAAGGAA
TCAGCCTTTCATTGATTGCGTCCGGACGATGGAGCCTGCGTTAATACTCGAGTATTAACGCAGGCTCCATCGTTTTTTGAATTCCGAGCTACGGTATCAAGGAA
AACACGTCCGTCCTAGAACTGCCGGCGTGTACCGGGAGGCATATAACTCGAGTTATATGCCTCCCGGTACACGTTTTTGAATTCGATCTGAGTGTACCGCTTGC
TCAGCCTTTCATTGATTGCGTCCGGACACAGTCTCACCGGGAAACTCTCGAGAGTTTCCCGGTGAGACTGTGTTTTTTTGAATTCCGAGCTACGGTATCAAGGAA
TTGCGACATCACAATTCTCGCCCGGGCCTAGAACCATCATGTTCATCTCGAGATGAACATGATGGTTCTAGGCTTTTTTGAATTCACGCATGAAGTCTCGAAGTA
AACACGTCCGTCCTAGAACTGCCGGCTAAAGCTGCGGGATACAAAGCTCGAGCTTTGTATCCCGCAGCTTTAGTTTTTTGAATTCGATCTGAGTGTACCGCTTGC
TTGCGACATCACAATTCTCGCCCGGGGCATTACTCTAACCCTAAATCTCGAGATTTAGGGTTAGAGTAATGCCTTTTTTGAATTCACGCATGAAGTCTCGAAGTA
TTGCGACATCACAATTCTCGCCCGGGATGATTGTTACCTGACAAACCTCGAGGTTTGTCAGGTAACAATCATCTTTTTGAATTCACGCATGAAGTCTCGAAGTA
TCAGCCTTTCATTGATTGCGTCCGGATCGTCTGCAGAGTTACATTACTCGAGTAATGTAACTCTGCAGACGATTTTTTGAATTCCGAGCTACGGTATCAAGGAA
TTGCGACATCACAATTCTCGCCCGGGTCGCTGGCTGAAGTATCTAGCTCGAGCTAGATACTTCAGCCAGCGACTTTTTTGAATTCACGCATGAAGTCTCGAAGTA
TTGCGACATCACAATTCTCGCCCGGGACTGCTTGTCTTATTCCTGACTCGAGTCAGGAATAAGACAAGCAGTCTTTTTTGAATTCACGCATGAAGTCTCGAAGTA
TTCTGTAAGTTTCGTCGGGAACCGGTTAAGAGGCGCCTAGATTATGCTCGAGCATAATCTAGGCGCCTCTTAATTTTTGAATTCTAGTGAGGTGCGGTGTTTAG
TTGCGACATCACAATTCTCGCCCGGGCACTACATACAAGGAACCCTCTCGAGAGGGTTCCTTGTATGTAGTGCTTTTTTGAATTCACGCATGAAGTCTCGAAGTA
AACACGTCCGTCCTAGAACTGCCGGCCACTCATTTATTCAGCAAGTCTCGAGACTTGCTGAATAAATGAGTGGTTTTTTGAATTCGATCTGAGTGTACCGCTTGC
TCAGCCTTTCATTGATTGCGTCCGGACTCCCATGGACACCGAATATCTCGAGATATTCGGTGTCCATGGGAGTTTTTTGAATTCCGAGCTACGGTATCAAGGAA
TTGCGACATCACAATTCTCGCCCGGGATGCCACTGCTGGATGTCAACTCGAGTTGACATCCAGCAGTGGCATCTTTTTGAATTCACGCATGAAGTCTCGAAGTA
TTGCGACATCACAATTCTCGCCCGGGAATACCTCAAGTTCACACTACTCGAGTAGTGTGAACTTGAGGTATTCTTTTTTGAATTCACGCATGAAGTCTCGAAGTA
TTGCGACATCACAATTCTCGCCCGGGCAGCAATTGGCGCCTATTATCTCGAGATAATAGGCGCCAATTGCTGCTTTTTTGAATTCACGCATGAAGTCTCGAAGTA
AACACGTCCGTCCTAGAACTGCCGGCCAGACACAGGTTTATTTCAACTCGAGTTGAAATAAACCTGTGTCTGGTTTTTTGAATTCGATCTGAGTGTACCGCTTGC
AACACGTCCGTCCTAGAACTGCCGGCATCTATACCCAGGTATCAATCTCGAGATTGATACCTGGGTATAGATGTTTTTTGAATTCGATCTGAGTGTACCGCTTGC
TTGCGACATCACAATTCTCGCCCGGGCAGCATATTGATTACCAGCTCTCGAGAGCTGGTAATCAATATGCTGCTTTTTTGAATTCACGCATGAAGTCTCGAAGTA
TTGCGACATCACAATTCTCGCCCGGGTGGAAGAAATGTCACTTGTTCTCGAGAACAAGTGACATTTCTTCCACTTTTTTGAATTCACGCATGAAGTCTCGAAGTA
TTCTGTAAGTTTCGTCGGGAACCGGTGATACATTGCATCGACATAACTCGAGTTATGTCGATGCAATGTATCATTTTTTGAATTCTAGTGAGGTGCGGTGTTTAG
AACACGTCCGTCCTAGAACTGCCGGCACAAGTCCTAAGGTTGAAAGCTCGAGCTTTCAACCTTAGGACTTGTGTTTTTTGAATTCGATCTGAGTGTACCGCTTGC
TCAGCCTTTCATTGATTGCGTCCGGATCGCTTCGCCTCCTACAACACTCGAGTGTTGTAGGAGGCGAAGCGATTTTTTTGAATTCCGAGCTACGGTATCAAGGAA
TTCTGTAAGTTTCGTCGGGAACCGGTGCGCCTTCTTCATGGCATACCTCGAGGTATGCCATGAAGAAGGCGCATTTTTGAATTCTAGTGAGGTGCGGTGTTTAG
TTGCGACATCACAATTCTCGCCCGGGAAACCTGGTAGGCGTGAGAACTCGAGTTCTCACGCCTACCAGGTTTCTTTTTGAATTCACGCATGAAGTCTCGAAGTA
TTGCGACATCACAATTCTCGCCCGGGCATATCCTAAGAACTTACAACTCGAGTTGTAAGTTCTTAGGATATGCTTTTTGAATTCACGCATGAAGTCTCGAAGTA
TTGCGACATCACAATTCTCGCCCGGGGAATCAAACCAAGAGTTTATCTCGAGATAAACTCTTGGTTTGATTCCTTTTTGAATTCACGCATGAAGTCTCGAAGTA
TTGCGACATCACAATTCTCGCCCGGGATGTTAATCCAGTGACCAAACTCGAGTTTGGTCACTGGATTAACATCTTTTTTGAATTCACGCATGAAGTCTCGAAGTA
TTGCGACATCACAATTCTCGCCCGGGAGTTTCATCATGGTGACTATCTCGAGATAGTCACCATGATGAAACTCTTTTTGAATTCACGCATGAAGTCTCGAAGTA
TTGCGACATCACAATTCTCGCCCGGGCAAACAACCAGGGTGTTAAACTCGAGTTTAACACCCTGGTTGTTTGCTTTTTTGAATTCACGCATGAAGTCTCGAAGTA
TTGCGACATCACAATTCTCGCCCGGGACTCTGTTCGGCAGATTATTCTCGAGAATAATCTGCCGAACAGAGTCTTTTTGAATTCACGCATGAAGTCTCGAAGTA
TCAGCCTTTCATTGATTGCGTCCGGAGGACGAATTGCCCGATTAATCTCGAGATTAATCGGGCAATTCGTCCTTTTTTTGAATTCCGAGCTACGGTATCAAGGAA
TTGCGACATCACAATTCTCGCCCGGGCTGTTCACAAGCACTCTTTCCTCGAGGAAAGAGTGCTTGTGAACAGCTTTTTGAATTCACGCATGAAGTCTCGAAGTA
TTGCGACATCACAATTCTCGCCCGGGAGGAAATCTCCATCTGGGATCTCGAGATCCCAGATGGAGATTTCCTCTTTTTTGAATTCACGCATGAAGTCTCGAAGTA
AACACGTCCGTCCTAGAACTGCCGGCACATGTATGACAGTGACAAGCTCGAGCTTGTCACTGTCATACATGTGTTTTTGAATTCGATCTGAGTGTACCGCTTGC
TTCTGTAAGTTTCGTCGGGAACCGGTGCCGGATTACATGGTTCATGCTCGAGCATGAACCATGTAATCCGGCATTTTTTGAATTCTAGTGAGGTGCGGTGTTTAG
TTGCGACATCACAATTCTCGCCCGGGGTTGAGACTTTGAGGTTGGTCTCGAGACCAACCTCAAAGTCTCAACCTTTTTTGAATTCACGCATGAAGTCTCGAAGTA
AACACGTCCGTCCTAGAACTGCCGGCTCAGGCCTGGATACTCATTGCTCGAGCAATGAGTATCCAGGCCTGAGTTTTTGAATTCGATCTGAGTGTACCGCTTGC
TTGCGACATCACAATTCTCGCCCGGGCAATGCTGTTTCAGGCTGTACTCGAGTACAGCCTGAAACAGCATTGCTTTTTTGAATTCACGCATGAAGTCTCGAAGTA
AACACGTCCGTCCTAGAACTGCCGGCATCAGGAAAGGAGAACACAGCTCGAGCTGTGTTCTCCTTTCCTGATGTTTTTTGAATTCGATCTGAGTGTACCGCTTGC
TTGCGACATCACAATTCTCGCCCGGGCACCAGTCAAACCAATTAATCTCGAGATTAATTGGTTTGACTGGTGCTTTTTGAATTCACGCATGAAGTCTCGAAGTA
TTGCGACATCACAATTCTCGCCCGGGCCAAGTTCATCAATGACTATCTCGAGATAGTCATTGATGAACTTGGCTTTTTGAATTCACGCATGAAGTCTCGAAGTA
AACACGTCCGTCCTAGAACTGCCGGCGTCATAAGTACAAGATGTTGCTCGAGCAACATCTTGTACTTATGACGTTTTTTGAATTCGATCTGAGTGTACCGCTTGC
TTGCGACATCACAATTCTCGCCCGGGAATCCACCTGGTGGTTTAAACTCGAGTTTAAACCACCAGGTGGATTCTTTTTGAATTCACGCATGAAGTCTCGAAGTA
TTCTGTAAGTTTCGTCGGGAACCGGTGATAAACCTTGGCAATTAAACTCGAGTTTAATTGCCAAGGTTTATCATTTTTTGAATTCTAGTGAGGTGCGGTGTTTAG
TTGCGACATCACAATTCTCGCCCGGGAAGAAAGGAACACGGGCATACTCGAGTATGCCCGTGTTCCTTTCTTCTTTTTTGAATTCACGCATGAAGTCTCGAAGTA
TTCTGTAAGTTTCGTCGGGAACCGGTTTCTGAAACTGCGGAAATATCTCGAGATATTTCCGCAGTTTCAGAAATTTTTGAATTCTAGTGAGGTGCGGTGTTTAG
AACACGTCCGTCCTAGAACTGCCGGCAAAGGCTTCTGGAGTCTTCTCTCGAGAGAAGACTCCAGAAGCCTTTGTTTTTTGAATTCGATCTGAGTGTACCGCTTGC
AACACGTCCGTCCTAGAACTGCCGGCAGCACCTCTTGACCAAGAATCTCGAGATTCTTGGTCAAGAGGTGCTGTTTTTTGAATTCGATCTGAGTGTACCGCTTGC
TTCTGTAAGTTTCGTCGGGAACCGGTCTCAAGCGACTTACTCTAATCTCGAGATTAGAGTAAGTCGCTTGAGATTTTTGAATTCTAGTGAGGTGCGGTGTTTAG
TTGCGACATCACAATTCTCGCCCGGGCCATTCGGAAAGCTCTTTCTCTCGAGAGAAAGAGCTTTCCGAATGGCTTTTTTGAATTCACGCATGAAGTCTCGAAGTA
TTGCGACATCACAATTCTCGCCCGGGACTTTGAATCCTCAGGGAGTCTCGAGACTCCCTGAGGATTCAAAGTCTTTTTTGAATTCACGCATGAAGTCTCGAAGTA
AACACGTCCGTCCTAGAACTGCCGGCGAGTATTTCTACTACGTGGACTCGAGTCCACGTAGTAGAAATACTCGTTTTTTGAATTCGATCTGAGTGTACCGCTTGC
AACACGTCCGTCCTAGAACTGCCGGCAAGTTTGGGACAGAAGGGAACTCGAGTTCCCTTCTGTCCCAAACTTGTTTTTTGAATTCGATCTGAGTGTACCGCTTGC
TTGCGACATCACAATTCTCGCCCGGGCGGAAAGGTGTTGAACTAAACTCGAGTTTAGTTCAACACCTTTCCGCTTTTTTGAATTCACGCATGAAGTCTCGAAGTA
AACACGTCCGTCCTAGAACTGCCGGCCTAAGAAAGTTCCCAGTTCTCTCGAGAGAACTGGGAACTTTCTTAGGTTTTTTGAATTCGATCTGAGTGTACCGCTTGC
TTGCGACATCACAATTCTCGCCCGGGGCACACCTGAAAGTTCTAAGCTCGAGCTTAGAACTTTCAGGTGTGCCTTTTTGAATTCACGCATGAAGTCTCGAAGTA
TCAGCCTTTCATTGATTGCGTCCGGAGAAGGCTGTCTCCGTGTACACTCGAGTGTACACGGAGACAGCCTTCTTTTTTTGAATTCCGAGCTACGGTATCAAGGAA
AACACGTCCGTCCTAGAACTGCCGGCTTCTTCAACAAGCTTGCCTTCTCGAGAAGGCAAGCTTGTTGAAGAAGTTTTTTGAATTCGATCTGAGTGTACCGCTTGC
AACACGTCCGTCCTAGAACTGCCGGCAGAAGATTATGTTCCACCATCTCGAGATGGTGGAACATAATCTTCTGTTTTTTGAATTCGATCTGAGTGTACCGCTTGC
AACACGTCCGTCCTAGAACTGCCGGCCAGAAATGGGTCAGAACGAACTCGAGTTCGTTCTGACCCATTTCTGGTTTTTTGAATTCGATCTGAGTGTACCGCTTGC
AACACGTCCGTCCTAGAACTGCCGGCCGGGTTCAAGAGTAAGAAACCTCGAGGTTTCTTACTCTTGAACCCGGTTTTTGAATTCGATCTGAGTGTACCGCTTGC
TTCTGTAAGTTTCGTCGGGAACCGGTCCATGCTGGACCAGATCAACCTCGAGGTTGATCTGGTCCAGCATGGATTTTTGAATTCTAGTGAGGTGCGGTGTTTAG
TCAGCCTTTCATTGATTGCGTCCGGATATGCCCACATCAGCATCCCCTCGAGGGGATGCTGATGTGGGCATATTTTTTGAATTCCGAGCTACGGTATCAAGGAA
TTGCGACATCACAATTCTCGCCCGGGTCTGATTTAGGAGTCGGAAGCTCGAGCTTCCGACTCCTAAATCAGACTTTTTTGAATTCACGCATGAAGTCTCGAAGTA
AACACGTCCGTCCTAGAACTGCCGGCCCGGAATTATATCGCAATGACTCGAGTCATTGCGATATAATTCCGGGTTTTTTGAATTCGATCTGAGTGTACCGCTTGC
TCAGCCTTTCATTGATTGCGTCCGGAGATCACCATCACTGACAATGCTCGAGCATTGTCAGTGATGGTGATCTTTTTTGAATTCCGAGCTACGGTATCAAGGAA
AACACGTCCGTCCTAGAACTGCCGGCAGACCCTGAGGGAACTATTGCTCGAGCAATAGTTCCCTCAGGGTCTGTTTTTGAATTCGATCTGAGTGTACCGCTTGC
TTCTGTAAGTTTCGTCGGGAACCGGTCATACCATGGAGCGACATGTCTCGAGACATGTCGCTCCATGGTATGATTTTTTGAATTCTAGTGAGGTGCGGTGTTTAG
TTCTGTAAGTTTCGTCGGGAACCGGTTGGGAACCTGGGTGCCTAAACTCGAGTTTAGGCACCCAGGTTCCCAATTTTTGAATTCTAGTGAGGTGCGGTGTTTAG
AACACGTCCGTCCTAGAACTGCCGGCCTGACAGAAGCAACACTTCACTCGAGTGAAGTGTTGCTTCTGTCAGGTTTTTTGAATTCGATCTGAGTGTACCGCTTGC
AACACGTCCGTCCTAGAACTGCCGGCTACTATGACCATGCGGATTTCTCGAGAAATCCGCATGGTCATAGTAGTTTTTTGAATTCGATCTGAGTGTACCGCTTGC
TTGCGACATCACAATTCTCGCCCGGGAAGGGTGATCACTCACAATTCTCGAGAATTGTGAGTGATCACCCTTCTTTTTTGAATTCACGCATGAAGTCTCGAAGTA
TCAGCCTTTCATTGATTGCGTCCGGAGTCAGTGGCCCATATCTAAACTCGAGTTTAGATATGGGCCACTGACTTTTTTGAATTCCGAGCTACGGTATCAAGGAA
TTGCGACATCACAATTCTCGCCCGGGCGTCTTACCTGTTGATCTTGCTCGAGCAAGATCAACAGGTAAGACGCTTTTTTGAATTCACGCATGAAGTCTCGAAGTA
TTCTGTAAGTTTCGTCGGGAACCGGTGAACGAGCTGCTCGTCTATGCTCGAGCATAGACGAGCAGCTCGTTCATTTTTGAATTCTAGTGAGGTGCGGTGTTTAG
TTGCGACATCACAATTCTCGCCCGGGCCAAGACAGAGATTGCTTTACTCGAGTAAAGCAATCTCTGTCTTGGCTTTTTTGAATTCACGCATGAAGTCTCGAAGTA
AACACGTCCGTCCTAGAACTGCCGGCTCAGAGGAGGTTCGATTAAACTCGAGTTTAATCGAACCTCCTCTGAGTTTTTGAATTCGATCTGAGTGTACCGCTTGC
TTCTGTAAGTTTCGTCGGGAACCGGTCAAGGAGACCGGCTTATAACCTCGAGGTTATAAGCCGGTCTCCTTGATTTTTTGAATTCTAGTGAGGTGCGGTGTTTAG
TTGCGACATCACAATTCTCGCCCGGGGAGTATGTCAGCGCTGTAAACTCGAGTTTACAGCGCTGACATACTCCTTTTTGAATTCACGCATGAAGTCTCGAAGTA
TTGCGACATCACAATTCTCGCCCGGGTTCTACCGAGCCCTGTATATCTCGAGATATACAGGGCTCGGTAGAACTTTTTGAATTCACGCATGAAGTCTCGAAGTA
TTCTGTAAGTTTCGTCGGGAACCGGTTAGCCAAAGCAACGACTTAACTCGAGTTAAGTCGTTGCTTTGGCTAATTTTTGAATTCTAGTGAGGTGCGGTGTTTAG
AACACGTCCGTCCTAGAACTGCCGGCTACTCTACCAGTCAGATGTTCTCGAGAACATCTGACTGGTAGAGTAGTTTTTGAATTCGATCTGAGTGTACCGCTTGC
TTCTGTAAGTTTCGTCGGGAACCGGTTGAAGGTTGGCAGCGCTAAACTCGAGTTTAGCGCTGCCAACCTTCAATTTTTGAATTCTAGTGAGGTGCGGTGTTTAG
TTGCGACATCACAATTCTCGCCCGGGGATCGCTGTGATTGGCATTTCTCGAGAAATGCCAATCACAGCGATCCTTTTTTGAATTCACGCATGAAGTCTCGAAGTA
TTGCGACATCACAATTCTCGCCCGGGTCGTGGGAGAGAATGGTTTGCTCGAGCAAACCATTCTCTCCCACGACTTTTTTGAATTCACGCATGAAGTCTCGAAGTA
AACACGTCCGTCCTAGAACTGCCGGCCTTGTGGAATTTGGGTCATTCTCGAGAATGACCCAAATTCCACAAGGTTTTTTGAATTCGATCTGAGTGTACCGCTTGC
TTCTGTAAGTTTCGTCGGGAACCGGTCGTCTGACAGATGCGCTCTACTCGAGTAGAGCGCATCTGTCAGACGATTTTTTGAATTCTAGTGAGGTGCGGTGTTTAG
AACACGTCCGTCCTAGAACTGCCGGCTACCTGAAGTTAAGCCTAAACTCGAGTTTAGGCTTAACTTCAGGTAGTTTTTGAATTCGATCTGAGTGTACCGCTTGC
TTGCGACATCACAATTCTCGCCCGGGCCTTTGGGAACCGTAGAAATCTCGAGATTTCTACGGTTCCCAAAGGCTTTTTGAATTCACGCATGAAGTCTCGAAGTA
TTGCGACATCACAATTCTCGCCCGGGCAAAGTTCCTGTACCCTACTCTCGAGAGTAGGGTACAGGAACTTTGCTTTTTGAATTCACGCATGAAGTCTCGAAGTA
AACACGTCCGTCCTAGAACTGCCGGCTGGATGAGATGTTGCGAGAACTCGAGTTCTCGCAACATCTCATCCAGTTTTTGAATTCGATCTGAGTGTACCGCTTGC
AACACGTCCGTCCTAGAACTGCCGGCCCGATGAGTTCATGATTTAACTCGAGTTAAATCATGAACTCATCGGGTTTTTTGAATTCGATCTGAGTGTACCGCTTGC
TTGCGACATCACAATTCTCGCCCGGGCCGCTCAGATGTTAGGTAATCTCGAGATTACCTAACATCTGAGCGGCTTTTTGAATTCACGCATGAAGTCTCGAAGTA
TTCTGTAAGTTTCGTCGGGAACCGGTCGTTGGACCAGTGCTATAAGCTCGAGCTTATAGCACTGGTCCAACGATTTTTGAATTCTAGTGAGGTGCGGTGTTTAG
AACACGTCCGTCCTAGAACTGCCGGCCAGTATCGAATGTGGCAGTTCTCGAGAACTGCCACATTCGATACTGGTTTTTGAATTCGATCTGAGTGTACCGCTTGC
TTCTGTAAGTTTCGTCGGGAACCGGTACAACCAGGAGGGCATAATACTCGAGTATTATGCCCTCCTGGTTGTATTTTTTGAATTCTAGTGAGGTGCGGTGTTTAG
AACACGTCCGTCCTAGAACTGCCGGCTGACCTGGCCTACGTTTATTCTCGAGAATAAACGTAGGCCAGGTCAGTTTTTTGAATTCGATCTGAGTGTACCGCTTGC
TTGCGACATCACAATTCTCGCCCGGGCATCACGAACTTCGACAATTCTCGAGAATTGTCGAAGTTCGTGATGCTTTTTGAATTCACGCATGAAGTCTCGAAGTA
AACACGTCCGTCCTAGAACTGCCGGCGGAACTACGAAAGAGCCTTTCTCGAGAAAGGCTCTTTCGTAGTTCCGTTTTTGAATTCGATCTGAGTGTACCGCTTGC
TCAGCCTTTCATTGATTGCGTCCGGAGTACTGCAACTACGTCTTTACTCGAGTAAAGACGTAGTTGCAGTACTTTTTTTGAATTCCGAGCTACGGTATCAAGGAA
AACACGTCCGTCCTAGAACTGCCGGCGTGGCTTTCACCATCATCTTCTCGAGAAGATGATGGTGAAAGCCACGTTTTTGAATTCGATCTGAGTGTACCGCTTGC
TTGCGACATCACAATTCTCGCCCGGGCGGGCTAACTGCAATAAGATCTCGAGATCTTATTGCAGTTAGCCCGCTTTTTGAATTCACGCATGAAGTCTCGAAGTA
AACACGTCCGTCCTAGAACTGCCGGCAACACGGTGACCAGATATTCCTCGAGGAATATCTGGTCACCGTGTTGTTTTTGAATTCGATCTGAGTGTACCGCTTGC
AACACGTCCGTCCTAGAACTGCCGGCCAGTAAATCAGGAGGGAATTCTCGAGAATTCCCTCCTGATTTACTGGTTTTTGAATTCGATCTGAGTGTACCGCTTGC
TTGCGACATCACAATTCTCGCCCGGGCGCTCTTCGACTTCCTTAAACTCGAGTTTAAGGAAGTCGAAGAGCGCTTTTTGAATTCACGCATGAAGTCTCGAAGTA
TTGCGACATCACAATTCTCGCCCGGGTGGGTTCCATCTGCGCATTTCTCGAGAAATGCGCAGATGGAACCCACTTTTTTGAATTCACGCATGAAGTCTCGAAGTA
AACACGTCCGTCCTAGAACTGCCGGCCTACAGGTATAGATTCCGAACTCGAGTTCGGAATCTATACCTGTAGGTTTTTGAATTCGATCTGAGTGTACCGCTTGC
TTGCGACATCACAATTCTCGCCCGGGCTCTACACAAGAGCTCTCATCTCGAGATGAGAGCTCTTGTGTAGAGCTTTTTGAATTCACGCATGAAGTCTCGAAGTA
AACACGTCCGTCCTAGAACTGCCGGCGATGATATGAAGCGAACCATCTCGAGATGGTTCGCTTCATATCATCGTTTTTGAATTCGATCTGAGTGTACCGCTTGC
TCAGCCTTTCATTGATTGCGTCCGGACGTTGACCTGTGAATCTAAACTCGAGTTTAGATTCACAGGTCAACGTTTTTTTGAATTCCGAGCTACGGTATCAAGGAA
AACACGTCCGTCCTAGAACTGCCGGCCACTCTAAATTGTCAGTCTTCTCGAGAAGACTGACAATTTAGAGTGGTTTTTGAATTCGATCTGAGTGTACCGCTTGC
AACACGTCCGTCCTAGAACTGCCGGCGCCTATCTGAGTATGCCAAACTCGAGTTTGGCATACTCAGATAGGCGTTTTTGAATTCGATCTGAGTGTACCGCTTGC
TTGCGACATCACAATTCTCGCCCGGGTCGGAACCACAGGAATTAATCTCGAGATTAATTCCTGTGGTTCCGACTTTTTTGAATTCACGCATGAAGTCTCGAAGTA
TTGCGACATCACAATTCTCGCCCGGGCAACGGATACATAGATGAAACTCGAGTTTCATCTATGTATCCGTTGCTTTTTGAATTCACGCATGAAGTCTCGAAGTA
TTGCGACATCACAATTCTCGCCCGGGCTGACGGAAATGGGTACATTCTCGAGAATGTACCCATTTCCGTCAGCTTTTTGAATTCACGCATGAAGTCTCGAAGTA
AACACGTCCGTCCTAGAACTGCCGGCGTACACACAAGACCTCAACACTCGAGTGTTGAGGTCTTGTGTGTACGTTTTTTGAATTCGATCTGAGTGTACCGCTTGC
AACACGTCCGTCCTAGAACTGCCGGCCCTTTCAGGTCCGCTTTGGACTCGAGTCCAAAGCGGACCTGAAAGGGTTTTTGAATTCGATCTGAGTGTACCGCTTGC
TCAGCCTTTCATTGATTGCGTCCGGAGCTGCCTGCGTTCGAGATTACTCGAGTAATCTCGAACGCAGGCAGCTTTTTTGAATTCCGAGCTACGGTATCAAGGAA
TCAGCCTTTCATTGATTGCGTCCGGATCCAATTCAAAGCTTATTACCTCGAGGTAATAAGCTTTGAATTGGATTTTTTGAATTCCGAGCTACGGTATCAAGGAA
TCAGCCTTTCATTGATTGCGTCCGGAGGAGTTTGATCCGACCATAACTCGAGTTATGGTCGGATCAAACTCCTTTTTTGAATTCCGAGCTACGGTATCAAGGAA
TTCTGTAAGTTTCGTCGGGAACCGGTACCCTGCCCTGAGATCTATGCTCGAGCATAGATCTCAGGGCAGGGTATTTTTGAATTCTAGTGAGGTGCGGTGTTTAG
AACACGTCCGTCCTAGAACTGCCGGCTGTATGGACTGACAGCAATTCTCGAGAATTGCTGTCAGTCCATACAGTTTTTTGAATTCGATCTGAGTGTACCGCTTGC
TCAGCCTTTCATTGATTGCGTCCGGAGCTCGGAGTCGGTGATGAATCTCGAGATTCATCACCGACTCCGAGCTTTTTTTGAATTCCGAGCTACGGTATCAAGGAA
TTGCGACATCACAATTCTCGCCCGGGCGACGGACAAGTCAACTATGCTCGAGCATAGTTGACTTGTCCGTCGCTTTTTGAATTCACGCATGAAGTCTCGAAGTA
AACACGTCCGTCCTAGAACTGCCGGCGAAATCAGCTTCCAGGAGTTCTCGAGAACTCCTGGAAGCTGATTTCGTTTTTGAATTCGATCTGAGTGTACCGCTTGC
AACACGTCCGTCCTAGAACTGCCGGCGATGGTTTCCTGGCACTAATCTCGAGATTAGTGCCAGGAAACCATCGTTTTTGAATTCGATCTGAGTGTACCGCTTGC
AACACGTCCGTCCTAGAACTGCCGGCCGGGATCACTTAACGATGAACTCGAGTTCATCGTTAAGTGATCCCGGTTTTTGAATTCGATCTGAGTGTACCGCTTGC
AACACGTCCGTCCTAGAACTGCCGGCCGGGACAATCTTTGACAATTCTCGAGAATTGTCAAAGATTGTCCCGGTTTTTTGAATTCGATCTGAGTGTACCGCTTGC
TTGCGACATCACAATTCTCGCCCGGGCACAACCATTTCAGCAGATTCTCGAGAATCTGCTGAAATGGTTGTGCTTTTTGAATTCACGCATGAAGTCTCGAAGTA
TTCTGTAAGTTTCGTCGGGAACCGGTTGTCGACAAGTATGATTTATCTCGAGATAAATCATACTTGTCGACAATTTTTGAATTCTAGTGAGGTGCGGTGTTTAG
TTGCGACATCACAATTCTCGCCCGGGACCGCCAAGGAGGAGCATAACTCGAGTTATGCTCCTCCTTGGCGGTCTTTTTTGAATTCACGCATGAAGTCTCGAAGTA
AACACGTCCGTCCTAGAACTGCCGGCTCCGTTCTGGGATGACATTTCTCGAGAAATGTCATCCCAGAACGGAGTTTTTGAATTCGATCTGAGTGTACCGCTTGC
AACACGTCCGTCCTAGAACTGCCGGCCTGCTGAAGCATTCCAACATCTCGAGATGTTGGAATGCTTCAGCAGGTTTTTGAATTCGATCTGAGTGTACCGCTTGC
TTCTGTAAGTTTCGTCGGGAACCGGTTGAGGCCTACACGAAGATTTCTCGAGAAATCTTCGTGTAGGCCTCAATTTTTGAATTCTAGTGAGGTGCGGTGTTTAG
AACACGTCCGTCCTAGAACTGCCGGCGGAGCAAGCGCGTTGTTATTCTCGAGAATAACAACGCGCTTGCTCCGTTTTTGAATTCGATCTGAGTGTACCGCTTGC
TTCTGTAAGTTTCGTCGGGAACCGGTGATCGAGGATGACCGGATAGCTCGAGCTATCCGGTCATCCTCGATCATTTTTGAATTCTAGTGAGGTGCGGTGTTTAG
AACACGTCCGTCCTAGAACTGCCGGCGATTCAGCCAGAGTACTAAGCTCGAGCTTAGTACTCTGGCTGAATCGTTTTTGAATTCGATCTGAGTGTACCGCTTGC
TTCTGTAAGTTTCGTCGGGAACCGGTTTCCCGACCAGCCCGATATACTCGAGTATATCGGGCTGGTCGGGAAATTTTTGAATTCTAGTGAGGTGCGGTGTTTAG
AACACGTCCGTCCTAGAACTGCCGGCTGTTAACTGATGGGAATGAACTCGAGTTCATTCCCATCAGTTAACAGTTTTTTGAATTCGATCTGAGTGTACCGCTTGC
AACACGTCCGTCCTAGAACTGCCGGCCGAAGTGATAAATCGATCAACTCGAGTTGATCGATTTATCACTTCGGTTTTTGAATTCGATCTGAGTGTACCGCTTGC
TTGCGACATCACAATTCTCGCCCGGGTCCCTAGACACCAATCTCTACTCGAGTAGAGATTGGTGTCTAGGGACTTTTTGAATTCACGCATGAAGTCTCGAAGTA
TTCTGTAAGTTTCGTCGGGAACCGGTTAGCAGTGGTTCACTATTATCTCGAGATAATAGTGAACCACTGCTAATTTTTGAATTCTAGTGAGGTGCGGTGTTTAG
TTGCGACATCACAATTCTCGCCCGGGCCACACCAGAGCGGATTAAACTCGAGTTTAATCCGCTCTGGTGTGGCTTTTTGAATTCACGCATGAAGTCTCGAAGTA
AACACGTCCGTCCTAGAACTGCCGGCTGATTGTCTTCAATGGGAAACTCGAGTTTCCCATTGAAGACAATCAGTTTTTGAATTCGATCTGAGTGTACCGCTTGC
TTGCGACATCACAATTCTCGCCCGGGACGACGAACCTGAGTATATTCTCGAGAATATACTCAGGTTCGTCGTCTTTTTGAATTCACGCATGAAGTCTCGAAGTA
TTCTGTAAGTTTCGTCGGGAACCGGTCCTACCGAAGGCGGTGATTTCTCGAGAAATCACCGCCTTCGGTAGGATTTTTGAATTCTAGTGAGGTGCGGTGTTTAG
AACACGTCCGTCCTAGAACTGCCGGCCCGAGCAGTTCAAGACAATACTCGAGTATTGTCTTGAACTGCTCGGGTTTTTGAATTCGATCTGAGTGTACCGCTTGC
TTCTGTAAGTTTCGTCGGGAACCGGTCCCATCTTCAAGCAATTCTTCTCGAGAAGAATTGCTTGAAGATGGGATTTTTGAATTCTAGTGAGGTGCGGTGTTTAG
TTGCGACATCACAATTCTCGCCCGGGCCGTGGACTTTGACAACTTTCTCGAGAAAGTTGTCAAAGTCCACGGCTTTTTGAATTCACGCATGAAGTCTCGAAGTA
AACACGTCCGTCCTAGAACTGCCGGCCCATTGGTTTCCATGTCTTTCTCGAGAAAGACATGGAAACCAATGGGTTTTTGAATTCGATCTGAGTGTACCGCTTGC
TCAGCCTTTCATTGATTGCGTCCGGATGTGGTGGTAGACGACAAACCTCGAGGTTTGTCGTCTACCACCACATTTTTTGAATTCCGAGCTACGGTATCAAGGAA
TTGCGACATCACAATTCTCGCCCGGGGGATATGCAGTATGTCTTTACTCGAGTAAAGACATACTGCATATCCCTTTTTGAATTCACGCATGAAGTCTCGAAGTA
TTGCGACATCACAATTCTCGCCCGGGCGGTCAGATACCTTCATTAACTCGAGTTAATGAAGGTATCTGACCGCTTTTTGAATTCACGCATGAAGTCTCGAAGTA
AACACGTCCGTCCTAGAACTGCCGGCGGTGCAGTATGAAACAAGAACTCGAGTTCTTGTTTCATACTGCACCGTTTTTGAATTCGATCTGAGTGTACCGCTTGC
TTGCGACATCACAATTCTCGCCCGGGCCAGAGAAATACGCTGGAATCTCGAGATTCCAGCGTATTTCTCTGGCTTTTTGAATTCACGCATGAAGTCTCGAAGTA
AACACGTCCGTCCTAGAACTGCCGGCCCATCTACCAATTCCATATACTCGAGTATATGGAATTGGTAGATGGGTTTTTGAATTCGATCTGAGTGTACCGCTTGC
TTGCGACATCACAATTCTCGCCCGGGCCAAGCTCAATGGTTCGTATCTCGAGATACGAACCATTGAGCTTGGCTTTTTGAATTCACGCATGAAGTCTCGAAGTA
AACACGTCCGTCCTAGAACTGCCGGCCGAAGCAAGACGTTCATCAACTCGAGTTGATGAACGTCTTGCTTCGGTTTTTGAATTCGATCTGAGTGTACCGCTTGC
AACACGTCCGTCCTAGAACTGCCGGCCAGCTCAATGAGCAACTTTACTCGAGTAAAGTTGCTCATTGAGCTGGTTTTTGAATTCGATCTGAGTGTACCGCTTGC
AACACGTCCGTCCTAGAACTGCCGGCTGGATCTGGAGGAGTTCCTTCTCGAGAAGGAACTCCTCCAGATCCAGTTTTTGAATTCGATCTGAGTGTACCGCTTGC
TTCTGTAAGTTTCGTCGGGAACCGGTACTATGAAGGCCTAAGTATACTCGAGTATACTTAGGCCTTCATAGTATTTTTGAATTCTAGTGAGGTGCGGTGTTTAG
AACACGTCCGTCCTAGAACTGCCGGCTACTGCTTAACAATGACAATCTCGAGATTGTCATTGTTAAGCAGTAGTTTTTGAATTCGATCTGAGTGTACCGCTTGC
TTGCGACATCACAATTCTCGCCCGGGTGCAGACGTTTGCAGACAAACTCGAGTTTGTCTGCAAACGTCTGCACTTTTTGAATTCACGCATGAAGTCTCGAAGTA
TCAGCCTTTCATTGATTGCGTCCGGATGAAGACGAGGTGCTCAATGCTCGAGCATTGAGCACCTCGTCTTCATTTTTTGAATTCCGAGCTACGGTATCAAGGAA
TTGCGACATCACAATTCTCGCCCGGGGAAATTAGCTTAGTACACAACTCGAGTTGTGTACTAAGCTAATTTCCTTTTTTGAATTCACGCATGAAGTCTCGAAGTA
AACACGTCCGTCCTAGAACTGCCGGCTTACTACACAAGATTCTCAACTCGAGTTGAGAATCTTGTGTAGTAAGTTTTTGAATTCGATCTGAGTGTACCGCTTGC
TCAGCCTTTCATTGATTGCGTCCGGAGTGGGTGCAGGCACAATAAACTCGAGTTTATTGTGCCTGCACCCACTTTTTTTGAATTCCGAGCTACGGTATCAAGGAA
TTGCGACATCACAATTCTCGCCCGGGCCAGTCAAGAACGGATAATGCTCGAGCATTATCCGTTCTTGACTGGCTTTTTTGAATTCACGCATGAAGTCTCGAAGTA
TTGCGACATCACAATTCTCGCCCGGGCGTCTTCTCCATGATCATTGCTCGAGCAATGATCATGGAGAAGACGCTTTTTGAATTCACGCATGAAGTCTCGAAGTA
AACACGTCCGTCCTAGAACTGCCGGCATACAGCACATGCGACAAAGCTCGAGCTTTGTCGCATGTGCTGTATGTTTTTGAATTCGATCTGAGTGTACCGCTTGC
AACACGTCCGTCCTAGAACTGCCGGCCCGACCAACACCATGCACTACTCGAGTAGTGCATGGTGTTGGTCGGGTTTTTGAATTCGATCTGAGTGTACCGCTTGC
TTCTGTAAGTTTCGTCGGGAACCGGTGGCTTCTACCTGCGTGATTGCTCGAGCAATCACGCAGGTAGAAGCCATTTTTGAATTCTAGTGAGGTGCGGTGTTTAG
TTCTGTAAGTTTCGTCGGGAACCGGTGCAGGCTCCGCCTCTATAATCTCGAGATTATAGAGGCGGAGCCTGCATTTTTGAATTCTAGTGAGGTGCGGTGTTTAG
TTCTGTAAGTTTCGTCGGGAACCGGTCTGCTTGCGTACCAACTATACTCGAGTATAGTTGGTACGCAAGCAGATTTTTGAATTCTAGTGAGGTGCGGTGTTTAG
AACACGTCCGTCCTAGAACTGCCGGCCCGAGGAACTTCCTGCAATTCTCGAGAATTGCAGGAAGTTCCTCGGGTTTTTGAATTCGATCTGAGTGTACCGCTTGC
TTCTGTAAGTTTCGTCGGGAACCGGTTACTGGAAACTCCGACATATCTCGAGATATGTCGGAGTTTCCAGTAATTTTTGAATTCTAGTGAGGTGCGGTGTTTAG
TCAGCCTTTCATTGATTGCGTCCGGATGTCAGCACACAGCGTAATACTCGAGTATTACGCTGTGTGCTGACATTTTTTGAATTCCGAGCTACGGTATCAAGGAA
TTCTGTAAGTTTCGTCGGGAACCGGTAGAGTGTGTCAGGTCTTATTCTCGAGAATAAGACCTGACACACTCTATTTTTTGAATTCTAGTGAGGTGCGGTGTTTAG
AACACGTCCGTCCTAGAACTGCCGGCTGCGCTACTGTCATGATAATCTCGAGATTATCATGACAGTAGCGCAGTTTTTGAATTCGATCTGAGTGTACCGCTTGC
AACACGTCCGTCCTAGAACTGCCGGCTGGACATTGTACACCAATTTCTCGAGAAATTGGTGTACAATGTCCAGTTTTTGAATTCGATCTGAGTGTACCGCTTGC
AACACGTCCGTCCTAGAACTGCCGGCTGAGTGGCTGCCCAATTATACTCGAGTATAATTGGGCAGCCACTCAGTTTTTGAATTCGATCTGAGTGTACCGCTTGC
TCAGCCTTTCATTGATTGCGTCCGGACAAGCCCAAGGTGATCATTACTCGAGTAATGATCACCTTGGGCTTGTTTTTTGAATTCCGAGCTACGGTATCAAGGAA
AACACGTCCGTCCTAGAACTGCCGGCGTGAGAAGCTTCTGATTATTCTCGAGAATAATCAGAAGCTTCTCACGTTTTTGAATTCGATCTGAGTGTACCGCTTGC
TTGCGACATCACAATTCTCGCCCGGGTACTGTTGGTGTTATCATTTCTCGAGAAATGATAACACCAACAGTACTTTTTTGAATTCACGCATGAAGTCTCGAAGTA
AACACGTCCGTCCTAGAACTGCCGGCCTATAGACATGACGAGAAAGCTCGAGCTTTCTCGTCATGTCTATAGGTTTTTTGAATTCGATCTGAGTGTACCGCTTGC
AACACGTCCGTCCTAGAACTGCCGGCTACTCGCTCAGACATGATATCTCGAGATATCATGTCTGAGCGAGTAGTTTTTGAATTCGATCTGAGTGTACCGCTTGC
AACACGTCCGTCCTAGAACTGCCGGCTACAGCACCTGGTTACTATTCTCGAGAATAGTAACCAGGTGCTGTAGTTTTTGAATTCGATCTGAGTGTACCGCTTGC
AACACGTCCGTCCTAGAACTGCCGGCTGAAGGTGCAACAATCATTTCTCGAGAAATGATTGTTGCACCTTCAGTTTTTTGAATTCGATCTGAGTGTACCGCTTGC
AACACGTCCGTCCTAGAACTGCCGGCGCGACATGATCGAGGATATTCTCGAGAATATCCTCGATCATGTCGCGTTTTTGAATTCGATCTGAGTGTACCGCTTGC
TTGCGACATCACAATTCTCGCCCGGGAATCCACATTGTCGCCTTTGCTCGAGCAAAGGCGACAATGTGGATTCTTTTTTGAATTCACGCATGAAGTCTCGAAGTA
AACACGTCCGTCCTAGAACTGCCGGCCCAACGTCATCCCTAACAAACTCGAGTTTGTTAGGGATGACGTTGGGTTTTTGAATTCGATCTGAGTGTACCGCTTGC
TTGCGACATCACAATTCTCGCCCGGGCCCTCTCAGAAGATTTGGATCTCGAGATCCAAATCTTCTGAGAGGGCTTTTTGAATTCACGCATGAAGTCTCGAAGTA
TTGCGACATCACAATTCTCGCCCGGGCGCAAGAAGTTACAAGAATTCTCGAGAATTCTTGTAACTTCTTGCGCTTTTTGAATTCACGCATGAAGTCTCGAAGTA
TTGCGACATCACAATTCTCGCCCGGGCCCTTCGCACCAACTCTTATCTCGAGATAAGAGTTGGTGCGAAGGGCTTTTTGAATTCACGCATGAAGTCTCGAAGTA
TTGCGACATCACAATTCTCGCCCGGGCTCTCTTTGAAATCAGCAAACTCGAGTTTGCTGATTTCAAAGAGAGCTTTTTGAATTCACGCATGAAGTCTCGAAGTA
AACACGTCCGTCCTAGAACTGCCGGCGACAAGAAGAAGTGATTGATCTCGAGATCAATCACTTCTTCTTGTCGTTTTTGAATTCGATCTGAGTGTACCGCTTGC
TCAGCCTTTCATTGATTGCGTCCGGACCAACTCCTCAAGATCATATCTCGAGATATGATCTTGAGGAGTTGGTTTTTTTGAATTCCGAGCTACGGTATCAAGGAA
AACACGTCCGTCCTAGAACTGCCGGCTACACCTCACGATCATATAACTCGAGTTATATGATCGTGAGGTGTAGTTTTTGAATTCGATCTGAGTGTACCGCTTGC
AACACGTCCGTCCTAGAACTGCCGGCACCTACGATGAGGTCCAAACCTCGAGGTTTGGACCTCATCGTAGGTGTTTTTTGAATTCGATCTGAGTGTACCGCTTGC
TTGCGACATCACAATTCTCGCCCGGGTGCCACATGAGCACTATAATCTCGAGATTATAGTGCTCATGTGGCACTTTTTGAATTCACGCATGAAGTCTCGAAGTA
AACACGTCCGTCCTAGAACTGCCGGCGAGATGAGTAATCGCACCATCTCGAGATGGTGCGATTACTCATCTCGTTTTTGAATTCGATCTGAGTGTACCGCTTGC
TTGCGACATCACAATTCTCGCCCGGGCAACAAGACTCGCATCATTTCTCGAGAAATGATGCGAGTCTTGTTGCTTTTTGAATTCACGCATGAAGTCTCGAAGTA
AACACGTCCGTCCTAGAACTGCCGGCCAGGATTTATTCGCACGGATCTCGAGATCCGTGCGAATAAATCCTGGTTTTTGAATTCGATCTGAGTGTACCGCTTGC
TTGCGACATCACAATTCTCGCCCGGGTCCACGAGCAGATCCAATACCTCGAGGTATTGGATCTGCTCGTGGACTTTTTTGAATTCACGCATGAAGTCTCGAAGTA
TTGCGACATCACAATTCTCGCCCGGGATGACACTGAGAGAACAAATCTCGAGATTTGTTCTCTCAGTGTCATCTTTTTTGAATTCACGCATGAAGTCTCGAAGTA
AACACGTCCGTCCTAGAACTGCCGGCCGAATTAGGGAGTGATATTTCTCGAGAAATATCACTCCCTAATTCGGTTTTTGAATTCGATCTGAGTGTACCGCTTGC
TTCTGTAAGTTTCGTCGGGAACCGGTGGGCGCATCGTGATCGTTATCTCGAGATAACGATCACGATGCGCCCATTTTTGAATTCTAGTGAGGTGCGGTGTTTAG
AACACGTCCGTCCTAGAACTGCCGGCCACAGATTGTGATAGCATTTCTCGAGAAATGCTATCACAATCTGTGGTTTTTGAATTCGATCTGAGTGTACCGCTTGC
AACACGTCCGTCCTAGAACTGCCGGCGGAAGGGCAAAGTTGAATATCTCGAGATATTCAACTTTGCCCTTCCGTTTTTGAATTCGATCTGAGTGTACCGCTTGC
AACACGTCCGTCCTAGAACTGCCGGCGACTATGGAACTCCTACCATCTCGAGATGGTAGGAGTTCCATAGTCGTTTTTGAATTCGATCTGAGTGTACCGCTTGC
TTGCGACATCACAATTCTCGCCCGGGCACTGCCATATACCTATGTTCTCGAGAACATAGGTATATGGCAGTGCTTTTTGAATTCACGCATGAAGTCTCGAAGTA
TTGCGACATCACAATTCTCGCCCGGGCGGAGCATGGACACCTTAAACTCGAGTTTAAGGTGTCCATGCTCCGCTTTTTGAATTCACGCATGAAGTCTCGAAGTA
TTGCGACATCACAATTCTCGCCCGGGATCGCATTGCCAAGCAATATCTCGAGATATTGCTTGGCAATGCGATCTTTTTGAATTCACGCATGAAGTCTCGAAGTA
TTGCGACATCACAATTCTCGCCCGGGAGACCGTACTGTCTGGATATCTCGAGATATCCAGACAGTACGGTCTCTTTTTGAATTCACGCATGAAGTCTCGAAGTA
AACACGTCCGTCCTAGAACTGCCGGCCTGGCAAGTTTCTTTGGCAACTCGAGTTGCCAAAGAAACTTGCCAGGTTTTTGAATTCGATCTGAGTGTACCGCTTGC
TCAGCCTTTCATTGATTGCGTCCGGAGACGGACGATGGAGCTTTACCTCGAGGTAAAGCTCCATCGTCCGTCTTTTTTTGAATTCCGAGCTACGGTATCAAGGAA
TTCTGTAAGTTTCGTCGGGAACCGGTTAGCCAATGGAAGATCAAATCTCGAGATTTGATCTTCCATTGGCTAATTTTTGAATTCTAGTGAGGTGCGGTGTTTAG
TCAGCCTTTCATTGATTGCGTCCGGACACCAACAAATGGGATATTTCTCGAGAAATATCCCATTTGTTGGTGTTTTTTTGAATTCCGAGCTACGGTATCAAGGAA
TTGCGACATCACAATTCTCGCCCGGGATGGGAGGAAAGAGATTTGTCTCGAGACAAATCTCTTTCCTCCCATCTTTTTTGAATTCACGCATGAAGTCTCGAAGTA
TTGCGACATCACAATTCTCGCCCGGGCTGTTAGAAAGTTACCTCAACTCGAGTTGAGGTAACTTTCTAACAGCTTTTTGAATTCACGCATGAAGTCTCGAAGTA
AACACGTCCGTCCTAGAACTGCCGGCTCCGTACAACACACGATAACCTCGAGGTTATCGTGTGTTGTACGGAGTTTTTGAATTCGATCTGAGTGTACCGCTTGC
TTGCGACATCACAATTCTCGCCCGGGAGACCTTTGAGATCTCCATTCTCGAGAATGGAGATCTCAAAGGTCTCTTTTTTGAATTCACGCATGAAGTCTCGAAGTA
AACACGTCCGTCCTAGAACTGCCGGCAGAGGCCAGCATACCCTTTACTCGAGTAAAGGGTATGCTGGCCTCTGTTTTTGAATTCGATCTGAGTGTACCGCTTGC
AACACGTCCGTCCTAGAACTGCCGGCAGGATCTGAAGACCATAATACTCGAGTATTATGGTCTTCAGATCCTGTTTTTGAATTCGATCTGAGTGTACCGCTTGC
TTGCGACATCACAATTCTCGCCCGGGTGAGGAGCTCCGCACTAAATCTCGAGATTTAGTGCGGAGCTCCTCACTTTTTGAATTCACGCATGAAGTCTCGAAGTA
TCAGCCTTTCATTGATTGCGTCCGGATTTAGCCGACACCTAATATTCTCGAGAATATTAGGTGTCGGCTAAATTTTTTGAATTCCGAGCTACGGTATCAAGGAA
TCAGCCTTTCATTGATTGCGTCCGGAGAAAGCAGTGCACGAATTTGCTCGAGCAAATTCGTGCACTGCTTTCTTTTTTTGAATTCCGAGCTACGGTATCAAGGAA
AACACGTCCGTCCTAGAACTGCCGGCCAAGCTCCAGACGCAGATTACTCGAGTAATCTGCGTCTGGAGCTTGGTTTTTGAATTCGATCTGAGTGTACCGCTTGC
TTCTGTAAGTTTCGTCGGGAACCGGTACAGCTGGCTGCAGATATAGCTCGAGCTATATCTGCAGCCAGCTGTATTTTTGAATTCTAGTGAGGTGCGGTGTTTAG
TTGCGACATCACAATTCTCGCCCGGGCCCAAACAATTACCCATCTTCTCGAGAAGATGGGTAATTGTTTGGGCTTTTTTGAATTCACGCATGAAGTCTCGAAGTA
TTGCGACATCACAATTCTCGCCCGGGCCAAGAAGCTAGAGAAGCTACTCGAGTAGCTTCTCTAGCTTCTTGGCTTTTTGAATTCACGCATGAAGTCTCGAAGTA
AACACGTCCGTCCTAGAACTGCCGGCCAGGTCCTCCACCCATATATCTCGAGATATATGGGTGGAGGACCTGGTTTTTGAATTCGATCTGAGTGTACCGCTTGC
AACACGTCCGTCCTAGAACTGCCGGCAGACATGAGTTGGAAACTCTCTCGAGAGAGTTTCCAACTCATGTCTGTTTTTTGAATTCGATCTGAGTGTACCGCTTGC
AACACGTCCGTCCTAGAACTGCCGGCGTGAGCAAATCCTAGATTTACTCGAGTAAATCTAGGATTTGCTCACGTTTTTGAATTCGATCTGAGTGTACCGCTTGC
TTGCGACATCACAATTCTCGCCCGGGCAGACCTAGGGACCTATAATCTCGAGATTATAGGTCCCTAGGTCTGCTTTTTGAATTCACGCATGAAGTCTCGAAGTA
TCAGCCTTTCATTGATTGCGTCCGGAGAGCGCAAAGGTCAGGATAACTCGAGTTATCCTGACCTTTGCGCTCTTTTTTGAATTCCGAGCTACGGTATCAAGGAA
TTGCGACATCACAATTCTCGCCCGGGCAACTATTACACGACTCCAACTCGAGTTGGAGTCGTGTAATAGTTGCTTTTTTGAATTCACGCATGAAGTCTCGAAGTA
AACACGTCCGTCCTAGAACTGCCGGCTATTACTTGTATGCCATATACTCGAGTATATGGCATACAAGTAATAGTTTTTGAATTCGATCTGAGTGTACCGCTTGC
AACACGTCCGTCCTAGAACTGCCGGCCACTACTTTGACCATAATTCCTCGAGGAATTATGGTCAAAGTAGTGGTTTTTTGAATTCGATCTGAGTGTACCGCTTGC
TTGCGACATCACAATTCTCGCCCGGGAGAAGGAAAGCGAACTTAAACTCGAGTTTAAGTTCGCTTTCCTTCTCTTTTTTGAATTCACGCATGAAGTCTCGAAGTA
TTCTGTAAGTTTCGTCGGGAACCGGTTTCGGCTCCGAGAAATTATGCTCGAGCATAATTTCTCGGAGCCGAAATTTTTGAATTCTAGTGAGGTGCGGTGTTTAG
AACACGTCCGTCCTAGAACTGCCGGCCAAACACACACGTCTCTGTTCTCGAGAACAGAGACGTGTGTGTTTGGTTTTTTGAATTCGATCTGAGTGTACCGCTTGC
TCAGCCTTTCATTGATTGCGTCCGGAGCAGTTGCACGGCGATTTACCTCGAGGTAAATCGCCGTGCAACTGCTTTTTTGAATTCCGAGCTACGGTATCAAGGAA
TTGCGACATCACAATTCTCGCCCGGGCCTGGAGAGTATTGTCATCTCTCGAGAGATGACAATACTCTCCAGGCTTTTTTGAATTCACGCATGAAGTCTCGAAGTA
AACACGTCCGTCCTAGAACTGCCGGCGAGCCTTACTTGAAATCAAACTCGAGTTTGATTTCAAGTAAGGCTCGTTTTTGAATTCGATCTGAGTGTACCGCTTGC
AACACGTCCGTCCTAGAACTGCCGGCTGACCTGAAATCTCTGGCAACTCGAGTTGCCAGAGATTTCAGGTCAGTTTTTTGAATTCGATCTGAGTGTACCGCTTGC
TTGCGACATCACAATTCTCGCCCGGGTGAAGGGAAGGCCATATATGCTCGAGCATATATGGCCTTCCCTTCACTTTTTGAATTCACGCATGAAGTCTCGAAGTA
AACACGTCCGTCCTAGAACTGCCGGCACGTTTCAGAACCAAATAATCTCGAGATTATTTGGTTCTGAAACGTGTTTTTGAATTCGATCTGAGTGTACCGCTTGC
TTGCGACATCACAATTCTCGCCCGGGTGAGTGCGAACGACTCATTTCTCGAGAAATGAGTCGTTCGCACTCACTTTTTTGAATTCACGCATGAAGTCTCGAAGTA
AACACGTCCGTCCTAGAACTGCCGGCGGAATGTATGACTGCCAAGTCTCGAGACTTGGCAGTCATACATTCCGTTTTTTGAATTCGATCTGAGTGTACCGCTTGC
TTCTGTAAGTTTCGTCGGGAACCGGTTGGATATGGGTACAGCTAATCTCGAGATTAGCTGTACCCATATCCAATTTTTGAATTCTAGTGAGGTGCGGTGTTTAG
AACACGTCCGTCCTAGAACTGCCGGCAGGAGAAGGCGCAGGATTATCTCGAGATAATCCTGCGCCTTCTCCTGTTTTTGAATTCGATCTGAGTGTACCGCTTGC
TTGCGACATCACAATTCTCGCCCGGGAGCTGAAGCAAAGACAGAGACTCGAGTCTCTGTCTTTGCTTCAGCTCTTTTTTGAATTCACGCATGAAGTCTCGAAGTA
AACACGTCCGTCCTAGAACTGCCGGCTGCCTGGAAGAGGAGTATTTCTCGAGAAATACTCCTCTTCCAGGCAGTTTTTGAATTCGATCTGAGTGTACCGCTTGC
TCAGCCTTTCATTGATTGCGTCCGGATCAGCAGTGAGCGGACTATTCTCGAGAATAGTCCGCTCACTGCTGATTTTTTGAATTCCGAGCTACGGTATCAAGGAA
TTGCGACATCACAATTCTCGCCCGGGCTGAACTTGCTCAATGATTTCTCGAGAAATCATTGAGCAAGTTCAGCTTTTTTGAATTCACGCATGAAGTCTCGAAGTA
AACACGTCCGTCCTAGAACTGCCGGCTTGCCACACGGAGTCAATTTCTCGAGAAATTGACTCCGTGTGGCAAGTTTTTGAATTCGATCTGAGTGTACCGCTTGC
TCAGCCTTTCATTGATTGCGTCCGGACCACTGAAATCTCGTCTATACTCGAGTATAGACGAGATTTCAGTGGTTTTTTGAATTCCGAGCTACGGTATCAAGGAA
TTGCGACATCACAATTCTCGCCCGGGTCATCCCTGGCAGTTCATAACTCGAGTTATGAACTGCCAGGGATGACTTTTTGAATTCACGCATGAAGTCTCGAAGTA
AACACGTCCGTCCTAGAACTGCCGGCAAGTAACCCTTTCCACATATCTCGAGATATGTGGAAAGGGTTACTTGTTTTTTGAATTCGATCTGAGTGTACCGCTTGC
AACACGTCCGTCCTAGAACTGCCGGCCACGAGTTTATTAACGACCACTCGAGTGGTCGTTAATAAACTCGTGGTTTTTTGAATTCGATCTGAGTGTACCGCTTGC
TCAGCCTTTCATTGATTGCGTCCGGACAAGCTGCGCTACGAGTATACTCGAGTATACTCGTAGCGCAGCTTGTTTTTTGAATTCCGAGCTACGGTATCAAGGAA
TTGCGACATCACAATTCTCGCCCGGGAAACGGATCCGAGCCCTAAACTCGAGTTTAGGGCTCGGATCCGTTTCTTTTTGAATTCACGCATGAAGTCTCGAAGTA
AACACGTCCGTCCTAGAACTGCCGGCCGACTGGCTTTGCAAGAGAACTCGAGTTCTCTTGCAAAGCCAGTCGGTTTTTTGAATTCGATCTGAGTGTACCGCTTGC
TCAGCCTTTCATTGATTGCGTCCGGAGCTCCAGAAGCGCTACAAAGCTCGAGCTTTGTAGCGCTTCTGGAGCTTTTTTGAATTCCGAGCTACGGTATCAAGGAA
TTGCGACATCACAATTCTCGCCCGGGGCCGGTTCCACCTATGTTAACTCGAGTTAACATAGGTGGAACCGGCCTTTTTGAATTCACGCATGAAGTCTCGAAGTA
TTGCGACATCACAATTCTCGCCCGGGATCCACGGTATGCCAGATACCTCGAGGTATCTGGCATACCGTGGATCTTTTTTGAATTCACGCATGAAGTCTCGAAGTA
TTGCGACATCACAATTCTCGCCCGGGCAATGCTCCAAGACATTAAACTCGAGTTTAATGTCTTGGAGCATTGCTTTTTTGAATTCACGCATGAAGTCTCGAAGTA
AACACGTCCGTCCTAGAACTGCCGGCAGCTCAAGCAGACCTATATCCTCGAGGATATAGGTCTGCTTGAGCTGTTTTTGAATTCGATCTGAGTGTACCGCTTGC
TTGCGACATCACAATTCTCGCCCGGGCAAACCTTAAGAAGGATCTTCTCGAGAAGATCCTTCTTAAGGTTTGCTTTTTTGAATTCACGCATGAAGTCTCGAAGTA
TTGCGACATCACAATTCTCGCCCGGGCAGAGAGAAATCAGGATGAACTCGAGTTCATCCTGATTTCTCTCTGCTTTTTTGAATTCACGCATGAAGTCTCGAAGTA
AACACGTCCGTCCTAGAACTGCCGGCCGGGAACTGGAACGTCTATACTCGAGTATAGACGTTCCAGTTCCCGGTTTTTGAATTCGATCTGAGTGTACCGCTTGC
TTGCGACATCACAATTCTCGCCCGGGCCTACTGCCAGGTTCGATATCTCGAGATATCGAACCTGGCAGTAGGCTTTTTGAATTCACGCATGAAGTCTCGAAGTA
TTGCGACATCACAATTCTCGCCCGGGCTGCTTCGTAGAGAGAGAAACTCGAGTTTCTCTCTCTACGAAGCAGCTTTTTTGAATTCACGCATGAAGTCTCGAAGTA
TTGCGACATCACAATTCTCGCCCGGGAGATTGAGACGCAGATGAAACTCGAGTTTCATCTGCGTCTCAATCTCTTTTTTGAATTCACGCATGAAGTCTCGAAGTA
TTGCGACATCACAATTCTCGCCCGGGATCCACTTCTTAATCCTAAACTCGAGTTTAGGATTAAGAAGTGGATCTTTTTTGAATTCACGCATGAAGTCTCGAAGTA
TTGCGACATCACAATTCTCGCCCGGGAAGGGAATGATGGGCGATTTCTCGAGAAATCGCCCATCATTCCCTTCTTTTTTGAATTCACGCATGAAGTCTCGAAGTA
TTGCGACATCACAATTCTCGCCCGGGAAGGTGCTTCTCCATATTTGCTCGAGCAAATATGGAGAAGCACCTTCTTTTTTGAATTCACGCATGAAGTCTCGAAGTA
AACACGTCCGTCCTAGAACTGCCGGCCATCCTTAGCCGACTCTATACTCGAGTATAGAGTCGGCTAAGGATGGTTTTTGAATTCGATCTGAGTGTACCGCTTGC
TTGCGACATCACAATTCTCGCCCGGGCTTGCTATGATAATGGAGAACTCGAGTTCTCCATTATCATAGCAAGCTTTTTTGAATTCACGCATGAAGTCTCGAAGTA
TTGCGACATCACAATTCTCGCCCGGGATTATCACAAGCAACTTAATCTCGAGATTAAGTTGCTTGTGATAATCTTTTTTGAATTCACGCATGAAGTCTCGAAGTA
TTGCGACATCACAATTCTCGCCCGGGGACCAAGAAGCCACGCATTTCTCGAGAAATGCGTGGCTTCTTGGTCCTTTTTTGAATTCACGCATGAAGTCTCGAAGTA
TTCTGTAAGTTTCGTCGGGAACCGGTGTCAAAGATTACGCAGTATACTCGAGTATACTGCGTAATCTTTGACATTTTTGAATTCTAGTGAGGTGCGGTGTTTAG
AACACGTCCGTCCTAGAACTGCCGGCTGAGGAAGTTGGTGAATATTCTCGAGAATATTCACCAACTTCCTCAGTTTTTTGAATTCGATCTGAGTGTACCGCTTGC
AACACGTCCGTCCTAGAACTGCCGGCAACGAGCACAACGGAATTTCCTCGAGGAAATTCCGTTGTGCTCGTTGTTTTTGAATTCGATCTGAGTGTACCGCTTGC
TCAGCCTTTCATTGATTGCGTCCGGATGAGGCTGAGAAGCTATTTCCTCGAGGAAATAGCTTCTCAGCCTCATTTTTTTGAATTCCGAGCTACGGTATCAAGGAA
AACACGTCCGTCCTAGAACTGCCGGCAGGATTATGCACGGTTTAAGCTCGAGCTTAAACCGTGCATAATCCTGTTTTTGAATTCGATCTGAGTGTACCGCTTGC
TCAGCCTTTCATTGATTGCGTCCGGACCTAAAGAAGCGAGTTATAGCTCGAGCTATAACTCGCTTCTTTAGGTTTTTTGAATTCCGAGCTACGGTATCAAGGAA
TTGCGACATCACAATTCTCGCCCGGGCTTTGAAGGTACATGATCAACTCGAGTTGATCATGTACCTTCAAAGCTTTTTTGAATTCACGCATGAAGTCTCGAAGTA
TTGCGACATCACAATTCTCGCCCGGGGCCGCACCAAAGGTTGTAATCTCGAGATTACAACCTTTGGTGCGGCCTTTTTGAATTCACGCATGAAGTCTCGAAGTA
TCAGCCTTTCATTGATTGCGTCCGGAGCAAAGAGAGAGAGCTTAATCTCGAGATTAAGCTCTCTCTCTTTGCTTTTTTGAATTCCGAGCTACGGTATCAAGGAA
AACACGTCCGTCCTAGAACTGCCGGCAGTATCAGAAGCGATTTATTCTCGAGAATAAATCGCTTCTGATACTGTTTTTGAATTCGATCTGAGTGTACCGCTTGC
AACACGTCCGTCCTAGAACTGCCGGCCTGCCAATCTTCCGATTCTACTCGAGTAGAATCGGAAGATTGGCAGGTTTTTTGAATTCGATCTGAGTGTACCGCTTGC
TCAGCCTTTCATTGATTGCGTCCGGACGGAGAGGAAGCCGGATAATCTCGAGATTATCCGGCTTCCTCTCCGTTTTTTGAATTCCGAGCTACGGTATCAAGGAA
TTCTGTAAGTTTCGTCGGGAACCGGTGGCCGCATGTCCGTTCTTAACTCGAGTTAAGAACGGACATGCGGCCATTTTTGAATTCTAGTGAGGTGCGGTGTTTAG
TTCTGTAAGTTTCGTCGGGAACCGGTCCGCATGCTCATTGTCATTGCTCGAGCAATGACAATGAGCATGCGGATTTTTTGAATTCTAGTGAGGTGCGGTGTTTAG
TTGCGACATCACAATTCTCGCCCGGGACCATTCGAATCACCCTTTACTCGAGTAAAGGGTGATTCGAATGGTCTTTTTGAATTCACGCATGAAGTCTCGAAGTA
TTGCGACATCACAATTCTCGCCCGGGCATGCTTACGGTCTCCAATACTCGAGTATTGGAGACCGTAAGCATGCTTTTTGAATTCACGCATGAAGTCTCGAAGTA
AACACGTCCGTCCTAGAACTGCCGGCAACAACAGATGCACCCTGAACTCGAGTTCAGGGTGCATCTGTTGTTGTTTTTGAATTCGATCTGAGTGTACCGCTTGC
TCAGCCTTTCATTGATTGCGTCCGGACTCAACGTCCCATCTACTTGCTCGAGCAAGTAGATGGGACGTTGAGTTTTTTGAATTCCGAGCTACGGTATCAAGGAA
AACACGTCCGTCCTAGAACTGCCGGCCTAGGGACCAAGACTGAATCCTCGAGGATTCAGTCTTGGTCCCTAGGTTTTTGAATTCGATCTGAGTGTACCGCTTGC
AACACGTCCGTCCTAGAACTGCCGGCGGGAGTTCAGGATTGCATGACTCGAGTCATGCAATCCTGAACTCCCGTTTTTGAATTCGATCTGAGTGTACCGCTTGC
TTGCGACATCACAATTCTCGCCCGGGGATACAGAAAGGCCCTCAACCTCGAGGTTGAGGGCCTTTCTGTATCCTTTTTTGAATTCACGCATGAAGTCTCGAAGTA
TCAGCCTTTCATTGATTGCGTCCGGAGGAAGTTGGTGAGCTGGTATCTCGAGATACCAGCTCACCAACTTCCTTTTTTGAATTCCGAGCTACGGTATCAAGGAA
TTGCGACATCACAATTCTCGCCCGGGTCTATACCTCCTGGCAGATTCTCGAGAATCTGCCAGGAGGTATAGACTTTTTGAATTCACGCATGAAGTCTCGAAGTA
TTGCGACATCACAATTCTCGCCCGGGAGCTATGTGCAGACCCAAAGCTCGAGCTTTGGGTCTGCACATAGCTCTTTTTGAATTCACGCATGAAGTCTCGAAGTA
AACACGTCCGTCCTAGAACTGCCGGCACTCCTGGAGAGTTACTTTGCTCGAGCAAAGTAACTCTCCAGGAGTGTTTTTGAATTCGATCTGAGTGTACCGCTTGC
AACACGTCCGTCCTAGAACTGCCGGCATCACCAAGAAGGGCCATAACTCGAGTTATGGCCCTTCTTGGTGATGTTTTTGAATTCGATCTGAGTGTACCGCTTGC
TTCTGTAAGTTTCGTCGGGAACCGGTCAACGCAGCATCTGCATCCACTCGAGTGGATGCAGATGCTGCGTTGATTTTTGAATTCTAGTGAGGTGCGGTGTTTAG
AACACGTCCGTCCTAGAACTGCCGGCTCGCAACTTTGTGGTAGATTCTCGAGAATCTACCACAAAGTTGCGAGTTTTTTGAATTCGATCTGAGTGTACCGCTTGC
AACACGTCCGTCCTAGAACTGCCGGCCAGAGAAGAAGTGGGTTCAACTCGAGTTGAACCCACTTCTTCTCTGGTTTTTGAATTCGATCTGAGTGTACCGCTTGC
TTGCGACATCACAATTCTCGCCCGGGCTGCTCATAGCCGCTGCTTTCTCGAGAAAGCAGCGGCTATGAGCAGCTTTTTGAATTCACGCATGAAGTCTCGAAGTA
AACACGTCCGTCCTAGAACTGCCGGCTTGACCAGAAGTCTCAAATTCTCGAGAATTTGAGACTTCTGGTCAAGTTTTTGAATTCGATCTGAGTGTACCGCTTGC
TTGCGACATCACAATTCTCGCCCGGGTCGCCATTTAAACGAGTATTCTCGAGAATACTCGTTTAAATGGCGACTTTTTTGAATTCACGCATGAAGTCTCGAAGTA
TTGCGACATCACAATTCTCGCCCGGGCTACTCAAAGTCCTGGCATTCTCGAGAATGCCAGGACTTTGAGTAGCTTTTTGAATTCACGCATGAAGTCTCGAAGTA
AACACGTCCGTCCTAGAACTGCCGGCCTGACTATCAAGAAGACATTCTCGAGAATGTCTTCTTGATAGTCAGGTTTTTGAATTCGATCTGAGTGTACCGCTTGC
TTGCGACATCACAATTCTCGCCCGGGCATGTTACTTCACTGTCAAACTCGAGTTTGACAGTGAAGTAACATGCTTTTTGAATTCACGCATGAAGTCTCGAAGTA
TTCTGTAAGTTTCGTCGGGAACCGGTCTAGCTACAGCCAATCTTAACTCGAGTTAAGATTGGCTGTAGCTAGATTTTTGAATTCTAGTGAGGTGCGGTGTTTAG
AACACGTCCGTCCTAGAACTGCCGGCCCGCAGTGTTCCTATTTCAACTCGAGTTGAAATAGGAACACTGCGGGTTTTTGAATTCGATCTGAGTGTACCGCTTGC
TCAGCCTTTCATTGATTGCGTCCGGACTGAAGTGGACTGCCTGCGACTCGAGTCGCAGGCAGTCCACTTCAGTTTTTTGAATTCCGAGCTACGGTATCAAGGAA
TTGCGACATCACAATTCTCGCCCGGGCGGATCAGTTCTGCGAAATTCTCGAGAATTTCGCAGAACTGATCCGCTTTTTGAATTCACGCATGAAGTCTCGAAGTA
AACACGTCCGTCCTAGAACTGCCGGCCGCAAGAAACCCAGATAATTCTCGAGAATTATCTGGGTTTCTTGCGGTTTTTGAATTCGATCTGAGTGTACCGCTTGC
AACACGTCCGTCCTAGAACTGCCGGCCTACCGTGGTTGACTATAAACTCGAGTTTATAGTCAACCACGGTAGGTTTTTGAATTCGATCTGAGTGTACCGCTTGC
TTGCGACATCACAATTCTCGCCCGGGCGACTGATTTGATCCGAATACTCGAGTATTCGGATCAAATCAGTCGCTTTTTGAATTCACGCATGAAGTCTCGAAGTA
AACACGTCCGTCCTAGAACTGCCGGCCTGTCACAGTTACTGGATATCTCGAGATATCCAGTAACTGTGACAGGTTTTTGAATTCGATCTGAGTGTACCGCTTGC
TTCTGTAAGTTTCGTCGGGAACCGGTACGATTGAACTGCTTCAGAACTCGAGTTCTGAAGCAGTTCAATCGTATTTTTGAATTCTAGTGAGGTGCGGTGTTTAG
TTCTGTAAGTTTCGTCGGGAACCGGTACCTGCATTGCGCCACAATTCTCGAGAATTGTGGCGCAATGCAGGTATTTTTGAATTCTAGTGAGGTGCGGTGTTTAG
TTGCGACATCACAATTCTCGCCCGGGCTCACGATAACGACGTGAAACTCGAGTTTCACGTCGTTATCGTGAGCTTTTTGAATTCACGCATGAAGTCTCGAAGTA
TTCTGTAAGTTTCGTCGGGAACCGGTTACCCTGCAAGATCATATATCTCGAGATATATGATCTTGCAGGGTAATTTTTGAATTCTAGTGAGGTGCGGTGTTTAG
AACACGTCCGTCCTAGAACTGCCGGCCCTGGCAAATGGAATCATTTCTCGAGAAATGATTCCATTTGCCAGGGTTTTTGAATTCGATCTGAGTGTACCGCTTGC
TTGCGACATCACAATTCTCGCCCGGGCGAAGTCGATCTGGAACATACTCGAGTATGTTCCAGATCGACTTCGCTTTTTGAATTCACGCATGAAGTCTCGAAGTA
AACACGTCCGTCCTAGAACTGCCGGCGTGAATACTCTGGACCGTTTCTCGAGAAACGGTCCAGAGTATTCACGTTTTTGAATTCGATCTGAGTGTACCGCTTGC
TCAGCCTTTCATTGATTGCGTCCGGAGCCGTGCATCTGATAATTTACTCGAGTAAATTATCAGATGCACGGCTTTTTTGAATTCCGAGCTACGGTATCAAGGAA
AACACGTCCGTCCTAGAACTGCCGGCCGAAGTGCCACCTGATTATGCTCGAGCATAATCAGGTGGCACTTCGGTTTTTTGAATTCGATCTGAGTGTACCGCTTGC
TCAGCCTTTCATTGATTGCGTCCGGATTGGTATTCAGCGCTCTAATCTCGAGATTAGAGCGCTGAATACCAATTTTTTGAATTCCGAGCTACGGTATCAAGGAA
TCAGCCTTTCATTGATTGCGTCCGGATCTGCTACACAGGGATTATACTCGAGTATAATCCCTGTGTAGCAGATTTTTTGAATTCCGAGCTACGGTATCAAGGAA
TCAGCCTTTCATTGATTGCGTCCGGATACAGGAGGCTCCGAATTATCTCGAGATAATTCGGAGCCTCCTGTATTTTTTGAATTCCGAGCTACGGTATCAAGGAA
TTGCGACATCACAATTCTCGCCCGGGCTGGTCGTGTTGACCTATATCTCGAGATATAGGTCAACACGACCAGCTTTTTGAATTCACGCATGAAGTCTCGAAGTA
TTGCGACATCACAATTCTCGCCCGGGTGCCGTTTCCACCAACATTGCTCGAGCAATGTTGGTGGAAACGGCACTTTTTGAATTCACGCATGAAGTCTCGAAGTA
AACACGTCCGTCCTAGAACTGCCGGCTGCTTGATTGAGGGAACCATCTCGAGATGGTTCCCTCAATCAAGCAGTTTTTGAATTCGATCTGAGTGTACCGCTTGC
TTGCGACATCACAATTCTCGCCCGGGCTCACAGTGAAGGCCATATACTCGAGTATATGGCCTTCACTGTGAGCTTTTTGAATTCACGCATGAAGTCTCGAAGTA
TTGCGACATCACAATTCTCGCCCGGGGACCTGCTTGGGACCTAAATCTCGAGATTTAGGTCCCAAGCAGGTCCTTTTTGAATTCACGCATGAAGTCTCGAAGTA
TTCTGTAAGTTTCGTCGGGAACCGGTGTCCATTTGAGCCACCTAAACTCGAGTTTAGGTGGCTCAAATGGACATTTTTGAATTCTAGTGAGGTGCGGTGTTTAG
TTCTGTAAGTTTCGTCGGGAACCGGTGAACTGGCCGACATACTAACCTCGAGGTTAGTATGTCGGCCAGTTCATTTTTTGAATTCTAGTGAGGTGCGGTGTTTAG
TTGCGACATCACAATTCTCGCCCGGGCCAAAGTCATCTTGTCTAAACTCGAGTTTAGACAAGATGACTTTGGCTTTTTGAATTCACGCATGAAGTCTCGAAGTA
TTGCGACATCACAATTCTCGCCCGGGTCAGCTAAACTCGCTCAATCCTCGAGGATTGAGCGAGTTTAGCTGACTTTTTGAATTCACGCATGAAGTCTCGAAGTA
TTGCGACATCACAATTCTCGCCCGGGACACCATGGTCAAGAGATACCTCGAGGTATCTCTTGACCATGGTGTCTTTTTTGAATTCACGCATGAAGTCTCGAAGTA
AACACGTCCGTCCTAGAACTGCCGGCCTGCTCAGATGGATCTAATTCTCGAGAATTAGATCCATCTGAGCAGGTTTTTGAATTCGATCTGAGTGTACCGCTTGC
TTGCGACATCACAATTCTCGCCCGGGCTTTAGGAGAGGCTTCCTTTCTCGAGAAAGGAAGCCTCTCCTAAAGCTTTTTGAATTCACGCATGAAGTCTCGAAGTA
AACACGTCCGTCCTAGAACTGCCGGCCTGTGTTAATGCCACCTTTACTCGAGTAAAGGTGGCATTAACACAGGTTTTTGAATTCGATCTGAGTGTACCGCTTGC
TCAGCCTTTCATTGATTGCGTCCGGAGGAGGGTTGCTCAATCTATACTCGAGTATAGATTGAGCAACCCTCCTTTTTTGAATTCCGAGCTACGGTATCAAGGAA
TCAGCCTTTCATTGATTGCGTCCGGAGGCGATTGGGACCTTGTATACTCGAGTATACAAGGTCCCAATCGCCTTTTTTTGAATTCCGAGCTACGGTATCAAGGAA
TTCTGTAAGTTTCGTCGGGAACCGGTGGTTCAGGAAACGCTGTTTCCTCGAGGAAACAGCGTTTCCTGAACCATTTTTTGAATTCTAGTGAGGTGCGGTGTTTAG
TTGCGACATCACAATTCTCGCCCGGGGGCTTTACCTCCCGGTTTAACTCGAGTTAAACCGGGAGGTAAAGCCCTTTTTTGAATTCACGCATGAAGTCTCGAAGTA
TTCTGTAAGTTTCGTCGGGAACCGGTACTGGAAACGTCACCGAAATCTCGAGATTTCGGTGACGTTTCCAGTATTTTTGAATTCTAGTGAGGTGCGGTGTTTAG
TTGCGACATCACAATTCTCGCCCGGGCAACAAGAGTCTGTCCGTAACTCGAGTTACGGACAGACTCTTGTTGCTTTTTTGAATTCACGCATGAAGTCTCGAAGTA
AACACGTCCGTCCTAGAACTGCCGGCCTACGTCCAAACAACTGAATCTCGAGATTCAGTTGTTTGGACGTAGGTTTTTGAATTCGATCTGAGTGTACCGCTTGC
AACACGTCCGTCCTAGAACTGCCGGCCTAAGACAAACAAGGAGCAACTCGAGTTGCTCCTTGTTTGTCTTAGGTTTTTGAATTCGATCTGAGTGTACCGCTTGC
AACACGTCCGTCCTAGAACTGCCGGCCCACGCAGATTTATTCCAGTCTCGAGACTGGAATAAATCTGCGTGGGTTTTTGAATTCGATCTGAGTGTACCGCTTGC
AACACGTCCGTCCTAGAACTGCCGGCCTCTTCATCTACGGAGTCATCTCGAGATGACTCCGTAGATGAAGAGGTTTTTGAATTCGATCTGAGTGTACCGCTTGC
TTGCGACATCACAATTCTCGCCCGGGCCCACAAGACCTCTGTTATTCTCGAGAATAACAGAGGTCTTGTGGGCTTTTTGAATTCACGCATGAAGTCTCGAAGTA
TTGCGACATCACAATTCTCGCCCGGGCGTTGAAGATACAAGCTCAACTCGAGTTGAGCTTGTATCTTCAACGCTTTTTGAATTCACGCATGAAGTCTCGAAGTA
TCAGCCTTTCATTGATTGCGTCCGGAGGGTCCAGCAAATATGATATCTCGAGATATCATATTTGCTGGACCCTTTTTTGAATTCCGAGCTACGGTATCAAGGAA
TTGCGACATCACAATTCTCGCCCGGGCCACCGTGAACATGACTATTCTCGAGAATAGTCATGTTCACGGTGGCTTTTTGAATTCACGCATGAAGTCTCGAAGTA
TTGCGACATCACAATTCTCGCCCGGGTGTCAATATAGTCCATCATACTCGAGTATGATGGACTATATTGACACTTTTTGAATTCACGCATGAAGTCTCGAAGTA
TTGCGACATCACAATTCTCGCCCGGGCAGTACAGACATGGTGTCTTCTCGAGAAGACACCATGTCTGTACTGCTTTTTGAATTCACGCATGAAGTCTCGAAGTA
TTGCGACATCACAATTCTCGCCCGGGACAGTGCAGTGCCGATATACCTCGAGGTATATCGGCACTGCACTGTCTTTTTTGAATTCACGCATGAAGTCTCGAAGTA
TTGCGACATCACAATTCTCGCCCGGGCGGTGACATTGTCTACGCAACTCGAGTTGCGTAGACAATGTCACCGCTTTTTGAATTCACGCATGAAGTCTCGAAGTA
AACACGTCCGTCCTAGAACTGCCGGCCTAGTTGATACCTGTGGTTTCTCGAGAAACCACAGGTATCAACTAGGTTTTTGAATTCGATCTGAGTGTACCGCTTGC
AACACGTCCGTCCTAGAACTGCCGGCCCTCCATTAAGCTCACTTTACTCGAGTAAAGTGAGCTTAATGGAGGGTTTTTGAATTCGATCTGAGTGTACCGCTTGC
AACACGTCCGTCCTAGAACTGCCGGCGCTCTCAATATTCCTGTGTACTCGAGTACACAGGAATATTGAGAGCGTTTTTGAATTCGATCTGAGTGTACCGCTTGC
AACACGTCCGTCCTAGAACTGCCGGCCATTACCGAATGTGCCAGAACTCGAGTTCTGGCACATTCGGTAATGGTTTTTGAATTCGATCTGAGTGTACCGCTTGC
AACACGTCCGTCCTAGAACTGCCGGCCAAAGGATAATGAGATGTTACTCGAGTAACATCTCATTATCCTTTGGTTTTTGAATTCGATCTGAGTGTACCGCTTGC
TTCTGTAAGTTTCGTCGGGAACCGGTATCAGGAGCTGGCGAAATATCTCGAGATATTTCGCCAGCTCCTGATATTTTTTGAATTCTAGTGAGGTGCGGTGTTTAG
TTGCGACATCACAATTCTCGCCCGGGCCGCTTCTGGTACTAACAAACTCGAGTTTGTTAGTACCAGAAGCGGCTTTTTGAATTCACGCATGAAGTCTCGAAGTA
AACACGTCCGTCCTAGAACTGCCGGCCTGGTTGGAAATGCTAGCATCTCGAGATGCTAGCATTTCCAACCAGGTTTTTGAATTCGATCTGAGTGTACCGCTTGC
TCAGCCTTTCATTGATTGCGTCCGGACGTAACTCAACCAGTATATACTCGAGTATATACTGGTTGAGTTACGTTTTTTGAATTCCGAGCTACGGTATCAAGGAA
TTGCGACATCACAATTCTCGCCCGGGCTGGAACTTACAGGTCTCAACTCGAGTTGAGACCTGTAAGTTCCAGCTTTTTGAATTCACGCATGAAGTCTCGAAGTA
TTGCGACATCACAATTCTCGCCCGGGCAGGGATCAATAACTACCATCTCGAGATGGTAGTTATTGATCCCTGCTTTTTGAATTCACGCATGAAGTCTCGAAGTA
AACACGTCCGTCCTAGAACTGCCGGCCATTGCTGGCTATGTGTTTACTCGAGTAAACACATAGCCAGCAATGGTTTTTTGAATTCGATCTGAGTGTACCGCTTGC
TTGCGACATCACAATTCTCGCCCGGGCCGATATTGTGACAAGATAACTCGAGTTATCTTGTCACAATATCGGCTTTTTGAATTCACGCATGAAGTCTCGAAGTA
AACACGTCCGTCCTAGAACTGCCGGCGTTACCAAGTACGGCAACATCTCGAGATGTTGCCGTACTTGGTAACGTTTTTGAATTCGATCTGAGTGTACCGCTTGC
TCAGCCTTTCATTGATTGCGTCCGGAGGATTCTGTGAGGCTGATAACTCGAGTTATCAGCCTCACAGAATCCTTTTTTTGAATTCCGAGCTACGGTATCAAGGAA
TTGCGACATCACAATTCTCGCCCGGGAGTAGGATCTCCACTGGTTTCTCGAGAAACCAGTGGAGATCCTACTCTTTTTTGAATTCACGCATGAAGTCTCGAAGTA
TTCTGTAAGTTTCGTCGGGAACCGGTCAGCTGAGTGTGGTTGATTTCTCGAGAAATCAACCACACTCAGCTGATTTTTGAATTCTAGTGAGGTGCGGTGTTTAG
TTGCGACATCACAATTCTCGCCCGGGGCATTGCAGTGCTTGCTATTCTCGAGAATAGCAAGCACTGCAATGCCTTTTTTGAATTCACGCATGAAGTCTCGAAGTA
TTCTGTAAGTTTCGTCGGGAACCGGTCACGTTCAAGTTCGACTTTACTCGAGTAAAGTCGAACTTGAACGTGATTTTTGAATTCTAGTGAGGTGCGGTGTTTAG
TTGCGACATCACAATTCTCGCCCGGGCCTTGGATGATCGAAATGATCTCGAGATCATTTCGATCATCCAAGGCTTTTTGAATTCACGCATGAAGTCTCGAAGTA
AACACGTCCGTCCTAGAACTGCCGGCCGAAGGGTACAAGGATTTCACTCGAGTGAAATCCTTGTACCCTTCGGTTTTTGAATTCGATCTGAGTGTACCGCTTGC
TCAGCCTTTCATTGATTGCGTCCGGATATCGAACTGAGGATCATAACTCGAGTTATGATCCTCAGTTCGATATTTTTTGAATTCCGAGCTACGGTATCAAGGAA
AACACGTCCGTCCTAGAACTGCCGGCTGCGCTTACATCGGAGTTTGCTCGAGCAAACTCCGATGTAAGCGCAGTTTTTGAATTCGATCTGAGTGTACCGCTTGC
AACACGTCCGTCCTAGAACTGCCGGCGGGACATTGATAGCCTGTTACTCGAGTAACAGGCTATCAATGTCCCGTTTTTGAATTCGATCTGAGTGTACCGCTTGC
TTGCGACATCACAATTCTCGCCCGGGTGATAGACTTCGGGCCTTGACTCGAGTCAAGGCCCGAAGTCTATCACTTTTTTGAATTCACGCATGAAGTCTCGAAGTA
TTGCGACATCACAATTCTCGCCCGGGATACCTGGCCCAGTACTATTCTCGAGAATAGTACTGGGCCAGGTATCTTTTTGAATTCACGCATGAAGTCTCGAAGTA
TTGCGACATCACAATTCTCGCCCGGGTGACCCAAGAGACCTTATAGCTCGAGCTATAAGGTCTCTTGGGTCACTTTTTGAATTCACGCATGAAGTCTCGAAGTA
TTGCGACATCACAATTCTCGCCCGGGCTGAGGAACTTTCGCCTTAACTCGAGTTAAGGCGAAAGTTCCTCAGCTTTTTGAATTCACGCATGAAGTCTCGAAGTA
TTGCGACATCACAATTCTCGCCCGGGAACCAGTATCCGGCATTATACTCGAGTATAATGCCGGATACTGGTTCTTTTTGAATTCACGCATGAAGTCTCGAAGTA
TTGCGACATCACAATTCTCGCCCGGGATCCCACTGATGCCAAGTATCTCGAGATACTTGGCATCAGTGGGATCTTTTTGAATTCACGCATGAAGTCTCGAAGTA
TCAGCCTTTCATTGATTGCGTCCGGACTGGACCCTTCGTTAGATAACTCGAGTTATCTAACGAAGGGTCCAGTTTTTTGAATTCCGAGCTACGGTATCAAGGAA
TTCTGTAAGTTTCGTCGGGAACCGGTCTTGCTTGTTGGGACCCAAACTCGAGTTTGGGTCCCAACAAGCAAGATTTTTGAATTCTAGTGAGGTGCGGTGTTTAG
AACACGTCCGTCCTAGAACTGCCGGCCGAGAGCAGAGCGAACATTACTCGAGTAATGTTCGCTCTGCTCTCGGTTTTTGAATTCGATCTGAGTGTACCGCTTGC
TCAGCCTTTCATTGATTGCGTCCGGACCTGGTGATGGACTACTATGCTCGAGCATAGTAGTCCATCACCAGGTTTTTTGAATTCCGAGCTACGGTATCAAGGAA
TCAGCCTTTCATTGATTGCGTCCGGATGACGAGGTCAAGGTGTAAGCTCGAGCTTACACCTTGACCTCGTCATTTTTTGAATTCCGAGCTACGGTATCAAGGAA
AACACGTCCGTCCTAGAACTGCCGGCGCGTGCAGATTCCTACATAACTCGAGTTATGTAGGAATCTGCACGCGTTTTTTGAATTCGATCTGAGTGTACCGCTTGC
TTGCGACATCACAATTCTCGCCCGGGGAAGATGAGATCCGAGTTTGCTCGAGCAAACTCGGATCTCATCTTCCTTTTTGAATTCACGCATGAAGTCTCGAAGTA
TTCTGTAAGTTTCGTCGGGAACCGGTCGGAGACTTCAGGCACACATCTCGAGATGTGTGCCTGAAGTCTCCGATTTTTGAATTCTAGTGAGGTGCGGTGTTTAG
TTCTGTAAGTTTCGTCGGGAACCGGTAGGATCCGGAGACCTATTTACTCGAGTAAATAGGTCTCCGGATCCTATTTTTGAATTCTAGTGAGGTGCGGTGTTTAG
TTGCGACATCACAATTCTCGCCCGGGCGTCATGTGTCCCGTCATAACTCGAGTTATGACGGGACACATGACGCTTTTTGAATTCACGCATGAAGTCTCGAAGTA
TTCTGTAAGTTTCGTCGGGAACCGGTCTCGTGAACATCTCCGTTTACTCGAGTAAACGGAGATGTTCACGAGATTTTTGAATTCTAGTGAGGTGCGGTGTTTAG
AACACGTCCGTCCTAGAACTGCCGGCCTTATTACATGCGTTCTTTACTCGAGTAAAGAACGCATGTAATAAGGTTTTTGAATTCGATCTGAGTGTACCGCTTGC
TTGCGACATCACAATTCTCGCCCGGGGATCACCAGTTGACATATTTCTCGAGAAATATGTCAACTGGTGATCCTTTTTGAATTCACGCATGAAGTCTCGAAGTA
AACACGTCCGTCCTAGAACTGCCGGCTTCGTTCTGTGTTGAAGAAACTCGAGTTTCTTCAACACAGAACGAAGTTTTTTGAATTCGATCTGAGTGTACCGCTTGC
TTGCGACATCACAATTCTCGCCCGGGAAAGAGCTGAGCGAAGTATTCTCGAGAATACTTCGCTCAGCTCTTTCTTTTTGAATTCACGCATGAAGTCTCGAAGTA
TTGCGACATCACAATTCTCGCCCGGGAGATCCTGTGTCGTACAGTGCTCGAGCACTGTACGACACAGGATCTCTTTTTGAATTCACGCATGAAGTCTCGAAGTA
AACACGTCCGTCCTAGAACTGCCGGCGAAGTCGTCCAAGCGGAAATCTCGAGATTTCCGCTTGGACGACTTCGTTTTTGAATTCGATCTGAGTGTACCGCTTGC
AACACGTCCGTCCTAGAACTGCCGGCATGACCCTTCCGCATATAATCTCGAGATTATATGCGGAAGGGTCATGTTTTTGAATTCGATCTGAGTGTACCGCTTGC
TTGCGACATCACAATTCTCGCCCGGGCCATAACTGTGCGTGATAAACTCGAGTTTATCACGCACAGTTATGGCTTTTTGAATTCACGCATGAAGTCTCGAAGTA
TTGCGACATCACAATTCTCGCCCGGGCTGAAGCTATTCAGACACCTCTCGAGAGGTGTCTGAATAGCTTCAGCTTTTTTGAATTCACGCATGAAGTCTCGAAGTA
AACACGTCCGTCCTAGAACTGCCGGCCTCAACTTCAATGTCTCCAACTCGAGTTGGAGACATTGAAGTTGAGGTTTTTGAATTCGATCTGAGTGTACCGCTTGC
AACACGTCCGTCCTAGAACTGCCGGCCAGTACGGCCCTCATTTATTCTCGAGAATAAATGAGGGCCGTACTGGTTTTTGAATTCGATCTGAGTGTACCGCTTGC
AACACGTCCGTCCTAGAACTGCCGGCGGGACAATGTGTATTACTATCTCGAGATAGTAATACACATTGTCCCGTTTTTGAATTCGATCTGAGTGTACCGCTTGC
TTGCGACATCACAATTCTCGCCCGGGAGATCGTTGTGGTGGATCAACTCGAGTTGATCCACCACAACGATCTCTTTTTGAATTCACGCATGAAGTCTCGAAGTA
AACACGTCCGTCCTAGAACTGCCGGCGGGAGAGACAGATGGTATATCTCGAGATATACCATCTGTCTCTCCCGTTTTTGAATTCGATCTGAGTGTACCGCTTGC
TCAGCCTTTCATTGATTGCGTCCGGACGCTTCCACAACCTACATTACTCGAGTAATGTAGGTTGTGGAAGCGTTTTTTGAATTCCGAGCTACGGTATCAAGGAA
TTGCGACATCACAATTCTCGCCCGGGCAGGCAAAGTTCCTGATATACTCGAGTATATCAGGAACTTTGCCTGCTTTTTGAATTCACGCATGAAGTCTCGAAGTA
AACACGTCCGTCCTAGAACTGCCGGCGAGTCGGAGTTCATCATCAACTCGAGTTGATGATGAACTCCGACTCGTTTTTGAATTCGATCTGAGTGTACCGCTTGC
TTGCGACATCACAATTCTCGCCCGGGGAACTGGTCTGCATCTATACCTCGAGGTATAGATGCAGACCAGTTCCTTTTTTGAATTCACGCATGAAGTCTCGAAGTA
AACACGTCCGTCCTAGAACTGCCGGCCAGTCAACGTGTTTGACATTCTCGAGAATGTCAAACACGTTGACTGGTTTTTGAATTCGATCTGAGTGTACCGCTTGC
TCAGCCTTTCATTGATTGCGTCCGGAGACCTGGACCCTCGGTTTATCTCGAGATAAACCGAGGGTCCAGGTCTTTTTTGAATTCCGAGCTACGGTATCAAGGAA
TTGCGACATCACAATTCTCGCCCGGGAAGTTCACATGTGGCAACCACTCGAGTGGTTGCCACATGTGAACTTCTTTTTTGAATTCACGCATGAAGTCTCGAAGTA
TTCTGTAAGTTTCGTCGGGAACCGGTAGAGGTAGAAGCTAGCAATACTCGAGTATTGCTAGCTTCTACCTCTATTTTTTGAATTCTAGTGAGGTGCGGTGTTTAG
TCAGCCTTTCATTGATTGCGTCCGGATGGCCTCAAGCACGAATATTCTCGAGAATATTCGTGCTTGAGGCCATTTTTTGAATTCCGAGCTACGGTATCAAGGAA
AACACGTCCGTCCTAGAACTGCCGGCCGAAGCAGAAGCCCATATTCCTCGAGGAATATGGGCTTCTGCTTCGGTTTTTGAATTCGATCTGAGTGTACCGCTTGC
TTGCGACATCACAATTCTCGCCCGGGATCAACTTGAACGGATATTTCTCGAGAAATATCCGTTCAAGTTGATCTTTTTGAATTCACGCATGAAGTCTCGAAGTA
TTGCGACATCACAATTCTCGCCCGGGAGACTCTGACATTCGTATTTCTCGAGAAATACGAATGTCAGAGTCTCTTTTTGAATTCACGCATGAAGTCTCGAAGTA
TTGCGACATCACAATTCTCGCCCGGGCCAAGTCAATTCCTACTAAACTCGAGTTTAGTAGGAATTGACTTGGCTTTTTGAATTCACGCATGAAGTCTCGAAGTA
TCAGCCTTTCATTGATTGCGTCCGGAGGACCTGAAACACGCCAATACTCGAGTATTGGCGTGTTTCAGGTCCTTTTTTGAATTCCGAGCTACGGTATCAAGGAA
TTGCGACATCACAATTCTCGCCCGGGGAACTTAATCACCCTAATATCTCGAGATATTAGGGTGATTAAGTTCCTTTTTGAATTCACGCATGAAGTCTCGAAGTA
TTCTGTAAGTTTCGTCGGGAACCGGTTGTGCTGGCTTTCGAATTTACTCGAGTAAATTCGAAAGCCAGCACAATTTTTGAATTCTAGTGAGGTGCGGTGTTTAG
TTGCGACATCACAATTCTCGCCCGGGAGCGCCATGGAGAGGCTAAACTCGAGTTTAGCCTCTCCATGGCGCTCTTTTTTGAATTCACGCATGAAGTCTCGAAGTA
TTGCGACATCACAATTCTCGCCCGGGACCGCTGTTTAACGACTTTGCTCGAGCAAAGTCGTTAAACAGCGGTCTTTTTGAATTCACGCATGAAGTCTCGAAGTA
TTCTGTAAGTTTCGTCGGGAACCGGTCATGCAACTCCTGCAGTATGCTCGAGCATACTGCAGGAGTTGCATGATTTTTGAATTCTAGTGAGGTGCGGTGTTTAG
AACACGTCCGTCCTAGAACTGCCGGCCCTAGTGTTTGAGCATATAGCTCGAGCTATATGCTCAAACACTAGGGTTTTTGAATTCGATCTGAGTGTACCGCTTGC
TTGCGACATCACAATTCTCGCCCGGGTACCCAGCTACAACATCCTTCTCGAGAAGGATGTTGTAGCTGGGTACTTTTTGAATTCACGCATGAAGTCTCGAAGTA
TTGCGACATCACAATTCTCGCCCGGGTTTCATCACACCGGCCAATGCTCGAGCATTGGCCGGTGTGATGAAACTTTTTTGAATTCACGCATGAAGTCTCGAAGTA
TTGCGACATCACAATTCTCGCCCGGGGCAAGACCAGGCCTTCATTACTCGAGTAATGAAGGCCTGGTCTTGCCTTTTTGAATTCACGCATGAAGTCTCGAAGTA
TTGCGACATCACAATTCTCGCCCGGGGCTTTACCACCAACTATAAACTCGAGTTTATAGTTGGTGGTAAAGCCTTTTTGAATTCACGCATGAAGTCTCGAAGTA
TTGCGACATCACAATTCTCGCCCGGGAGAAGGACAACACCTATTTACTCGAGTAAATAGGTGTTGTCCTTCTCTTTTTGAATTCACGCATGAAGTCTCGAAGTA
TTCTGTAAGTTTCGTCGGGAACCGGTAACGATTGCTACGGATATTACTCGAGTAATATCCGTAGCAATCGTTATTTTTGAATTCTAGTGAGGTGCGGTGTTTAG
TTGCGACATCACAATTCTCGCCCGGGCTGTTGCAGCATCCATATTTCTCGAGAAATATGGATGCTGCAACAGCTTTTTGAATTCACGCATGAAGTCTCGAAGTA
AACACGTCCGTCCTAGAACTGCCGGCCTTCCTAGCAGTTCCGATTTCTCGAGAAATCGGAACTGCTAGGAAGGTTTTTGAATTCGATCTGAGTGTACCGCTTGC
TTCTGTAAGTTTCGTCGGGAACCGGTCGATCATCTTCCAAACATTTCTCGAGAAATGTTTGGAAGATGATCGATTTTTGAATTCTAGTGAGGTGCGGTGTTTAG
TCAGCCTTTCATTGATTGCGTCCGGAGTGAGCAGTTGCGCCGTGATCTCGAGATCACGGCGCAACTGCTCACTTTTTTGAATTCCGAGCTACGGTATCAAGGAA
AACACGTCCGTCCTAGAACTGCCGGCGCAGCCTCTTCGGGCCTGTACTCGAGTACAGGCCCGAAGAGGCTGCGTTTTTGAATTCGATCTGAGTGTACCGCTTGC
TTGCGACATCACAATTCTCGCCCGGGTGATGATGATGGGCAACGTTCTCGAGAACGTTGCCCATCATCATCACTTTTTGAATTCACGCATGAAGTCTCGAAGTA
TTCTGTAAGTTTCGTCGGGAACCGGTACAACCAGAAGCGAACTAATCTCGAGATTAGTTCGCTTCTGGTTGTATTTTTGAATTCTAGTGAGGTGCGGTGTTTAG
TCAGCCTTTCATTGATTGCGTCCGGAGCATGGTGCTGATGTCAATGCTCGAGCATTGACATCAGCACCATGCTTTTTTTGAATTCCGAGCTACGGTATCAAGGAA
TTGCGACATCACAATTCTCGCCCGGGATAATGAAGATCCCAAATAACTCGAGTTATTTGGGATCTTCATTATCTTTTTTGAATTCACGCATGAAGTCTCGAAGTA
TTGCGACATCACAATTCTCGCCCGGGTACTGGAGCATGCGTCAATTCTCGAGAATTGACGCATGCTCCAGTACTTTTTTGAATTCACGCATGAAGTCTCGAAGTA
TCAGCCTTTCATTGATTGCGTCCGGAGCGTGGAGGCAGAGTATAAACTCGAGTTTATACTCTGCCTCCACGCTTTTTTGAATTCCGAGCTACGGTATCAAGGAA
AACACGTCCGTCCTAGAACTGCCGGCCAGGATCAATGATACCTACACTCGAGTGTAGGTATCATTGATCCTGGTTTTTTGAATTCGATCTGAGTGTACCGCTTGC
TTGCGACATCACAATTCTCGCCCGGGCCTGTCGCCCGTTGTAATAACTCGAGTTATTACAACGGGCGACAGGCTTTTTGAATTCACGCATGAAGTCTCGAAGTA
TTGCGACATCACAATTCTCGCCCGGGCAGATTACTTCGCCACGTTTCTCGAGAAACGTGGCGAAGTAATCTGCTTTTTGAATTCACGCATGAAGTCTCGAAGTA
TCAGCCTTTCATTGATTGCGTCCGGAGCACTGCTAGAGCGGATAAGCTCGAGCTTATCCGCTCTAGCAGTGCTTTTTTGAATTCCGAGCTACGGTATCAAGGAA
TTGCGACATCACAATTCTCGCCCGGGAGGTTGATTACAGCGGATTACTCGAGTAATCCGCTGTAATCAACCTCTTTTTGAATTCACGCATGAAGTCTCGAAGTA
AACACGTCCGTCCTAGAACTGCCGGCATCTGCTGTCCGTGGATTTCCTCGAGGAAATCCACGGACAGCAGATGTTTTTTGAATTCGATCTGAGTGTACCGCTTGC
TTGCGACATCACAATTCTCGCCCGGGTGATCTCGTGTGGGCTAATGCTCGAGCATTAGCCCACACGAGATCACTTTTTTGAATTCACGCATGAAGTCTCGAAGTA
TTGCGACATCACAATTCTCGCCCGGGCAAGTTATTTGCTGCCAGCACTCGAGTGCTGGCAGCAAATAACTTGCTTTTTTGAATTCACGCATGAAGTCTCGAAGTA
AACACGTCCGTCCTAGAACTGCCGGCAAGAGTGAAAGGTGGGCAAACTCGAGTTTGCCCACCTTTCACTCTTGTTTTTTGAATTCGATCTGAGTGTACCGCTTGC
TTGCGACATCACAATTCTCGCCCGGGAAGAATGTAAGGCCCTCGTTCTCGAGAACGAGGGCCTTACATTCTTCTTTTTTGAATTCACGCATGAAGTCTCGAAGTA
AACACGTCCGTCCTAGAACTGCCGGCCCATCGTGGTAGCCATTAATCTCGAGATTAATGGCTACCACGATGGGTTTTTGAATTCGATCTGAGTGTACCGCTTGC
TCAGCCTTTCATTGATTGCGTCCGGATCGTTCCTGTACCGACTAAGCTCGAGCTTAGTCGGTACAGGAACGATTTTTTGAATTCCGAGCTACGGTATCAAGGAA
AACACGTCCGTCCTAGAACTGCCGGCCAGGACCCTTGGTGATATTTCTCGAGAAATATCACCAAGGGTCCTGGTTTTTGAATTCGATCTGAGTGTACCGCTTGC
TTGCGACATCACAATTCTCGCCCGGGCCAAGATTAACGTCCATGTACTCGAGTACATGGACGTTAATCTTGGCTTTTTTGAATTCACGCATGAAGTCTCGAAGTA
AACACGTCCGTCCTAGAACTGCCGGCAGATCGACCACAAAGCAGATCTCGAGATCTGCTTTGTGGTCGATCTGTTTTTTGAATTCGATCTGAGTGTACCGCTTGC
TTGCGACATCACAATTCTCGCCCGGGTACCAGTGCCTCGGAATATTCTCGAGAATATTCCGAGGCACTGGTACTTTTTGAATTCACGCATGAAGTCTCGAAGTA
TTGCGACATCACAATTCTCGCCCGGGAACGATGCAGGATCCTATGACTCGAGTCATAGGATCCTGCATCGTTCTTTTTTGAATTCACGCATGAAGTCTCGAAGTA
TTGCGACATCACAATTCTCGCCCGGGATGCCAACCGTCGAATTATACTCGAGTATAATTCGACGGTTGGCATCTTTTTTGAATTCACGCATGAAGTCTCGAAGTA
TTCTGTAAGTTTCGTCGGGAACCGGTGCGAGCACGAGACGTCTATACTCGAGTATAGACGTCTCGTGCTCGCATTTTTGAATTCTAGTGAGGTGCGGTGTTTAG
AACACGTCCGTCCTAGAACTGCCGGCGAACTCTTCGCCGACCTCTTCTCGAGAAGAGGTCGGCGAAGAGTTCGTTTTTGAATTCGATCTGAGTGTACCGCTTGC
AACACGTCCGTCCTAGAACTGCCGGCCCGTCTCCAAAGCAAAGAAACTCGAGTTTCTTTGCTTTGGAGACGGGTTTTTGAATTCGATCTGAGTGTACCGCTTGC
TCAGCCTTTCATTGATTGCGTCCGGATGTTGTCTGGTCGAAATTTGCTCGAGCAAATTTCGACCAGACAACATTTTTTGAATTCCGAGCTACGGTATCAAGGAA
TCAGCCTTTCATTGATTGCGTCCGGACAAACCTGCAGCTGATTATGCTCGAGCATAATCAGCTGCAGGTTTGTTTTTTGAATTCCGAGCTACGGTATCAAGGAA
TTGCGACATCACAATTCTCGCCCGGGCTGTCCATCTTTATGCTCAACTCGAGTTGAGCATAAAGATGGACAGCTTTTTGAATTCACGCATGAAGTCTCGAAGTA
AACACGTCCGTCCTAGAACTGCCGGCCCATACAACAAGGGTCTCATCTCGAGATGAGACCCTTGTTGTATGGGTTTTTGAATTCGATCTGAGTGTACCGCTTGC
TTGCGACATCACAATTCTCGCCCGGGCATGGTGAACGGTCAGTATGCTCGAGCATACTGACCGTTCACCATGCTTTTTGAATTCACGCATGAAGTCTCGAAGTA
AACACGTCCGTCCTAGAACTGCCGGCGCACCTACCAGGTTGTACTTCTCGAGAAGTACAACCTGGTAGGTGCGTTTTTGAATTCGATCTGAGTGTACCGCTTGC
AACACGTCCGTCCTAGAACTGCCGGCCAGAGTAAAGGTTGTTGTTTCTCGAGAAACAACAACCTTTACTCTGGTTTTTGAATTCGATCTGAGTGTACCGCTTGC
TTGCGACATCACAATTCTCGCCCGGGCTTTGTGAGTTTCGACAATCCTCGAGGATTGTCGAAACTCACAAAGCTTTTTTGAATTCACGCATGAAGTCTCGAAGTA
TTGCGACATCACAATTCTCGCCCGGGCCGCCATCAACGCTCTACATCTCGAGATGTAGAGCGTTGATGGCGGCTTTTTGAATTCACGCATGAAGTCTCGAAGTA
TTGCGACATCACAATTCTCGCCCGGGCCTTTGTGAAATTCGGAAGTCTCGAGACTTCCGAATTTCACAAAGGCTTTTTGAATTCACGCATGAAGTCTCGAAGTA
TCAGCCTTTCATTGATTGCGTCCGGACTACAACAAGCCCAATATTGCTCGAGCAATATTGGGCTTGTTGTAGTTTTTTGAATTCCGAGCTACGGTATCAAGGAA
TCAGCCTTTCATTGATTGCGTCCGGAGATGGCAGGATGACACTAATCTCGAGATTAGTGTCATCCTGCCATCTTTTTTGAATTCCGAGCTACGGTATCAAGGAA
AACACGTCCGTCCTAGAACTGCCGGCGTGGCCACCATAGCTCTAATCTCGAGATTAGAGCTATGGTGGCCACGTTTTTGAATTCGATCTGAGTGTACCGCTTGC
AACACGTCCGTCCTAGAACTGCCGGCTAAGCTGCCAGTGGAATGTACTCGAGTACATTCCACTGGCAGCTTAGTTTTTTGAATTCGATCTGAGTGTACCGCTTGC
TTCTGTAAGTTTCGTCGGGAACCGGTGGACACTCTTAACGTATTAACTCGAGTTAATACGTTAAGAGTGTCCATTTTTGAATTCTAGTGAGGTGCGGTGTTTAG
TCAGCCTTTCATTGATTGCGTCCGGACTGCGGCAACAACGAGATAACTCGAGTTATCTCGTTGTTGCCGCAGTTTTTTGAATTCCGAGCTACGGTATCAAGGAA
AACACGTCCGTCCTAGAACTGCCGGCTAGACAGCCTGATAAGATTGCTCGAGCAATCTTATCAGGCTGTCTAGTTTTTTGAATTCGATCTGAGTGTACCGCTTGC
AACACGTCCGTCCTAGAACTGCCGGCCCGGACTCTGCTAAGGAATACTCGAGTATTCCTTAGCAGAGTCCGGGTTTTTGAATTCGATCTGAGTGTACCGCTTGC
TTCTGTAAGTTTCGTCGGGAACCGGTGCGACCTCCTGATCCATTTGCTCGAGCAAATGGATCAGGAGGTCGCATTTTTGAATTCTAGTGAGGTGCGGTGTTTAG
AACACGTCCGTCCTAGAACTGCCGGCATCGATTCCCAGTCTTTAATCTCGAGATTAAAGACTGGGAATCGATGTTTTTTGAATTCGATCTGAGTGTACCGCTTGC
TTGCGACATCACAATTCTCGCCCGGGCGGAGATCTTGTGCGATTAACTCGAGTTAATCGCACAAGATCTCCGCTTTTTGAATTCACGCATGAAGTCTCGAAGTA
AACACGTCCGTCCTAGAACTGCCGGCAACAACCACATCGAACTTATCTCGAGATAAGTTCGATGTGGTTGTTGTTTTTGAATTCGATCTGAGTGTACCGCTTGC
TTGCGACATCACAATTCTCGCCCGGGTGTAGGTACTGTCGATAATACTCGAGTATTATCGACAGTACCTACACTTTTTGAATTCACGCATGAAGTCTCGAAGTA
AACACGTCCGTCCTAGAACTGCCGGCAACTGGAGAGCAATCTATTTCTCGAGAAATAGATTGCTCTCCAGTTGTTTTTGAATTCGATCTGAGTGTACCGCTTGC
TTCTGTAAGTTTCGTCGGGAACCGGTAGTCGGGAAGACCGGAATATCTCGAGATATTCCGGTCTTCCCGACTATTTTTGAATTCTAGTGAGGTGCGGTGTTTAG
AACACGTCCGTCCTAGAACTGCCGGCCAGTAGCAGATAGGTCTAAGCTCGAGCTTAGACCTATCTGCTACTGGTTTTTGAATTCGATCTGAGTGTACCGCTTGC
TTGCGACATCACAATTCTCGCCCGGGGTGCCTTGGCATAGCTTAAACTCGAGTTTAAGCTATGCCAAGGCACCTTTTTGAATTCACGCATGAAGTCTCGAAGTA
AACACGTCCGTCCTAGAACTGCCGGCTGGCTGAACTTCGATCTTTACTCGAGTAAAGATCGAAGTTCAGCCAGTTTTTGAATTCGATCTGAGTGTACCGCTTGC
AACACGTCCGTCCTAGAACTGCCGGCAAATTCACCACCGTGCACTTCTCGAGAAGTGCACGGTGGTGAATTTGTTTTTTGAATTCGATCTGAGTGTACCGCTTGC
TTGCGACATCACAATTCTCGCCCGGGACGAACTTTATCCACCTCATCTCGAGATGAGGTGGATAAAGTTCGTCTTTTTGAATTCACGCATGAAGTCTCGAAGTA
AACACGTCCGTCCTAGAACTGCCGGCATCGGCTTTGCACATCATTACTCGAGTAATGATGTGCAAAGCCGATGTTTTTGAATTCGATCTGAGTGTACCGCTTGC
TTGCGACATCACAATTCTCGCCCGGGGAGTCTGTCCACGTCTATTACTCGAGTAATAGACGTGGACAGACTCCTTTTTGAATTCACGCATGAAGTCTCGAAGTA
AACACGTCCGTCCTAGAACTGCCGGCGGAATTAACAAGCAGGAGTTCTCGAGAACTCCTGCTTGTTAATTCCGTTTTTGAATTCGATCTGAGTGTACCGCTTGC
TTCTGTAAGTTTCGTCGGGAACCGGTGGGCCAACTTTGCGAGAAATCTCGAGATTTCTCGCAAAGTTGGCCCATTTTTGAATTCTAGTGAGGTGCGGTGTTTAG
AACACGTCCGTCCTAGAACTGCCGGCCTGAACTCACCGAAGATCAACTCGAGTTGATCTTCGGTGAGTTCAGGTTTTTGAATTCGATCTGAGTGTACCGCTTGC
AACACGTCCGTCCTAGAACTGCCGGCAAGAGTTCCTGCGCATCATGCTCGAGCATGATGCGCAGGAACTCTTGTTTTTGAATTCGATCTGAGTGTACCGCTTGC
TTGCGACATCACAATTCTCGCCCGGGCTGTTTGATACCGACAAAGACTCGAGTCTTTGTCGGTATCAAACAGCTTTTTGAATTCACGCATGAAGTCTCGAAGTA
AACACGTCCGTCCTAGAACTGCCGGCAAGCAGCTGTTCACAAATTTCTCGAGAAATTTGTGAACAGCTGCTTGTTTTTGAATTCGATCTGAGTGTACCGCTTGC
TTGCGACATCACAATTCTCGCCCGGGCTCAAGAACAAGCTCAAGTACTCGAGTACTTGAGCTTGTTCTTGAGCTTTTTGAATTCACGCATGAAGTCTCGAAGTA
TTGCGACATCACAATTCTCGCCCGGGGCATTACAGATCATCAATTTCTCGAGAAATTGATGATCTGTAATGCCTTTTTGAATTCACGCATGAAGTCTCGAAGTA
AACACGTCCGTCCTAGAACTGCCGGCCCTTGCAATACGAGGACAAACTCGAGTTTGTCCTCGTATTGCAAGGGTTTTTGAATTCGATCTGAGTGTACCGCTTGC
TTCTGTAAGTTTCGTCGGGAACCGGTTCAGTCAGGAGAGGATATTGCTCGAGCAATATCCTCTCCTGACTGAATTTTTTGAATTCTAGTGAGGTGCGGTGTTTAG
AACACGTCCGTCCTAGAACTGCCGGCAATGCCAGTCCTACTATGAACTCGAGTTCATAGTAGGACTGGCATTGTTTTTTGAATTCGATCTGAGTGTACCGCTTGC
TTCTGTAAGTTTCGTCGGGAACCGGTGTTGCAACACACCAACTTAACTCGAGTTAAGTTGGTGTGTTGCAACATTTTTGAATTCTAGTGAGGTGCGGTGTTTAG
TTGCGACATCACAATTCTCGCCCGGGTAAATGGCTTGGACGATATTCTCGAGAATATCGTCCAAGCCATTTACTTTTTGAATTCACGCATGAAGTCTCGAAGTA
AACACGTCCGTCCTAGAACTGCCGGCCAAGGAGCAAGATCAAATATCTCGAGATATTTGATCTTGCTCCTTGGTTTTTGAATTCGATCTGAGTGTACCGCTTGC
AACACGTCCGTCCTAGAACTGCCGGCCCATAACATACCAAGTCATTCTCGAGAATGACTTGGTATGTTATGGGTTTTTGAATTCGATCTGAGTGTACCGCTTGC
TTGCGACATCACAATTCTCGCCCGGGCTGTCCATGTTCCTGCATATCTCGAGATATGCAGGAACATGGACAGCTTTTTGAATTCACGCATGAAGTCTCGAAGTA
AACACGTCCGTCCTAGAACTGCCGGCGAGGTGCGCTTCGAGTCCATCTCGAGATGGACTCGAAGCGCACCTCGTTTTTGAATTCGATCTGAGTGTACCGCTTGC
TTGCGACATCACAATTCTCGCCCGGGGCATCCAAGGAGCCGCTTCGCTCGAGCGAAGCGGCTCCTTGGATGCCTTTTTGAATTCACGCATGAAGTCTCGAAGTA
TCAGCCTTTCATTGATTGCGTCCGGATCAATGCCACCCTGGCTGTGCTCGAGCACAGCCAGGGTGGCATTGATTTTTTGAATTCCGAGCTACGGTATCAAGGAA
TCAGCCTTTCATTGATTGCGTCCGGACCGTCAACACCACCATCTGTCTCGAGACAGATGGTGGTGTTGACGGTTTTTTGAATTCCGAGCTACGGTATCAAGGAA
TTCTGTAAGTTTCGTCGGGAACCGGTGGCTCTCAGCTGTCAATGTGCTCGAGCACATTGACAGCTGAGAGCCATTTTTGAATTCTAGTGAGGTGCGGTGTTTAG
TTCTGTAAGTTTCGTCGGGAACCGGTGTTGCTGCTGCTGAGCATGGCTCGAGCCATGCTCAGCAGCAGCAACATTTTTGAATTCTAGTGAGGTGCGGTGTTTAG
TCAGCCTTTCATTGATTGCGTCCGGATTGATGGCCACCCTTATATACTCGAGTATATAAGGGTGGCCATCAATTTTTTGAATTCCGAGCTACGGTATCAAGGAA
TTCTGTAAGTTTCGTCGGGAACCGGTCCGACATCTGCAGAATTATCCTCGAGGATAATTCTGCAGATGTCGGATTTTTGAATTCTAGTGAGGTGCGGTGTTTAG
AACACGTCCGTCCTAGAACTGCCGGCCACTCACCATCTTTACCTTTCTCGAGAAAGGTAAAGATGGTGAGTGGTTTTTGAATTCGATCTGAGTGTACCGCTTGC
AACACGTCCGTCCTAGAACTGCCGGCCTTGAGTACTTATTGCGTTTCTCGAGAAACGCAATAAGTACTCAAGGTTTTTGAATTCGATCTGAGTGTACCGCTTGC
AACACGTCCGTCCTAGAACTGCCGGCGACCTGACTGAACTCACTTACTCGAGTAAGTGAGTTCAGTCAGGTCGTTTTTGAATTCGATCTGAGTGTACCGCTTGC
AACACGTCCGTCCTAGAACTGCCGGCTGGACCTCCAGGGCAATATACTCGAGTATATTGCCCTGGAGGTCCAGTTTTTGAATTCGATCTGAGTGTACCGCTTGC
AACACGTCCGTCCTAGAACTGCCGGCTCAAACAGTGCAAATACAATCTCGAGATTGTATTTGCACTGTTTGAGTTTTTTGAATTCGATCTGAGTGTACCGCTTGC
AACACGTCCGTCCTAGAACTGCCGGCAGGATTGCAAATGGTTTAATCTCGAGATTAAACCATTTGCAATCCTGTTTTTGAATTCGATCTGAGTGTACCGCTTGC
AACACGTCCGTCCTAGAACTGCCGGCAAGTTCAAGCGGTATGAATACTCGAGTATTCATACCGCTTGAACTTGTTTTTGAATTCGATCTGAGTGTACCGCTTGC
TTGCGACATCACAATTCTCGCCCGGGGCCCTCTGACAGACGTTAAACTCGAGTTTAACGTCTGTCAGAGGGCCTTTTTGAATTCACGCATGAAGTCTCGAAGTA
AACACGTCCGTCCTAGAACTGCCGGCAGATAGTGGAGCGCATAATTCTCGAGAATTATGCGCTCCACTATCTGTTTTTGAATTCGATCTGAGTGTACCGCTTGC
TTGCGACATCACAATTCTCGCCCGGGCGTTCATCTTCCACGAATTGCTCGAGCAATTCGTGGAAGATGAACGCTTTTTGAATTCACGCATGAAGTCTCGAAGTA
AACACGTCCGTCCTAGAACTGCCGGCGGATTCGCAGTTCCACTAAACTCGAGTTTAGTGGAACTGCGAATCCGTTTTTGAATTCGATCTGAGTGTACCGCTTGC
TTCTGTAAGTTTCGTCGGGAACCGGTCGAGTGAGGACGACGATTTACTCGAGTAAATCGTCGTCCTCACTCGATTTTTGAATTCTAGTGAGGTGCGGTGTTTAG
AACACGTCCGTCCTAGAACTGCCGGCGGACAACCAGTCGGAGTATTCTCGAGAATACTCCGACTGGTTGTCCGTTTTTGAATTCGATCTGAGTGTACCGCTTGC
TTGCGACATCACAATTCTCGCCCGGGCCTATCAGCGCAGCTATAAACTCGAGTTTATAGCTGCGCTGATAGGCTTTTTGAATTCACGCATGAAGTCTCGAAGTA
AACACGTCCGTCCTAGAACTGCCGGCGGTCATACAAATCAGGCTTTCTCGAGAAAGCCTGATTTGTATGACCGTTTTTGAATTCGATCTGAGTGTACCGCTTGC
AACACGTCCGTCCTAGAACTGCCGGCCAACCTGTGTGATGACAAATCTCGAGATTTGTCATCACACAGGTTGGTTTTTGAATTCGATCTGAGTGTACCGCTTGC
AACACGTCCGTCCTAGAACTGCCGGCACAGCAGCTTTGAGGATGAACTCGAGTTCATCCTCAAAGCTGCTGTGTTTTTTGAATTCGATCTGAGTGTACCGCTTGC
TTGCGACATCACAATTCTCGCCCGGGCTCGACTTGAAACGGCAATACTCGAGTATTGCCGTTTCAAGTCGAGCTTTTTTGAATTCACGCATGAAGTCTCGAAGTA
AACACGTCCGTCCTAGAACTGCCGGCTGCGTTCTTATGGCTTTGATCTCGAGATCAAAGCCATAAGAACGCAGTTTTTGAATTCGATCTGAGTGTACCGCTTGC
TTGCGACATCACAATTCTCGCCCGGGGCTCCCTGTGAAGGATTAACCTCGAGGTTAATCCTTCACAGGGAGCCTTTTTGAATTCACGCATGAAGTCTCGAAGTA
TTGCGACATCACAATTCTCGCCCGGGAACTTTGGAACTGCTCCTTTCTCGAGAAAGGAGCAGTTCCAAAGTTCTTTTTGAATTCACGCATGAAGTCTCGAAGTA
AACACGTCCGTCCTAGAACTGCCGGCCACATCACTGTGTTTGGATTCTCGAGAATCCAAACACAGTGATGTGGTTTTTTGAATTCGATCTGAGTGTACCGCTTGC
TTGCGACATCACAATTCTCGCCCGGGAATATGTCATCCTCATAGAACTCGAGTTCTATGAGGATGACATATTCTTTTTGAATTCACGCATGAAGTCTCGAAGTA
TCAGCCTTTCATTGATTGCGTCCGGATGATTTCCGAAACGTCTTAGCTCGAGCTAAGACGTTTCGGAAATCATTTTTTGAATTCCGAGCTACGGTATCAAGGAA
TTGCGACATCACAATTCTCGCCCGGGGCGGAAGCTGATGCTTATTGCTCGAGCAATAAGCATCAGCTTCCGCCTTTTTGAATTCACGCATGAAGTCTCGAAGTA
TTGCGACATCACAATTCTCGCCCGGGTGAGTGGGTTTATGATTATACTCGAGTATAATCATAAACCCACTCACTTTTTGAATTCACGCATGAAGTCTCGAAGTA
TTGCGACATCACAATTCTCGCCCGGGCCAAATCATACTGGTGTATACTCGAGTATACACCAGTATGATTTGGCTTTTTGAATTCACGCATGAAGTCTCGAAGTA
TTCTGTAAGTTTCGTCGGGAACCGGTCGATGGACGCGACGTTGAAACTCGAGTTTCAACGTCGCGTCCATCGATTTTTTGAATTCTAGTGAGGTGCGGTGTTTAG
TTGCGACATCACAATTCTCGCCCGGGAAATGATGAATGACGCAATTCTCGAGAATTGCGTCATTCATCATTTCTTTTTGAATTCACGCATGAAGTCTCGAAGTA
TTCTGTAAGTTTCGTCGGGAACCGGTCCACTTCAAAGGCTACAATTCTCGAGAATTGTAGCCTTTGAAGTGGATTTTTGAATTCTAGTGAGGTGCGGTGTTTAG
AACACGTCCGTCCTAGAACTGCCGGCCTACCAGGACATGGACATTGCTCGAGCAATGTCCATGTCCTGGTAGGTTTTTTGAATTCGATCTGAGTGTACCGCTTGC
AACACGTCCGTCCTAGAACTGCCGGCACGACAACATGGACATTGATCTCGAGATCAATGTCCATGTTGTCGTGTTTTTGAATTCGATCTGAGTGTACCGCTTGC
TCAGCCTTTCATTGATTGCGTCCGGACACCAACACGGAGGTCTTACCTCGAGGTAAGACCTCCGTGTTGGTGTTTTTTTGAATTCCGAGCTACGGTATCAAGGAA
TTCTGTAAGTTTCGTCGGGAACCGGTTACCAGAGGTTCCGTCAGAGCTCGAGCTCTGACGGAACCTCTGGTAATTTTTGAATTCTAGTGAGGTGCGGTGTTTAG
AACACGTCCGTCCTAGAACTGCCGGCCCAAGCAGTAAATCTCCAAACTCGAGTTTGGAGATTTACTGCTTGGGTTTTTGAATTCGATCTGAGTGTACCGCTTGC
TCAGCCTTTCATTGATTGCGTCCGGAGGGAGTGAAATGTGCAGATTCTCGAGAATCTGCACATTTCACTCCCTTTTTTGAATTCCGAGCTACGGTATCAAGGAA
TTGCGACATCACAATTCTCGCCCGGGTGTTCAGATTGTGGGTTAAACTCGAGTTTAACCCACAATCTGAACACTTTTTGAATTCACGCATGAAGTCTCGAAGTA
AACACGTCCGTCCTAGAACTGCCGGCCCTACCTTTACCAGTGGAATCTCGAGATTCCACTGGTAAAGGTAGGGTTTTTGAATTCGATCTGAGTGTACCGCTTGC
AACACGTCCGTCCTAGAACTGCCGGCCAGAACTCAGTCAAGTAGAACTCGAGTTCTACTTGACTGAGTTCTGGTTTTTGAATTCGATCTGAGTGTACCGCTTGC
AACACGTCCGTCCTAGAACTGCCGGCCCTGGGAGACCGAATTATAGCTCGAGCTATAATTCGGTCTCCCAGGGTTTTTGAATTCGATCTGAGTGTACCGCTTGC
TTGCGACATCACAATTCTCGCCCGGGCACCATACTGGACATACCTTCTCGAGAAGGTATGTCCAGTATGGTGCTTTTTGAATTCACGCATGAAGTCTCGAAGTA
AACACGTCCGTCCTAGAACTGCCGGCACTGACGTACAGCGACTTAGCTCGAGCTAAGTCGCTGTACGTCAGTGTTTTTTGAATTCGATCTGAGTGTACCGCTTGC
TTCTGTAAGTTTCGTCGGGAACCGGTCTTTGCTGCGCTCAAGTTTACTCGAGTAAACTTGAGCGCAGCAAAGATTTTTGAATTCTAGTGAGGTGCGGTGTTTAG
TTGCGACATCACAATTCTCGCCCGGGCACCCAAATCTACGAGCATTCTCGAGAATGCTCGTAGATTTGGGTGCTTTTTTGAATTCACGCATGAAGTCTCGAAGTA
TTGCGACATCACAATTCTCGCCCGGGCTGTATTGAAGGCCACACTTCTCGAGAAGTGTGGCCTTCAATACAGCTTTTTTGAATTCACGCATGAAGTCTCGAAGTA
TTGCGACATCACAATTCTCGCCCGGGCAGCACTGCAAACTGAAGTTCTCGAGAACTTCAGTTTGCAGTGCTGCTTTTTGAATTCACGCATGAAGTCTCGAAGTA
TTGCGACATCACAATTCTCGCCCGGGCTACGCACTCTGCAACAAAGCTCGAGCTTTGTTGCAGAGTGCGTAGCTTTTTGAATTCACGCATGAAGTCTCGAAGTA
TTGCGACATCACAATTCTCGCCCGGGCTCTTACAAGTCCTTATAAGCTCGAGCTTATAAGGACTTGTAAGAGCTTTTTGAATTCACGCATGAAGTCTCGAAGTA
TTCTGTAAGTTTCGTCGGGAACCGGTCGGCAACATCCTGGTAATTGCTCGAGCAATTACCAGGATGTTGCCGATTTTTGAATTCTAGTGAGGTGCGGTGTTTAG
TTCTGTAAGTTTCGTCGGGAACCGGTCTGATGAAGCCGAGCATTAACTCGAGTTAATGCTCGGCTTCATCAGATTTTTTGAATTCTAGTGAGGTGCGGTGTTTAG
AACACGTCCGTCCTAGAACTGCCGGCGGCTCATTGAGTTACATCAACTCGAGTTGATGTAACTCAATGAGCCGTTTTTGAATTCGATCTGAGTGTACCGCTTGC
TTGCGACATCACAATTCTCGCCCGGGCTGCTCATCACAGAAATTATCTCGAGATAATTTCTGTGATGAGCAGCTTTTTGAATTCACGCATGAAGTCTCGAAGTA
AACACGTCCGTCCTAGAACTGCCGGCCATCCAAAGTGTGAAGTATACTCGAGTATACTTCACACTTTGGATGGTTTTTGAATTCGATCTGAGTGTACCGCTTGC
AACACGTCCGTCCTAGAACTGCCGGCCGGAGACTTATCGAATCCATCTCGAGATGGATTCGATAAGTCTCCGGTTTTTGAATTCGATCTGAGTGTACCGCTTGC
AACACGTCCGTCCTAGAACTGCCGGCCTCTCTTCTACACCCTGTTTCTCGAGAAACAGGGTGTAGAAGAGAGGTTTTTGAATTCGATCTGAGTGTACCGCTTGC
AACACGTCCGTCCTAGAACTGCCGGCCGGTTTATGTCTGTGGCTATCTCGAGATAGCCACAGACATAAACCGGTTTTTGAATTCGATCTGAGTGTACCGCTTGC
TTGCGACATCACAATTCTCGCCCGGGCAGTGGAACATGTCTGAGTACTCGAGTACTCAGACATGTTCCACTGCTTTTTGAATTCACGCATGAAGTCTCGAAGTA
TTGCGACATCACAATTCTCGCCCGGGCCGAAGGCCAACTGATTAAGCTCGAGCTTAATCAGTTGGCCTTCGGCTTTTTGAATTCACGCATGAAGTCTCGAAGTA
AACACGTCCGTCCTAGAACTGCCGGCGACTTCATCATTCGTCGCAACTCGAGTTGCGACGAATGATGAAGTCGTTTTTGAATTCGATCTGAGTGTACCGCTTGC
AACACGTCCGTCCTAGAACTGCCGGCCCGAAGACTATGGTGGAATTCTCGAGAATTCCACCATAGTCTTCGGGTTTTTGAATTCGATCTGAGTGTACCGCTTGC
TTGCGACATCACAATTCTCGCCCGGGAAACAGGAATGGACTGACTACTCGAGTAGTCAGTCCATTCCTGTTTCTTTTTGAATTCACGCATGAAGTCTCGAAGTA
AACACGTCCGTCCTAGAACTGCCGGCCAGATTTCTTATGCCTGCAACTCGAGTTGCAGGCATAAGAAATCTGGTTTTTGAATTCGATCTGAGTGTACCGCTTGC
AACACGTCCGTCCTAGAACTGCCGGCGGCAATACCATCAACAAGATCTCGAGATCTTGTTGATGGTATTGCCGTTTTTGAATTCGATCTGAGTGTACCGCTTGC
TTGCGACATCACAATTCTCGCCCGGGCGACTCAGATGTGGTCAATGCTCGAGCATTGACCACATCTGAGTCGCTTTTTTGAATTCACGCATGAAGTCTCGAAGTA
TTGCGACATCACAATTCTCGCCCGGGCAAGTACATGCTGGTACGTTCTCGAGAACGTACCAGCATGTACTTGCTTTTTGAATTCACGCATGAAGTCTCGAAGTA
TTGCGACATCACAATTCTCGCCCGGGCATAGACCATCTGGTGTCATCTCGAGATGACACCAGATGGTCTATGCTTTTTGAATTCACGCATGAAGTCTCGAAGTA
AACACGTCCGTCCTAGAACTGCCGGCGATGTCAAGTTCGAGGAGTTCTCGAGAACTCCTCGAACTTGACATCGTTTTTGAATTCGATCTGAGTGTACCGCTTGC
TTGCGACATCACAATTCTCGCCCGGGCACCTCACCTTCAACAAGTTCTCGAGAACTTGTTGAAGGTGAGGTGCTTTTTGAATTCACGCATGAAGTCTCGAAGTA
TTGCGACATCACAATTCTCGCCCGGGTCGCCTCTTTAACCTCTATACTCGAGTATAGAGGTTAAAGAGGCGACTTTTTGAATTCACGCATGAAGTCTCGAAGTA
AACACGTCCGTCCTAGAACTGCCGGCCGAGCATTAAACTGATTATCCTCGAGGATAATCAGTTTAATGCTCGGTTTTTGAATTCGATCTGAGTGTACCGCTTGC
AACACGTCCGTCCTAGAACTGCCGGCTTGGACTACAAGTGGCATAACTCGAGTTATGCCACTTGTAGTCCAAGTTTTTGAATTCGATCTGAGTGTACCGCTTGC
TTGCGACATCACAATTCTCGCCCGGGCCTAAAGATTCGAGGCAGATCTCGAGATCTGCCTCGAATCTTTAGGCTTTTTGAATTCACGCATGAAGTCTCGAAGTA
TTGCGACATCACAATTCTCGCCCGGGCTGGCAGAAATCCGTGCGCTCTCGAGAGCGCACGGATTTCTGCCAGCTTTTTGAATTCACGCATGAAGTCTCGAAGTA
TTGCGACATCACAATTCTCGCCCGGGCTCCCTCTTCCGCTGTGATTCTCGAGAATCACAGCGGAAGAGGGAGCTTTTTGAATTCACGCATGAAGTCTCGAAGTA
AACACGTCCGTCCTAGAACTGCCGGCCGCCTCAGTACCTACACCAACTCGAGTTGGTGTAGGTACTGAGGCGGTTTTTGAATTCGATCTGAGTGTACCGCTTGC
TTGCGACATCACAATTCTCGCCCGGGCCGAAAGACAGCTCATCTATCTCGAGATAGATGAGCTGTCTTTCGGCTTTTTGAATTCACGCATGAAGTCTCGAAGTA
AACACGTCCGTCCTAGAACTGCCGGCTGTCGTCTGTGACCCTAATCCTCGAGGATTAGGGTCACAGACGACAGTTTTTGAATTCGATCTGAGTGTACCGCTTGC
TTGCGACATCACAATTCTCGCCCGGGCTGATCGTGGGCCATCATATCTCGAGATATGATGGCCCACGATCAGCTTTTTGAATTCACGCATGAAGTCTCGAAGTA
AACACGTCCGTCCTAGAACTGCCGGCACCAAGATGTCTCTAAATGACTCGAGTCATTTAGAGACATCTTGGTGTTTTTTGAATTCGATCTGAGTGTACCGCTTGC
TTGCGACATCACAATTCTCGCCCGGGCGTGCCATTGATCTCTATAACTCGAGTTATAGAGATCAATGGCACGCTTTTTGAATTCACGCATGAAGTCTCGAAGTA
TTGCGACATCACAATTCTCGCCCGGGACAAGTCATCTCCTGAGGAACTCGAGTTCCTCAGGAGATGACTTGTCTTTTTTGAATTCACGCATGAAGTCTCGAAGTA
TTGCGACATCACAATTCTCGCCCGGGAATCCCTTCAAAGAGAGGATCTCGAGATCCTCTCTTTGAAGGGATTCTTTTTGAATTCACGCATGAAGTCTCGAAGTA
AACACGTCCGTCCTAGAACTGCCGGCTGACCTTCCTGACAAGAAATCTCGAGATTTCTTGTCAGGAAGGTCAGTTTTTGAATTCGATCTGAGTGTACCGCTTGC
TCAGCCTTTCATTGATTGCGTCCGGAGCGGGAGAAGGACCATATTCCTCGAGGAATATGGTCCTTCTCCCGCTTTTTTGAATTCCGAGCTACGGTATCAAGGAA
AACACGTCCGTCCTAGAACTGCCGGCTTAAGGGACAACACGCATTTCTCGAGAAATGCGTGTTGTCCCTTAAGTTTTTTGAATTCGATCTGAGTGTACCGCTTGC
TTGCGACATCACAATTCTCGCCCGGGCCTCAACGTGAAAGCAACATCTCGAGATGTTGCTTTCACGTTGAGGCTTTTTTGAATTCACGCATGAAGTCTCGAAGTA
AACACGTCCGTCCTAGAACTGCCGGCCCATCAGAACAGCGCAAGAACTCGAGTTCTTGCGCTGTTCTGATGGGTTTTTTGAATTCGATCTGAGTGTACCGCTTGC
AACACGTCCGTCCTAGAACTGCCGGCATGAGGATCCACGGGTTAAACTCGAGTTTAACCCGTGGATCCTCATGTTTTTGAATTCGATCTGAGTGTACCGCTTGC
TTCTGTAAGTTTCGTCGGGAACCGGTGCGAACCTATGGCATGTTTGCTCGAGCAAACATGCCATAGGTTCGCATTTTTGAATTCTAGTGAGGTGCGGTGTTTAG
TTGCGACATCACAATTCTCGCCCGGGCTGCTGACTGGCATAACTTACTCGAGTAAGTTATGCCAGTCAGCAGCTTTTTGAATTCACGCATGAAGTCTCGAAGTA
AACACGTCCGTCCTAGAACTGCCGGCGTAGGACCTCTGATCATCAACTCGAGTTGATGATCAGAGGTCCTACGTTTTTGAATTCGATCTGAGTGTACCGCTTGC
TTGCGACATCACAATTCTCGCCCGGGGATAGCTTGATCAATCTTAACTCGAGTTAAGATTGATCAAGCTATCCTTTTTGAATTCACGCATGAAGTCTCGAAGTA
AACACGTCCGTCCTAGAACTGCCGGCGTATCAGAGGCGGGAAATCTCTCGAGAGATTTCCCGCCTCTGATACGTTTTTGAATTCGATCTGAGTGTACCGCTTGC
AACACGTCCGTCCTAGAACTGCCGGCATAGCCAAGACGTTCTCCTACTCGAGTAGGAGAACGTCTTGGCTATGTTTTTGAATTCGATCTGAGTGTACCGCTTGC
AACACGTCCGTCCTAGAACTGCCGGCAACATCCCTCACCGGTTTAACTCGAGTTAAACCGGTGAGGGATGTTGTTTTTGAATTCGATCTGAGTGTACCGCTTGC
AACACGTCCGTCCTAGAACTGCCGGCACCAGATGAACGGGACAAACCTCGAGGTTTGTCCCGTTCATCTGGTGTTTTTGAATTCGATCTGAGTGTACCGCTTGC
TCAGCCTTTCATTGATTGCGTCCGGACCGAGCTCATCGACGAAGAGCTCGAGCTCTTCGTCGATGAGCTCGGTTTTTTTGAATTCCGAGCTACGGTATCAAGGAA
TTGCGACATCACAATTCTCGCCCGGGCAACTCAGAATTGCGGCTTTCTCGAGAAAGCCGCAATTCTGAGTTGCTTTTTGAATTCACGCATGAAGTCTCGAAGTA
TTGCGACATCACAATTCTCGCCCGGGGTTGCATAATTCGATATAATCTCGAGATTATATCGAATTATGCAACCTTTTTGAATTCACGCATGAAGTCTCGAAGTA
TCAGCCTTTCATTGATTGCGTCCGGATTCCGTTCCAGCCCATAATACTCGAGTATTATGGGCTGGAACGGAATTTTTTGAATTCCGAGCTACGGTATCAAGGAA
TCAGCCTTTCATTGATTGCGTCCGGAGAGCGAGCTCAACCGAATTACTCGAGTAATTCGGTTGAGCTCGCTCTTTTTTGAATTCCGAGCTACGGTATCAAGGAA
AACACGTCCGTCCTAGAACTGCCGGCCACCTTACAATGATTGATAACTCGAGTTATCAATCATTGTAAGGTGGTTTTTGAATTCGATCTGAGTGTACCGCTTGC
TTGCGACATCACAATTCTCGCCCGGGTGTCTGTGTTGGCTCTAATACTCGAGTATTAGAGCCAACACAGACACTTTTTGAATTCACGCATGAAGTCTCGAAGTA
AACACGTCCGTCCTAGAACTGCCGGCTACAATAAGCTTCGCGATAACTCGAGTTATCGCGAAGCTTATTGTAGTTTTTGAATTCGATCTGAGTGTACCGCTTGC
AACACGTCCGTCCTAGAACTGCCGGCATCGATGGAGTAAACTATTTCTCGAGAAATAGTTTACTCCATCGATGTTTTTGAATTCGATCTGAGTGTACCGCTTGC
AACACGTCCGTCCTAGAACTGCCGGCGAAAGCACAACAACTGCATGCTCGAGCATGCAGTTGTTGTGCTTTCGTTTTTTGAATTCGATCTGAGTGTACCGCTTGC
TTGCGACATCACAATTCTCGCCCGGGGCAATATGAAACGCGTATTTCTCGAGAAATACGCGTTTCATATTGCCTTTTTGAATTCACGCATGAAGTCTCGAAGTA
TTGCGACATCACAATTCTCGCCCGGGTTCGAATACCGGCATGTCATCTCGAGATGACATGCCGGTATTCGAACTTTTTGAATTCACGCATGAAGTCTCGAAGTA
AACACGTCCGTCCTAGAACTGCCGGCCGAAGCCAGGAGGATCTAAACTCGAGTTTAGATCCTCCTGGCTTCGGTTTTTGAATTCGATCTGAGTGTACCGCTTGC
TTGCGACATCACAATTCTCGCCCGGGAACTTGAAGAGACGTTAAATCTCGAGATTTAACGTCTCTTCAAGTTCTTTTTGAATTCACGCATGAAGTCTCGAAGTA
TTGCGACATCACAATTCTCGCCCGGGAGGAATCAGACATTGTCTTCCTCGAGGAAGACAATGTCTGATTCCTCTTTTTTGAATTCACGCATGAAGTCTCGAAGTA
AACACGTCCGTCCTAGAACTGCCGGCGCCAGCATCACAGGCAAGAACTCGAGTTCTTGCCTGTGATGCTGGCGTTTTTGAATTCGATCTGAGTGTACCGCTTGC
TTCTGTAAGTTTCGTCGGGAACCGGTCAACTTGGAAGTGTGGCGAACTCGAGTTCGCCACACTTCCAAGTTGATTTTTGAATTCTAGTGAGGTGCGGTGTTTAG
AACACGTCCGTCCTAGAACTGCCGGCCGTCATTTGCTTCGAATTAACTCGAGTTAATTCGAAGCAAATGACGGTTTTTTGAATTCGATCTGAGTGTACCGCTTGC
AACACGTCCGTCCTAGAACTGCCGGCCTAGCTCCGAGACATCTATCCTCGAGGATAGATGTCTCGGAGCTAGGTTTTTTGAATTCGATCTGAGTGTACCGCTTGC
TTCTGTAAGTTTCGTCGGGAACCGGTTGTGCCTAGCGCTCATATTTCTCGAGAAATATGAGCGCTAGGCACAATTTTTGAATTCTAGTGAGGTGCGGTGTTTAG
TTGCGACATCACAATTCTCGCCCGGGGAACTGATTCTCGCAATAAACTCGAGTTTATTGCGAGAATCAGTTCCTTTTTTGAATTCACGCATGAAGTCTCGAAGTA
TTGCGACATCACAATTCTCGCCCGGGGCATTTATGACGTCCATATTCTCGAGAATATGGACGTCATAAATGCCTTTTTTGAATTCACGCATGAAGTCTCGAAGTA
AACACGTCCGTCCTAGAACTGCCGGCTAAGCGACACAGCGTCTAATCTCGAGATTAGACGCTGTGTCGCTTAGTTTTTGAATTCGATCTGAGTGTACCGCTTGC
TTGCGACATCACAATTCTCGCCCGGGCAGATACAGTGCAAAGTCTTCTCGAGAAGACTTTGCACTGTATCTGCTTTTTGAATTCACGCATGAAGTCTCGAAGTA
AACACGTCCGTCCTAGAACTGCCGGCCGGCCACATTTCACTATCTTCTCGAGAAGATAGTGAAATGTGGCCGGTTTTTGAATTCGATCTGAGTGTACCGCTTGC
AACACGTCCGTCCTAGAACTGCCGGCCGGTCTTTACCTTTGACTATCTCGAGATAGTCAAAGGTAAAGACCGGTTTTTGAATTCGATCTGAGTGTACCGCTTGC
TTGCGACATCACAATTCTCGCCCGGGCCCGCACAGAAGACGATGAACTCGAGTTCATCGTCTTCTGTGCGGGCTTTTTGAATTCACGCATGAAGTCTCGAAGTA
TTGCGACATCACAATTCTCGCCCGGGCAGGTGCAATGCAAACTCTACTCGAGTAGAGTTTGCATTGCACCTGCTTTTTGAATTCACGCATGAAGTCTCGAAGTA
TCAGCCTTTCATTGATTGCGTCCGGATTCCGGAAAGCCACAAATATCTCGAGATATTTGTGGCTTTCCGGAATTTTTTGAATTCCGAGCTACGGTATCAAGGAA
AACACGTCCGTCCTAGAACTGCCGGCGGGAGGCAATGCAAGGACTTCTCGAGAAGTCCTTGCATTGCCTCCCGTTTTTGAATTCGATCTGAGTGTACCGCTTGC
TTGCGACATCACAATTCTCGCCCGGGCCCGACGAGTGGAACTACTTCTCGAGAAGTAGTTCCACTCGTCGGGCTTTTTGAATTCACGCATGAAGTCTCGAAGTA
TTGCGACATCACAATTCTCGCCCGGGAATATCCCACCAAGAATTATCTCGAGATAATTCTTGGTGGGATATTCTTTTTTGAATTCACGCATGAAGTCTCGAAGTA
TTGCGACATCACAATTCTCGCCCGGGTCCAATTCCTCCAAGGAATACTCGAGTATTCCTTGGAGGAATTGGACTTTTTGAATTCACGCATGAAGTCTCGAAGTA
AACACGTCCGTCCTAGAACTGCCGGCTGATTGCCTTGGCCGTATACCTCGAGGTATACGGCCAAGGCAATCAGTTTTTGAATTCGATCTGAGTGTACCGCTTGC
AACACGTCCGTCCTAGAACTGCCGGCGACTTTGAGAAAGGCTTTAACTCGAGTTAAAGCCTTTCTCAAAGTCGTTTTTGAATTCGATCTGAGTGTACCGCTTGC
TTCTGTAAGTTTCGTCGGGAACCGGTAAGAAGTACTGCGGATATATCTCGAGATATATCCGCAGTACTTCTTATTTTTGAATTCTAGTGAGGTGCGGTGTTTAG
TCAGCCTTTCATTGATTGCGTCCGGACTTGTGAGCATAGCAGTTATCTCGAGATAACTGCTATGCTCACAAGTTTTTTTGAATTCCGAGCTACGGTATCAAGGAA
AACACGTCCGTCCTAGAACTGCCGGCTTCGTGTTCTCGGATCATATCTCGAGATATGATCCGAGAACACGAAGTTTTTGAATTCGATCTGAGTGTACCGCTTGC
TTGCGACATCACAATTCTCGCCCGGGCGAACAAATATGACTGGCATCTCGAGATGCCAGTCATATTTGTTCGCTTTTTGAATTCACGCATGAAGTCTCGAAGTA
AACACGTCCGTCCTAGAACTGCCGGCCTGAACAGGAAGGAGAGTTTCTCGAGAAACTCTCCTTCCTGTTCAGGTTTTTTGAATTCGATCTGAGTGTACCGCTTGC
TCAGCCTTTCATTGATTGCGTCCGGACCGTTACATCTGCCAGTTTGCTCGAGCAAACTGGCAGATGTAACGGTTTTTTGAATTCCGAGCTACGGTATCAAGGAA
TTCTGTAAGTTTCGTCGGGAACCGGTCTACAGCAGGTAGCCGTAAACTCGAGTTTACGGCTACCTGCTGTAGATTTTTTGAATTCTAGTGAGGTGCGGTGTTTAG
TTCTGTAAGTTTCGTCGGGAACCGGTCAGTCCGTTGGATTGGATTACTCGAGTAATCCAATCCAACGGACTGATTTTTTGAATTCTAGTGAGGTGCGGTGTTTAG
TTGCGACATCACAATTCTCGCCCGGGAGATTCTTGGAAATGGACAACTCGAGTTGTCCATTTCCAAGAATCTCTTTTTTGAATTCACGCATGAAGTCTCGAAGTA
TTGCGACATCACAATTCTCGCCCGGGCTGAATTTCCTAATGAGATACTCGAGTATCTCATTAGGAAATTCAGCTTTTTGAATTCACGCATGAAGTCTCGAAGTA
TTGCGACATCACAATTCTCGCCCGGGTGCAGCAAGATGGCCTATACCTCGAGGTATAGGCCATCTTGCTGCACTTTTTGAATTCACGCATGAAGTCTCGAAGTA
TTGCGACATCACAATTCTCGCCCGGGAGCTGGTTCATACAACATTGCTCGAGCAATGTTGTATGAACCAGCTCTTTTTTGAATTCACGCATGAAGTCTCGAAGTA
TCAGCCTTTCATTGATTGCGTCCGGATGAGCGTTGTGCGATAATAACTCGAGTTATTATCGCACAACGCTCATTTTTTTGAATTCCGAGCTACGGTATCAAGGAA
AACACGTCCGTCCTAGAACTGCCGGCCAGCACAGTATGGACAACATCTCGAGATGTTGTCCATACTGTGCTGGTTTTTGAATTCGATCTGAGTGTACCGCTTGC
TTGCGACATCACAATTCTCGCCCGGGCTGTCTGAACTACACTCATACTCGAGTATGAGTGTAGTTCAGACAGCTTTTTTGAATTCACGCATGAAGTCTCGAAGTA
AACACGTCCGTCCTAGAACTGCCGGCCAAACATCGTCTCACCGTATCTCGAGATACGGTGAGACGATGTTTGGTTTTTGAATTCGATCTGAGTGTACCGCTTGC
AACACGTCCGTCCTAGAACTGCCGGCCCTTCAGTGGGACATCATTTCTCGAGAAATGATGTCCCACTGAAGGGTTTTTTGAATTCGATCTGAGTGTACCGCTTGC
AACACGTCCGTCCTAGAACTGCCGGCTTCTCCCAGAGACTGTTCATCTCGAGATGAACAGTCTCTGGGAGAAGTTTTTGAATTCGATCTGAGTGTACCGCTTGC
TTCTGTAAGTTTCGTCGGGAACCGGTCTCAGGAGTCTGGCGTTATCCTCGAGGATAACGCCAGACTCCTGAGATTTTTTGAATTCTAGTGAGGTGCGGTGTTTAG
AACACGTCCGTCCTAGAACTGCCGGCAACACAGCGGGCAATGACATCTCGAGATGTCATTGCCCGCTGTGTTGTTTTTTGAATTCGATCTGAGTGTACCGCTTGC
AACACGTCCGTCCTAGAACTGCCGGCAGCGAAGTCAAGACGGATGTCTCGAGACATCCGTCTTGACTTCGCTGTTTTTGAATTCGATCTGAGTGTACCGCTTGC
AACACGTCCGTCCTAGAACTGCCGGCGGGAGATTGAACACGCATATCTCGAGATATGCGTGTTCAATCTCCCGTTTTTGAATTCGATCTGAGTGTACCGCTTGC
TTGCGACATCACAATTCTCGCCCGGGATGGACTTCTCCCGTGTAACCTCGAGGTTACACGGGAGAAGTCCATCTTTTTGAATTCACGCATGAAGTCTCGAAGTA
TTGCGACATCACAATTCTCGCCCGGGGCTCATGGCATCGGTGATATCTCGAGATATCACCGATGCCATGAGCCTTTTTGAATTCACGCATGAAGTCTCGAAGTA
TTCTGTAAGTTTCGTCGGGAACCGGTATGTTTCTCGGCGCTGTAAACTCGAGTTTACAGCGCCGAGAAACATATTTTTGAATTCTAGTGAGGTGCGGTGTTTAG
AACACGTCCGTCCTAGAACTGCCGGCCCTAAGAGAAAGCGTAATAGCTCGAGCTATTACGCTTTCTCTTAGGGTTTTTGAATTCGATCTGAGTGTACCGCTTGC
TTGCGACATCACAATTCTCGCCCGGGTGTGAGCAATATGTCACTTTCTCGAGAAAGTGACATATTGCTCACACTTTTTTGAATTCACGCATGAAGTCTCGAAGTA
TTCTGTAAGTTTCGTCGGGAACCGGTACCTCCAAACTATGAGATTTCTCGAGAAATCTCATAGTTTGGAGGTATTTTTGAATTCTAGTGAGGTGCGGTGTTTAG
TTGCGACATCACAATTCTCGCCCGGGTCCTACGACTGTTCGAATTTCTCGAGAAATTCGAACAGTCGTAGGACTTTTTGAATTCACGCATGAAGTCTCGAAGTA
TCAGCCTTTCATTGATTGCGTCCGGACGGCCTCTTCCTCTTGTATTCTCGAGAATACAAGAGGAAGAGGCCGTTTTTTGAATTCCGAGCTACGGTATCAAGGAA
AACACGTCCGTCCTAGAACTGCCGGCACCACCTCTTTGCCTTTCTTCTCGAGAAGAAAGGCAAAGAGGTGGTGTTTTTGAATTCGATCTGAGTGTACCGCTTGC
TCAGCCTTTCATTGATTGCGTCCGGATACGCAGATACACGCTATTTCTCGAGAAATAGCGTGTATCTGCGTATTTTTTGAATTCCGAGCTACGGTATCAAGGAA
TTGCGACATCACAATTCTCGCCCGGGGGAACATCAGGCTATGATTACTCGAGTAATCATAGCCTGATGTTCCCTTTTTGAATTCACGCATGAAGTCTCGAAGTA
AACACGTCCGTCCTAGAACTGCCGGCGAGCGCGCTTATGACATATACTCGAGTATATGTCATAAGCGCGCTCGTTTTTGAATTCGATCTGAGTGTACCGCTTGC
AACACGTCCGTCCTAGAACTGCCGGCCGTTGCACACACAAGGCCATCTCGAGATGGCCTTGTGTGTGCAACGGTTTTTGAATTCGATCTGAGTGTACCGCTTGC
TTGCGACATCACAATTCTCGCCCGGGCAGAATGGCTCCATCTATATCTCGAGATATAGATGGAGCCATTCTGCTTTTTTGAATTCACGCATGAAGTCTCGAAGTA
TTCTGTAAGTTTCGTCGGGAACCGGTTTCGTAGACACCAACTTATACTCGAGTATAAGTTGGTGTCTACGAAATTTTTGAATTCTAGTGAGGTGCGGTGTTTAG
AACACGTCCGTCCTAGAACTGCCGGCGGGAGGATGAGTACAGATTTCTCGAGAAATCTGTACTCATCCTCCCGTTTTTGAATTCGATCTGAGTGTACCGCTTGC
AACACGTCCGTCCTAGAACTGCCGGCGGAACGAATCGCCAACTTTCCTCGAGGAAAGTTGGCGATTCGTTCCGTTTTTGAATTCGATCTGAGTGTACCGCTTGC
AACACGTCCGTCCTAGAACTGCCGGCCACACTTACGGATACTCGTTCTCGAGAACGAGTATCCGTAAGTGTGGTTTTTGAATTCGATCTGAGTGTACCGCTTGC
AACACGTCCGTCCTAGAACTGCCGGCCATTACAAGGAAACCGTAAACTCGAGTTTACGGTTTCCTTGTAATGGTTTTTTGAATTCGATCTGAGTGTACCGCTTGC
AACACGTCCGTCCTAGAACTGCCGGCCGACACCATTATTCGCTCTACTCGAGTAGAGCGAATAATGGTGTCGGTTTTTGAATTCGATCTGAGTGTACCGCTTGC
AACACGTCCGTCCTAGAACTGCCGGCGGAGTCATAACTGAGAACAACTCGAGTTGTTCTCAGTTATGACTCCGTTTTTGAATTCGATCTGAGTGTACCGCTTGC
AACACGTCCGTCCTAGAACTGCCGGCAACAACAGGGCATCGGAAGACTCGAGTCTTCCGATGCCCTGTTGTTGTTTTTTGAATTCGATCTGAGTGTACCGCTTGC
AACACGTCCGTCCTAGAACTGCCGGCGGTCCAGAAATTCCAGAGTACTCGAGTACTCTGGAATTTCTGGACCGTTTTTGAATTCGATCTGAGTGTACCGCTTGC
AACACGTCCGTCCTAGAACTGCCGGCCAGGGAGTGAAGCACATAAACTCGAGTTTATGTGCTTCACTCCCTGGTTTTTGAATTCGATCTGAGTGTACCGCTTGC
AACACGTCCGTCCTAGAACTGCCGGCTAGACCATGAGTATGATGATCTCGAGATCATCATACTCATGGTCTAGTTTTTGAATTCGATCTGAGTGTACCGCTTGC
AACACGTCCGTCCTAGAACTGCCGGCCGAGGAAGTATGATCGACATCTCGAGATGTCGATCATACTTCCTCGGTTTTTGAATTCGATCTGAGTGTACCGCTTGC
AACACGTCCGTCCTAGAACTGCCGGCCAAGCCACATCTCCATGTTTCTCGAGAAACATGGAGATGTGGCTTGGTTTTTGAATTCGATCTGAGTGTACCGCTTGC
TTGCGACATCACAATTCTCGCCCGGGCTGCCCAACACCAGGTATATCTCGAGATATACCTGGTGTTGGGCAGCTTTTTGAATTCACGCATGAAGTCTCGAAGTA
AACACGTCCGTCCTAGAACTGCCGGCTGAGACACGTCGAGAAAGATCTCGAGATCTTTCTCGACGTGTCTCAGTTTTTTGAATTCGATCTGAGTGTACCGCTTGC
TTGCGACATCACAATTCTCGCCCGGGCCAGTTTGCTTCAACCCATTCTCGAGAATGGGTTGAAGCAAACTGGCTTTTTGAATTCACGCATGAAGTCTCGAAGTA
TCAGCCTTTCATTGATTGCGTCCGGACTTACCTTGAATCAACGAAACTCGAGTTTCGTTGATTCAAGGTAAGTTTTTTGAATTCCGAGCTACGGTATCAAGGAA
AACACGTCCGTCCTAGAACTGCCGGCCAGAGTTCTGGTCGTTAATTCTCGAGAATTAACGACCAGAACTCTGGTTTTTGAATTCGATCTGAGTGTACCGCTTGC
AACACGTCCGTCCTAGAACTGCCGGCACCACTTGCTGACCTATTTACTCGAGTAAATAGGTCAGCAAGTGGTGTTTTTGAATTCGATCTGAGTGTACCGCTTGC
TTGCGACATCACAATTCTCGCCCGGGTAAGGAGCCATCGGACAAACCTCGAGGTTTGTCCGATGGCTCCTTACTTTTTTGAATTCACGCATGAAGTCTCGAAGTA
AACACGTCCGTCCTAGAACTGCCGGCGGAAATTGCTGCCGTGATATCTCGAGATATCACGGCAGCAATTTCCGTTTTTGAATTCGATCTGAGTGTACCGCTTGC
AACACGTCCGTCCTAGAACTGCCGGCCGAACCACTGAACGCTTAAACTCGAGTTTAAGCGTTCAGTGGTTCGGTTTTTTGAATTCGATCTGAGTGTACCGCTTGC
AACACGTCCGTCCTAGAACTGCCGGCCTGATAATGATCCTCATCTTCTCGAGAAGATGAGGATCATTATCAGGTTTTTGAATTCGATCTGAGTGTACCGCTTGC
TCAGCCTTTCATTGATTGCGTCCGGAGGTCGAGCCAGACGAATTACCTCGAGGTAATTCGTCTGGCTCGACCTTTTTTGAATTCCGAGCTACGGTATCAAGGAA
TTGCGACATCACAATTCTCGCCCGGGTCTCACATGACAGCTATTAACTCGAGTTAATAGCTGTCATGTGAGACTTTTTTGAATTCACGCATGAAGTCTCGAAGTA
AACACGTCCGTCCTAGAACTGCCGGCCTAGAAGAATACCAGAACATCTCGAGATGTTCTGGTATTCTTCTAGGTTTTTGAATTCGATCTGAGTGTACCGCTTGC
AACACGTCCGTCCTAGAACTGCCGGCCAGACATGATACCGGAAGTTCTCGAGAACTTCCGGTATCATGTCTGGTTTTTGAATTCGATCTGAGTGTACCGCTTGC
AACACGTCCGTCCTAGAACTGCCGGCACCGACTGTTGCAACGACATCTCGAGATGTCGTTGCAACAGTCGGTGTTTTTGAATTCGATCTGAGTGTACCGCTTGC
AACACGTCCGTCCTAGAACTGCCGGCCCGTGAAAGATGAAGAGTATCTCGAGATACTCTTCATCTTTCACGGGTTTTTGAATTCGATCTGAGTGTACCGCTTGC
AACACGTCCGTCCTAGAACTGCCGGCCCAATCATGTATAATCTCATCTCGAGATGAGATTATACATGATTGGGTTTTTGAATTCGATCTGAGTGTACCGCTTGC
AACACGTCCGTCCTAGAACTGCCGGCGGATCGGTGTTTGGAGAAATCTCGAGATTTCTCCAAACACCGATCCGTTTTTGAATTCGATCTGAGTGTACCGCTTGC
TTCTGTAAGTTTCGTCGGGAACCGGTCATGTATGATGCGGTCTCTACTCGAGTAGAGACCGCATCATACATGATTTTTGAATTCTAGTGAGGTGCGGTGTTTAG
AACACGTCCGTCCTAGAACTGCCGGCGAGCTAAGAACGGATTTCAACTCGAGTTGAAATCCGTTCTTAGCTCGTTTTTGAATTCGATCTGAGTGTACCGCTTGC
AACACGTCCGTCCTAGAACTGCCGGCCCATGAACAATGGCGGAGTTCTCGAGAACTCCGCCATTGTTCATGGGTTTTTGAATTCGATCTGAGTGTACCGCTTGC
TTGCGACATCACAATTCTCGCCCGGGAGAGCCAAAGACGCAGATTTCTCGAGAAATCTGCGTCTTTGGCTCTCTTTTTGAATTCACGCATGAAGTCTCGAAGTA
AACACGTCCGTCCTAGAACTGCCGGCGATGAATATCATGGCGAGTACTCGAGTACTCGCCATGATATTCATCGTTTTTGAATTCGATCTGAGTGTACCGCTTGC
TTGCGACATCACAATTCTCGCCCGGGGATCCTGAATGCTGTAATATCTCGAGATATTACAGCATTCAGGATCCTTTTTTGAATTCACGCATGAAGTCTCGAAGTA
AACACGTCCGTCCTAGAACTGCCGGCTACAACCACCCGGTACATTTCTCGAGAAATGTACCGGGTGGTTGTAGTTTTTGAATTCGATCTGAGTGTACCGCTTGC
TTGCGACATCACAATTCTCGCCCGGGCAAGCTCATTGAGACGCAAACTCGAGTTTGCGTCTCAATGAGCTTGCTTTTTGAATTCACGCATGAAGTCTCGAAGTA
TTGCGACATCACAATTCTCGCCCGGGCACCTGTGGCTACCAGATATCTCGAGATATCTGGTAGCCACAGGTGCTTTTTGAATTCACGCATGAAGTCTCGAAGTA
AACACGTCCGTCCTAGAACTGCCGGCTCGCATTCCACCTGATATTGCTCGAGCAATATCAGGTGGAATGCGAGTTTTTGAATTCGATCTGAGTGTACCGCTTGC
TTGCGACATCACAATTCTCGCCCGGGCGGTGTAATGTAGACTTGTTCTCGAGAACAAGTCTACATTACACCGCTTTTTGAATTCACGCATGAAGTCTCGAAGTA
TTGCGACATCACAATTCTCGCCCGGGTACGGCCGATCGGTGAATTTCTCGAGAAATTCACCGATCGGCCGTACTTTTTGAATTCACGCATGAAGTCTCGAAGTA
TTGCGACATCACAATTCTCGCCCGGGTCTTGACCTCTTAGATATTTCTCGAGAAATATCTAAGAGGTCAAGACTTTTTTGAATTCACGCATGAAGTCTCGAAGTA
TTGCGACATCACAATTCTCGCCCGGGCATGTGTCATCCTCTGACTTCTCGAGAAGTCAGAGGATGACACATGCTTTTTTGAATTCACGCATGAAGTCTCGAAGTA
TCAGCCTTTCATTGATTGCGTCCGGAGATGAGATATTCGAACTTATCTCGAGATAAGTTCGAATATCTCATCTTTTTTGAATTCCGAGCTACGGTATCAAGGAA
TTGCGACATCACAATTCTCGCCCGGGAGAGGCTGACAACGTTAAAGCTCGAGCTTTAACGTTGTCAGCCTCTCTTTTTGAATTCACGCATGAAGTCTCGAAGTA
TTGCGACATCACAATTCTCGCCCGGGAAGTGATTGACACCGGCTATCTCGAGATAGCCGGTGTCAATCACTTCTTTTTGAATTCACGCATGAAGTCTCGAAGTA
AACACGTCCGTCCTAGAACTGCCGGCTGGATTACAATGTTCATGCTCTCGAGAGCATGAACATTGTAATCCAGTTTTTTGAATTCGATCTGAGTGTACCGCTTGC
TCAGCCTTTCATTGATTGCGTCCGGAGCTCATTAAGACGGTGTTTGCTCGAGCAAACACCGTCTTAATGAGCTTTTTTGAATTCCGAGCTACGGTATCAAGGAA
TTGCGACATCACAATTCTCGCCCGGGCTATCCACCTTCCTACAAAGCTCGAGCTTTGTAGGAAGGTGGATAGCTTTTTGAATTCACGCATGAAGTCTCGAAGTA
TTGCGACATCACAATTCTCGCCCGGGCAGGTCGAGAACATTTCCATCTCGAGATGGAAATGTTCTCGACCTGCTTTTTTGAATTCACGCATGAAGTCTCGAAGTA
TTCTGTAAGTTTCGTCGGGAACCGGTTGCCTGTTTGTGGCGTGCAACTCGAGTTGCACGCCACAAACAGGCAATTTTTTGAATTCTAGTGAGGTGCGGTGTTTAG
TCAGCCTTTCATTGATTGCGTCCGGAGTGGCCTATACGCCTGTTTCCTCGAGGAAACAGGCGTATAGGCCACTTTTTTTGAATTCCGAGCTACGGTATCAAGGAA
TTCTGTAAGTTTCGTCGGGAACCGGTTCTTACAGCAGCCGAATATACTCGAGTATATTCGGCTGCTGTAAGAATTTTTGAATTCTAGTGAGGTGCGGTGTTTAG
AACACGTCCGTCCTAGAACTGCCGGCCTGGCTTTAGCTCCAACTTTCTCGAGAAAGTTGGAGCTAAAGCCAGGTTTTTGAATTCGATCTGAGTGTACCGCTTGC
TCAGCCTTTCATTGATTGCGTCCGGAGCGCTGAGCTTAGTGTAATACTCGAGTATTACACTAAGCTCAGCGCTTTTTTTGAATTCCGAGCTACGGTATCAAGGAA
AACACGTCCGTCCTAGAACTGCCGGCTGGATGATGCCGGAATATACCTCGAGGTATATTCCGGCATCATCCAGTTTTTGAATTCGATCTGAGTGTACCGCTTGC
AACACGTCCGTCCTAGAACTGCCGGCCAGTGCTGATTTCCCATATACTCGAGTATATGGGAAATCAGCACTGGTTTTTGAATTCGATCTGAGTGTACCGCTTGC
AACACGTCCGTCCTAGAACTGCCGGCCTCAACCAATTTGCAAGGCACTCGAGTGCCTTGCAAATTGGTTGAGGTTTTTTGAATTCGATCTGAGTGTACCGCTTGC
TTGCGACATCACAATTCTCGCCCGGGTGTTGCTGTATCCGGATTATCTCGAGATAATCCGGATACAGCAACACTTTTTGAATTCACGCATGAAGTCTCGAAGTA
AACACGTCCGTCCTAGAACTGCCGGCATCCTGTTGTAGGCCATATACTCGAGTATATGGCCTACAACAGGATGTTTTTTGAATTCGATCTGAGTGTACCGCTTGC
TTGCGACATCACAATTCTCGCCCGGGATTCTAAGCTGAAGGTTAAACTCGAGTTTAACCTTCAGCTTAGAATCTTTTTGAATTCACGCATGAAGTCTCGAAGTA
TTCTGTAAGTTTCGTCGGGAACCGGTACCTATGCCACCATTGATAACTCGAGTTATCAATGGTGGCATAGGTATTTTTGAATTCTAGTGAGGTGCGGTGTTTAG
AACACGTCCGTCCTAGAACTGCCGGCCAAGATGAGCACCAACTTTACTCGAGTAAAGTTGGTGCTCATCTTGGTTTTTGAATTCGATCTGAGTGTACCGCTTGC
TTCTGTAAGTTTCGTCGGGAACCGGTTGAGTCTCCATGCGAATAAACTCGAGTTTATTCGCATGGAGACTCAATTTTTGAATTCTAGTGAGGTGCGGTGTTTAG
TTGCGACATCACAATTCTCGCCCGGGCTTGATGATGCTTGTGGATACTCGAGTATCCACAAGCATCATCAAGCTTTTTTGAATTCACGCATGAAGTCTCGAAGTA
AACACGTCCGTCCTAGAACTGCCGGCGCCATAAAGAGTAAAGGGATCTCGAGATCCCTTTACTCTTTATGGCGTTTTTGAATTCGATCTGAGTGTACCGCTTGC
AACACGTCCGTCCTAGAACTGCCGGCCCGGCTTGAAAGGAAATGAACTCGAGTTCATTTCCTTTCAAGCCGGGTTTTTGAATTCGATCTGAGTGTACCGCTTGC
TTGCGACATCACAATTCTCGCCCGGGCACCGACTAACTTAGTAATTCTCGAGAATTACTAAGTTAGTCGGTGCTTTTTGAATTCACGCATGAAGTCTCGAAGTA
TCAGCCTTTCATTGATTGCGTCCGGAGCCGCTAGTTGGGATCATATCTCGAGATATGATCCCAACTAGCGGCTTTTTTTGAATTCCGAGCTACGGTATCAAGGAA
AACACGTCCGTCCTAGAACTGCCGGCCGCCTAAAGAATCACACGTTCTCGAGAACGTGTGATTCTTTAGGCGGTTTTTGAATTCGATCTGAGTGTACCGCTTGC
AACACGTCCGTCCTAGAACTGCCGGCCGGAACACATGGTACTTGTTCTCGAGAACAAGTACCATGTGTTCCGGTTTTTGAATTCGATCTGAGTGTACCGCTTGC
TTGCGACATCACAATTCTCGCCCGGGCAGACACATTCTCAACTATACTCGAGTATAGTTGAGAATGTGTCTGCTTTTTGAATTCACGCATGAAGTCTCGAAGTA
TTGCGACATCACAATTCTCGCCCGGGCACCACAGAAGATCCTAGAACTCGAGTTCTAGGATCTTCTGTGGTGCTTTTTGAATTCACGCATGAAGTCTCGAAGTA
TTGCGACATCACAATTCTCGCCCGGGCTGTGTTTCTATCCCAGCTTCTCGAGAAGCTGGGATAGAAACACAGCTTTTTGAATTCACGCATGAAGTCTCGAAGTA
AACACGTCCGTCCTAGAACTGCCGGCCTGGTGATACTGGTGTTAAACTCGAGTTTAACACCAGTATCACCAGGTTTTTGAATTCGATCTGAGTGTACCGCTTGC
AACACGTCCGTCCTAGAACTGCCGGCCTTGTCTGGTGTACTTGTTTCTCGAGAAACAAGTACACCAGACAAGGTTTTTGAATTCGATCTGAGTGTACCGCTTGC
TTGCGACATCACAATTCTCGCCCGGGCAGGATCTTAGATGCCCTAACTCGAGTTAGGGCATCTAAGATCCTGCTTTTTGAATTCACGCATGAAGTCTCGAAGTA
TTGCGACATCACAATTCTCGCCCGGGTTGGAGTTTGGAGTCAGCAACTCGAGTTGCTGACTCCAAACTCCAACTTTTTGAATTCACGCATGAAGTCTCGAAGTA
TTGCGACATCACAATTCTCGCCCGGGCTGCTCTTGAATCTGCTAAACTCGAGTTTAGCAGATTCAAGAGCAGCTTTTTGAATTCACGCATGAAGTCTCGAAGTA
TTGCGACATCACAATTCTCGCCCGGGCCGGTTATAATGGACACAAACTCGAGTTTGTGTCCATTATAACCGGCTTTTTGAATTCACGCATGAAGTCTCGAAGTA
TTGCGACATCACAATTCTCGCCCGGGCGGGTCAAGTCTCTGAATTTCTCGAGAAATTCAGAGACTTGACCCGCTTTTTGAATTCACGCATGAAGTCTCGAAGTA
AACACGTCCGTCCTAGAACTGCCGGCGTGGCTCTAATGGCATCAAACTCGAGTTTGATGCCATTAGAGCCACGTTTTTGAATTCGATCTGAGTGTACCGCTTGC
AACACGTCCGTCCTAGAACTGCCGGCCGTCGGAGATGAAGATTCAACTCGAGTTGAATCTTCATCTCCGACGGTTTTTGAATTCGATCTGAGTGTACCGCTTGC
TTGCGACATCACAATTCTCGCCCGGGATAATGCAATCATCGTTTATCTCGAGATAAACGATGATTGCATTATCTTTTTGAATTCACGCATGAAGTCTCGAAGTA
AACACGTCCGTCCTAGAACTGCCGGCCTGGAGATAAAGGAGTAGATCTCGAGATCTACTCCTTTATCTCCAGGTTTTTGAATTCGATCTGAGTGTACCGCTTGC
TCAGCCTTTCATTGATTGCGTCCGGAGGGTACTGTGTCTCAATAAACTCGAGTTTATTGAGACACAGTACCCTTTTTTTGAATTCCGAGCTACGGTATCAAGGAA
TTCTGTAAGTTTCGTCGGGAACCGGTGTCAGACTTAATCGATAATTCTCGAGAATTATCGATTAAGTCTGACATTTTTTGAATTCTAGTGAGGTGCGGTGTTTAG
TTGCGACATCACAATTCTCGCCCGGGCCCACAGACTTCCATGAAATCTCGAGATTTCATGGAAGTCTGTGGGCTTTTTGAATTCACGCATGAAGTCTCGAAGTA
TTGCGACATCACAATTCTCGCCCGGGCCAGTTTATTGCGTCTGGATCTCGAGATCCAGACGCAATAAACTGGCTTTTTGAATTCACGCATGAAGTCTCGAAGTA
AACACGTCCGTCCTAGAACTGCCGGCCTCACATGCAGTATGGCAAACTCGAGTTTGCCATACTGCATGTGAGGTTTTTGAATTCGATCTGAGTGTACCGCTTGC
[truncated: 8,635 more rows]
